# Supplementary material for: The coordination of alkali–metal nickelates to organic π-systems: synthetic, structural and spectroscopic insights
Source: Dalton Trans. 2024 Apr 3;53(19):8382–90. doi: 10.1039/d4dt00889h (PMC11091858; doi:10.1039/d4dt00889h)
Supplement: DT-053-D4DT00889H-s002 [file DT-053-D4DT00889H-s002.cif]

# Electronic Supplementary Material (ESI) for Dalton Transactions.
# This journal is © The Royal Society of Chemistry 2024

####################################################################### 
# 
# This file contains crystal structure data downloaded from the 
# Cambridge Structural Database (CSD) hosted by the Cambridge 
# Crystallographic Data Centre (CCDC).
# 
# Full information about CCDC data access policies and citation 
# guidelines are available at http://www.ccdc.cam.ac.uk/access/V1 
# 
# Audit and citation data items may have been added by the CCDC. 
# Please retain this information to preserve the provenance of 
# this file and to allow appropriate attribution of the data. 
# 
#######################################################################

data_23eh139_amb-1072
_database_code_depnum_ccdc_archive 'CCDC 2326086'
loop_
_audit_author_name
_audit_author_address
'Lorraine A. Malaspina'
;University of Bern
Switzerland
;
_audit_update_record             
;
2024-01-17 deposited with the CCDC.	2024-04-03 downloaded from the CCDC.
;
_audit_creation_date             2023-10-17
_audit_creation_method           
;
Olex2 1.5
(compiled 2023.03.06 svn.rbb2c1857 for OlexSys, GUI svn.r6748)
;
_shelx_SHELXL_version_number     2018/3
_chemical_name_common            ?
_chemical_name_systematic        ?
_chemical_formula_moiety         'C18 H23 Ni, C16 H32 Li O8'
_chemical_formula_sum            'C34 H55 Li Ni O8'
_chemical_formula_weight         657.43
_chemical_melting_point          ?
_chemical_oxdiff_formula         'C136  H224  Li4  Ni4  O32  '
loop_
_atom_type_symbol
_atom_type_description
_atom_type_scat_dispersion_real
_atom_type_scat_dispersion_imag
_atom_type_scat_source
C C 0.0033 0.0016 'International Tables Vol C Tables 4.2.6.8 and 6.1.1.4'
H H 0.0000 0.0000 'International Tables Vol C Tables 4.2.6.8 and 6.1.1.4'
Li Li -0.0003 0.0001 'International Tables Vol C Tables 4.2.6.8 and 6.1.1.4'
Ni Ni 0.3393 1.1124 'International Tables Vol C Tables 4.2.6.8 and 6.1.1.4'
O O 0.0106 0.0060 'International Tables Vol C Tables 4.2.6.8 and 6.1.1.4'

_shelx_space_group_comment       
;
The symmetry employed for this shelxl refinement is uniquely defined
by the following loop, which should always be used as a source of
symmetry information in preference to the above space-group names.
They are only intended as comments.
;
_space_group_crystal_system      monoclinic
_space_group_IT_number           14
_space_group_name_H-M_alt        'P 1 21/n 1'
_space_group_name_Hall           '-P 2yn'
loop_
_space_group_symop_operation_xyz
'x, y, z'
'-x+1/2, y+1/2, -z+1/2'
'-x, -y, -z'
'x-1/2, -y-1/2, z-1/2'

_cell_length_a                   15.15520(10)
_cell_length_b                   10.28020(10)
_cell_length_c                   21.0871(2)
_cell_angle_alpha                90
_cell_angle_beta                 93.3440(10)
_cell_angle_gamma                90
_cell_volume                     3279.74(5)
_cell_formula_units_Z            4
_cell_measurement_reflns_used    82498
_cell_measurement_temperature    100.01(10)
_cell_measurement_theta_max      33.6930
_cell_measurement_theta_min      2.1990
_shelx_estimated_absorpt_T_max   0.968
_shelx_estimated_absorpt_T_min   0.897
_exptl_absorpt_coefficient_mu    0.641
_exptl_absorpt_correction_T_max  1.000
_exptl_absorpt_correction_T_min  0.894
_exptl_absorpt_correction_type   gaussian
_exptl_absorpt_process_details   
;
CrysAlisPro 1.171.42.89a (Rigaku Oxford Diffraction, 2023)
Numerical absorption correction based on gaussian integration over
a multifaceted crystal model
Empirical absorption correction using spherical harmonics,
implemented in SCALE3 ABSPACK scaling algorithm.
;
_exptl_absorpt_special_details   ?
_exptl_crystal_colour            yellow
_exptl_crystal_colour_primary    yellow
_exptl_crystal_density_diffrn    1.331
_exptl_crystal_density_meas      ?
_exptl_crystal_density_method    ?
_exptl_crystal_description       block
_exptl_crystal_F_000             1416
loop_
_exptl_crystal_face_index_h
_exptl_crystal_face_index_k
_exptl_crystal_face_index_l
_exptl_crystal_face_perp_dist
-1 -1 -1 0.0517
1 0 1 0.0649
-1 0 -1 0.0580
-1 -1 0 0.0544
0 1 -1 0.0601
0 -1 1 0.1016
1 -1 1 0.1010
-1 0 0 0.0403
1 0 0 0.0385
1 1 -1 0.0487
-1 -1 1 0.0769
-1 0 1 0.0304
1 0 -1 0.0209
1 -1 0 0.0858
-1 1 0 0.0646
-1 1 1 0.0633
1 -1 -1 0.0594
0 0 1 0.0705
0 -1 -1 0.0480
9 7 21 0.0380

_exptl_crystal_size_max          0.173
_exptl_crystal_size_mid          0.107
_exptl_crystal_size_min          0.051
loop_
_exptl_oxdiff_crystal_face_indexfrac_h
_exptl_oxdiff_crystal_face_indexfrac_k
_exptl_oxdiff_crystal_face_indexfrac_l
_exptl_oxdiff_crystal_face_x
_exptl_oxdiff_crystal_face_y
_exptl_oxdiff_crystal_face_z
-0.9991 -0.9989 -0.9990 -0.0864 0.0102 -0.0264
0.9991 0.0000 0.9989 0.0504 0.0019 -0.0311
-0.9991 -0.0000 -0.9989 -0.0504 -0.0019 0.0311
-0.9991 -0.9989 0.0001 -0.0705 -0.0153 -0.0417
-0.0000 0.9989 -0.9990 0.0201 0.0134 0.0728
0.0000 -0.9989 0.9990 -0.0201 -0.0134 -0.0728
0.9991 -0.9989 0.9987 0.0144 0.0140 -0.0886
-0.9991 -0.0000 0.0002 -0.0346 -0.0274 0.0158
0.9991 0.0000 -0.0002 0.0346 0.0274 -0.0158
0.9991 0.9989 -0.9992 0.0547 0.0408 0.0569
-0.9991 -0.9989 0.9992 -0.0547 -0.0408 -0.0569
-0.9991 -0.0000 0.9993 -0.0187 -0.0528 0.0006
0.9991 0.0000 -0.9993 0.0187 0.0528 -0.0006
0.9991 -0.9989 -0.0003 -0.0014 0.0395 -0.0734
-0.9991 0.9989 0.0003 0.0014 -0.0395 0.0734
-0.9991 0.9989 0.9994 0.0172 -0.0649 0.0581
0.9991 -0.9989 -0.9994 -0.0172 0.0649 -0.0581
-0.0000 0.0000 0.9991 0.0158 -0.0255 -0.0152
0.0000 -0.9989 -0.9992 -0.0518 0.0376 -0.0423
8.9917 6.9928 20.9794 0.8954 -0.3738 -0.0601

_exptl_transmission_factor_max   ?
_exptl_transmission_factor_min   ?
_diffrn_reflns_av_R_equivalents  0.0343
_diffrn_reflns_av_unetI/netI     0.0129
_diffrn_reflns_Laue_measured_fraction_full 0.999
_diffrn_reflns_Laue_measured_fraction_max 0.999
_diffrn_reflns_limit_h_max       21
_diffrn_reflns_limit_h_min       -21
_diffrn_reflns_limit_k_max       14
_diffrn_reflns_limit_k_min       -14
_diffrn_reflns_limit_l_max       29
_diffrn_reflns_limit_l_min       -29
_diffrn_reflns_number            191061
_diffrn_reflns_point_group_measured_fraction_full 0.999
_diffrn_reflns_point_group_measured_fraction_max 0.999
_diffrn_reflns_theta_full        25.242
_diffrn_reflns_theta_max         30.081
_diffrn_reflns_theta_min         2.205
_diffrn_ambient_environment      N~2~
_diffrn_ambient_temperature      100.01(10)
_diffrn_detector                 'Hybrid Pixel Array Detector'
_diffrn_detector_area_resol_mean 10.0000
_diffrn_detector_type            'HyPix-Arc 100'
_diffrn_measured_fraction_theta_full 0.999
_diffrn_measured_fraction_theta_max 0.999
_diffrn_measurement_details      
;
List of Runs (angles in degrees, time in seconds):

  # Type    Start    End  Width  t~exp~   \w     \q     \k     \f   Frames
#--------------------------------------------------------------------------
  1  \w    -21.00  40.00   0.50    6.00    --   13.91  86.00   0.00  122
  2  \w    -38.00  50.00   0.50    6.00    --   13.91 -86.00-117.00  176
  3  \w    -50.00  41.00   0.50    6.00    --  -14.37  86.00   0.00  182
  4  \w    -37.00  21.00   0.50    6.00    --  -14.37 -86.00-117.00  116
  5  \w    -17.00  85.00   0.50    6.00    --   13.91  77.00 120.00  204
  6  \w    -18.00  58.00   0.50    6.00    --   13.91 -99.00 -30.00  152
  7  \w    -25.00  68.00   0.50    6.00    --  -14.37  19.00-150.00  186
  8  \w    -82.00 -21.00   0.50    6.00    --  -14.37 138.00 128.53  122
  9  \w    -18.00  29.00   0.50    6.00    --  -14.37 -99.00 120.00   94
 10  \w    -96.00   9.00   0.50    6.00    --  -14.37 -38.00   0.00  210
 11  \w    -25.00  68.00   0.50    6.00    --  -14.37  19.00 150.00  186
 12  \w    -25.00  68.00   0.50    6.00    --  -14.37  19.00  30.00  186
 13  \w    -93.00 -29.00   0.50    6.00    --  -14.37 154.00   2.35  128
 14  \w    -96.00   9.00   0.50    6.00    --  -14.37 -38.00-150.00  210
 15  \w    -85.00 -23.00   0.50    6.00    --  -14.37 143.00-172.00  124
 16  \w    -84.00 -22.00   0.50    6.00    --  -14.37 141.00  78.50  124
 17  \w    -80.00 -19.00   0.50    6.00    --  -14.37 135.00 -35.57  122
 18  \w    -18.00  29.00   0.50    6.00    --  -14.37 -99.00 -90.00   94
 19  \w    -97.00  28.00   0.50    6.00    --  -14.37 -19.00-150.00  250
 20  \w    -18.00  29.00   0.50    6.00    --  -14.37 -99.00-180.00   94
 21  \w    -81.00 -20.00   0.50    6.00    --  -14.37 137.00  66.47  122
 22  \w    -83.00 -22.00   0.50    6.00    --  -14.37 140.00-134.24  122
 23  \w    -92.00 -45.00   0.50    6.00    --  -14.37   0.00-180.00   94
 24  \w    -76.00 -16.00   0.50    6.00    --  -14.37 129.00 -76.69  120
;
_diffrn_measurement_device       'four-circle diffractometer'
_diffrn_measurement_device_type  'XtaLAB Synergy R, HyPix-Arc 100'
_diffrn_measurement_method       '\w scans'
_diffrn_orient_matrix_type       
'CrysAlisPro convention (1999,Acta A55,543-557)'
_diffrn_orient_matrix_UB_11      0.0346003000
_diffrn_orient_matrix_UB_12      0.0360010000
_diffrn_orient_matrix_UB_13      0.0158505000
_diffrn_orient_matrix_UB_21      0.0273768000
_diffrn_orient_matrix_UB_22      -0.0121062000
_diffrn_orient_matrix_UB_23      -0.0255156000
_diffrn_orient_matrix_UB_31      -0.0158622000
_diffrn_orient_matrix_UB_32      0.0575966000
_diffrn_orient_matrix_UB_33      -0.0152622000
_diffrn_radiation_monochromator  mirror
_diffrn_radiation_probe          x-ray
_diffrn_radiation_type           'Mo K\a'
_diffrn_radiation_wavelength     0.71073
_diffrn_source                   'micro-focus sealed X-ray tube'
_diffrn_source_type              'Mova (Mo) X-ray Source'
_reflns_Friedel_coverage         0.000
_reflns_Friedel_fraction_full    .
_reflns_Friedel_fraction_max     .
_reflns_number_gt                8756
_reflns_number_total             9636
_reflns_odcompleteness_completeness 99.94
_reflns_odcompleteness_iscentric 1
_reflns_odcompleteness_theta     30.44
_reflns_special_details          
;
 Reflections were merged by SHELXL according to the crystal
 class for the calculation of statistics and refinement.
 
 _reflns_Friedel_fraction is defined as the number of unique
 Friedel pairs measured divided by the number that would be
 possible theoretically, ignoring centric projections and
 systematic absences.
;
_reflns_threshold_expression     'I > 2\s(I)'
_computing_cell_refinement       'CrysAlisPro 1.171.42.89a (Rigaku OD, 2023)'
_computing_data_collection       'CrysAlisPro 1.171.42.89a (Rigaku OD, 2023)'
_computing_data_reduction        'CrysAlisPro 1.171.42.89a (Rigaku OD, 2023)'
_computing_molecular_graphics    'Olex2 1.5 (Dolomanov et al., 2009)'
_computing_publication_material  'Olex2 1.5 (Dolomanov et al., 2009)'
_computing_structure_refinement  'SHELXL 2018/3 (Sheldrick, 2015)'
_computing_structure_solution    'SHELXT 2018/2 (Sheldrick, 2018)'
_refine_diff_density_max         0.463
_refine_diff_density_min         -0.367
_refine_diff_density_rms         0.052
_refine_ls_extinction_coef       .
_refine_ls_extinction_method     none
_refine_ls_goodness_of_fit_ref   1.070
_refine_ls_hydrogen_treatment    constr
_refine_ls_matrix_type           full
_refine_ls_number_parameters     561
_refine_ls_number_reflns         9636
_refine_ls_number_restraints     279
_refine_ls_R_factor_all          0.0360
_refine_ls_R_factor_gt           0.0319
_refine_ls_restrained_S_all      1.071
_refine_ls_shift/su_max          0.005
_refine_ls_shift/su_mean         0.000
_refine_ls_structure_factor_coef Fsqd
_refine_ls_weighting_details     
'w=1/[\s^2^(Fo^2^)+(0.0360P)^2^+1.6257P] where P=(Fo^2^+2Fc^2^)/3'
_refine_ls_weighting_scheme      calc
_refine_ls_wR_factor_gt          0.0778
_refine_ls_wR_factor_ref         0.0794
_refine_special_details          ?
_olex2_refinement_description    
;
1. Fixed Uiso
 At 1.2 times of:
  All C(H) groups, All C(H,H) groups, All C(H,H,H,H) groups
2. Restrained distances
 C7-C18 \\sim C7A-C18
 with sigma of 0.02
 C8A-C7A \\sim C8-C7
 with sigma of 0.02
 C9-C8 \\sim C9-C8A
 with sigma of 0.02
 C11A-C10 \\sim C11-C10
 with sigma of 0.02
 C12-C11 \\sim C12A-C11A
 with sigma of 0.02
 C13-C12 \\sim C13-C12A
 with sigma of 0.02
 C15A-C14 \\sim C15-C14
 with sigma of 0.02
 C16A-C15A \\sim C16-C15
 with sigma of 0.02
 C17-C16 \\sim C17-C16A
 with sigma of 0.02
3. Rigid bond restraints
 C27A, O5A, C28A, C34A, O10, C32A, C33A, O6A, C30A, C31A, C29A, O7A
 with sigma for 1-2 distances of 0.001 and sigma for 1-3 distances of 0.001
 C28, C27, O5, C34, C33, O8A, C32, C31, C29, C30, O7
 with sigma for 1-2 distances of 0.001 and sigma for 1-3 distances of 0.001
 C17, C16, C16A, C18
 with sigma for 1-2 distances of 0.001 and sigma for 1-3 distances of 0.001
4. Uiso/Uaniso restraints and constraints
Uanis(C8) \\sim Ueq, Uanis(C8A) \\sim Ueq, Uanis(C7) \\sim Ueq, Uanis(C7A)
\\sim Ueq: with sigma of 0.01 and sigma for terminal atoms of 0.01
Uanis(O5) \\sim Ueq, Uanis(O8A) \\sim Ueq, Uanis(C34) \\sim Ueq, Uanis(C28)
\\sim Ueq, Uanis(C33) \\sim Ueq, Uanis(C32) \\sim Ueq, Uanis(C31) \\sim Ueq,
Uanis(C27) \\sim Ueq, Uanis(C29) \\sim Ueq, Uanis(O5A) \\sim Ueq, Uanis(C28A)
\\sim Ueq, Uanis(C34A) \\sim Ueq, Uanis(O10) \\sim Ueq, Uanis(C32A) \\sim Ueq,
Uanis(C33A) \\sim Ueq, Uanis(O7) \\sim Ueq, Uanis(O6) \\sim Ueq, Uanis(C30)
\\sim Ueq, Uanis(O6A) \\sim Ueq, Uanis(C30A) \\sim Ueq, Uanis(C31A) \\sim Ueq,
Uanis(C29A) \\sim Ueq, Uanis(O7A) \\sim Ueq, Uanis(C27A) \\sim Ueq: with sigma
of 0.005 and sigma for terminal atoms of 0.02
Uanis(C11A) \\sim Ueq, Uanis(C11) \\sim Ueq, Uanis(C12) \\sim Ueq, Uanis(C12A)
\\sim Ueq: with sigma of 0.01 and sigma for terminal atoms of 0.01
Uanis(C15A) \\sim Ueq, Uanis(C15) \\sim Ueq, Uanis(C16) \\sim Ueq, Uanis(C16A)
\\sim Ueq: with sigma of 0.01 and sigma for terminal atoms of 0.01
Uanis(C17) \\sim Ueq: with sigma of 0.01 and sigma for terminal atoms of 0.02
5. Others
 Sof(H14C)=Sof(H14D)=Sof(H13C)=Sof(H13D)=Sof(H9BC)=Sof(H9BD)=Sof(H10C)=
 Sof(H10D)=Sof(H18C)=Sof(H18D)=Sof(H17C)=Sof(H17D)=Sof(C8A)=Sof(H8A)=Sof(C7A)=
 Sof(H7A)=Sof(C12A)=Sof(H12A)=Sof(C11A)=Sof(H11A)=Sof(C16A)=Sof(H16A)=Sof(C15A)=
 Sof(H15A)=1-FVAR(1)
 Sof(H14A)=Sof(H14B)=Sof(H13A)=Sof(H13B)=Sof(H9AA)=Sof(H9AB)=Sof(H10A)=
 Sof(H10B)=Sof(H18A)=Sof(H18B)=Sof(H17A)=Sof(H17B)=Sof(C16)=Sof(H16)=Sof(C12)=
 Sof(H12)=Sof(C11)=Sof(H11)=Sof(C15)=Sof(H15)=Sof(C8)=Sof(H8)=Sof(C7)=Sof(H7)=
 FVAR(1)
 Sof(O5A)=Sof(O6A)=Sof(C28A)=Sof(H28C)=Sof(H28D)=Sof(C34A)=Sof(H34C)=Sof(H34D)=
 Sof(C30A)=Sof(H30C)=Sof(H30D)=Sof(C31A)=Sof(H31C)=Sof(H31D)=Sof(O10)=Sof(C32A)=
 Sof(H32C)=Sof(H32D)=Sof(C29A)=Sof(H29C)=Sof(H29D)=Sof(C33A)=Sof(H33C)=
 Sof(H33D)=Sof(O7A)=Sof(C27A)=Sof(H27C)=Sof(H27D)=1-FVAR(2)
 Sof(O7)=Sof(O5)=Sof(O8A)=Sof(O6)=Sof(C34)=Sof(H34A)=Sof(H34B)=Sof(C28)=
 Sof(H28A)=Sof(H28B)=Sof(C33)=Sof(H33A)=Sof(H33B)=Sof(C32)=Sof(H32A)=Sof(H32B)=
 Sof(C31)=Sof(H31A)=Sof(H31B)=Sof(C30)=Sof(H30A)=Sof(H30B)=Sof(C27)=Sof(H27A)=
 Sof(H27B)=Sof(C29)=Sof(H29A)=Sof(H29B)=FVAR(2)
6.a Ternary CH refined with riding coordinates:
 C16(H16), C12(H12), C11(H11), C15(H15), C8(H8), C7(H7), C8A(H8A), C12A(H12A),
 C11A(H11A), C16A(H16A), C15A(H15A)
6.b Secondary CH2 refined with riding coordinates:
 C14(H14A,H14B), C14(H14C,H14D), C13(H13A,H13B), C13(H13C,H13D), C19(H19A,
 H19B), C25(H25A,H25B), C20(H20A,H20B), C9(H9AA,H9AB), C9(H9BC,H9BD), C22(H22A,
 H22B), C10(H10A,H10B), C10(H10C,H10D), C23(H23A,H23B), C26(H26A,H26B),
 C21(H21A,H21B), C18(H18A,H18B), C18(H18C,H18D), C24(H24A,H24B), C17(H17A,H17B),
  C17(H17C,H17D), C34(H34A,H34B), C28(H28A,H28B), C33(H33A,H33B), C32(H32A,
 H32B), C31(H31A,H31B), C30(H30A,H30B), C27(H27A,H27B), C29(H29A,H29B),
 C28A(H28C,H28D), C34A(H34C,H34D), C30A(H30C,H30D), C31A(H31C,H31D), C32A(H32C,
 H32D), C29A(H29C,H29D), C33A(H33C,H33D), C27A(H27C,H27D)
6.c Aromatic/amide H refined with riding coordinates:
 C3(H3), C6(H6), C2(H2), C5(H5), C4(H4), C7A(H7A)
;
_atom_sites_solution_hydrogens   geom
_atom_sites_solution_primary     dual
_atom_sites_solution_secondary   ?
loop_
_atom_site_label
_atom_site_type_symbol
_atom_site_fract_x
_atom_site_fract_y
_atom_site_fract_z
_atom_site_U_iso_or_equiv
_atom_site_adp_type
_atom_site_occupancy
_atom_site_site_symmetry_order
_atom_site_calc_flag
_atom_site_refinement_flags_posn
_atom_site_refinement_flags_adp
_atom_site_refinement_flags_occupancy
_atom_site_disorder_assembly
_atom_site_disorder_group
Ni1 Ni -0.11469(2) 0.14028(2) 0.68458(2) 0.01346(4) Uani 1 1 d . . . . .
O2 O 0.26577(5) 0.17271(8) 0.49088(4) 0.01819(16) Uani 1 1 d . . . . .
O1 O 0.18817(6) 0.30520(8) 0.58492(4) 0.01926(16) Uani 1 1 d . . . . .
O3 O 0.39740(6) 0.35805(8) 0.50192(4) 0.01887(16) Uani 1 1 d . . . . .
O7 O 0.27912(18) 0.0572(2) 0.62337(9) 0.0208(3) Uani 0.8696(16) 1 d . U P A 1
O4 O 0.31773(6) 0.49328(10) 0.59892(4) 0.02541(19) Uani 1 1 d . . . . .
O5 O 0.46316(7) 0.27707(10) 0.62886(5) 0.0203(2) Uani 0.8696(16) 1 d . U P A 1
O8A O 0.42771(8) 0.06394(12) 0.55318(6) 0.0205(2) Uani 0.8696(16) 1 d . U P A 1
O6 O 0.31568(8) 0.26964(11) 0.70112(5) 0.0255(2) Uani 0.8696(16) 1 d . U P A 1
C1 C -0.05931(7) -0.02561(11) 0.65383(5) 0.01439(19) Uani 1 1 d . . . . .
C3 C -0.05877(8) -0.26794(11) 0.64862(6) 0.0205(2) Uani 1 1 d . . . . .
H3 H -0.083663 -0.347728 0.661633 0.025 Uiso 1 1 calc R U . . .
C6 C 0.01144(7) -0.03365(12) 0.61287(6) 0.0187(2) Uani 1 1 d . . . . .
H6 H 0.037167 0.045401 0.599674 0.022 Uiso 1 1 calc R U . . .
C2 C -0.09199(7) -0.14992(11) 0.66998(5) 0.0166(2) Uani 1 1 d . . . . .
H2 H -0.139742 -0.153171 0.697184 0.020 Uiso 1 1 calc R U . . .
C14 C 0.03004(8) 0.30610(13) 0.73394(6) 0.0240(2) Uani 1 1 d D . . . .
H14A H 0.011100 0.397182 0.740047 0.029 Uiso 0.618(2) 1 calc R U P B 1
H14B H 0.095402 0.305544 0.734469 0.029 Uiso 0.618(2) 1 calc R U P B 1
H14C H 0.078623 0.261633 0.713190 0.029 Uiso 0.382(2) 1 calc R U P B 2
H14D H 0.051680 0.392102 0.749168 0.029 Uiso 0.382(2) 1 calc R U P B 2
C13 C 0.00142(9) 0.22528(15) 0.78957(6) 0.0280(3) Uani 1 1 d D . . . .
H13A H 0.035488 0.143119 0.792430 0.034 Uiso 0.618(2) 1 calc R U P B 1
H13B H 0.012708 0.273878 0.829760 0.034 Uiso 0.618(2) 1 calc R U P B 1
H13C H 0.053957 0.177669 0.807403 0.034 Uiso 0.382(2) 1 calc R U P B 2
H13D H -0.016683 0.286163 0.822793 0.034 Uiso 0.382(2) 1 calc R U P B 2
C19 C 0.13775(8) 0.28493(12) 0.52614(6) 0.0203(2) Uani 1 1 d . . . . .
H19A H 0.145243 0.359217 0.497067 0.024 Uiso 1 1 calc R U . . .
H19B H 0.074181 0.275972 0.533708 0.024 Uiso 1 1 calc R U . . .
C25 C 0.22815(8) 0.53275(12) 0.58678(6) 0.0226(2) Uani 1 1 d . . . . .
H25A H 0.214155 0.541655 0.540537 0.027 Uiso 1 1 calc R U . . .
H25B H 0.217424 0.617344 0.607403 0.027 Uiso 1 1 calc R U . . .
C20 C 0.17219(7) 0.16187(12) 0.49793(6) 0.0187(2) Uani 1 1 d . . . . .
H20A H 0.160284 0.087291 0.525876 0.022 Uiso 1 1 calc R U . . .
H20B H 0.141405 0.145960 0.455940 0.022 Uiso 1 1 calc R U . . .
C9 C -0.28812(9) 0.05993(13) 0.71933(7) 0.0275(3) Uani 1 1 d D . . . .
H9AA H -0.286806 -0.027262 0.699479 0.033 Uiso 0.618(2) 1 calc R U P B 1
H9AB H -0.350268 0.081776 0.726849 0.033 Uiso 0.618(2) 1 calc R U P B 1
H9BC H -0.318136 -0.025508 0.715769 0.033 Uiso 0.382(2) 1 calc R U P B 2
H9BD H -0.334910 0.126270 0.722962 0.033 Uiso 0.382(2) 1 calc R U P B 2
C22 C 0.38243(8) 0.28372(12) 0.44488(5) 0.0200(2) Uani 1 1 d . . . . .
H22A H 0.420308 0.205204 0.447098 0.024 Uiso 1 1 calc R U . . .
H22B H 0.398983 0.336281 0.408069 0.024 Uiso 1 1 calc R U . . .
C5 C 0.04587(8) -0.15003(13) 0.59062(6) 0.0238(2) Uani 1 1 d . . . . .
H5 H 0.093503 -0.148048 0.563276 0.029 Uiso 1 1 calc R U . . .
C4 C 0.01083(8) -0.26859(12) 0.60826(6) 0.0240(2) Uani 1 1 d . . . . .
H4 H 0.033724 -0.348114 0.593198 0.029 Uiso 1 1 calc R U . . .
C10 C -0.23280(8) 0.06002(13) 0.78176(6) 0.0245(2) Uani 1 1 d D . . . .
H10A H -0.253976 0.131438 0.808454 0.029 Uiso 0.618(2) 1 calc R U P B 1
H10B H -0.243675 -0.022679 0.804057 0.029 Uiso 0.618(2) 1 calc R U P B 1
H10C H -0.269475 0.084640 0.817199 0.029 Uiso 0.382(2) 1 calc R U P B 2
H10D H -0.207579 -0.027433 0.790505 0.029 Uiso 0.382(2) 1 calc R U P B 2
C23 C 0.37574(9) 0.49187(12) 0.49394(6) 0.0230(2) Uani 1 1 d . . . . .
H23A H 0.315978 0.501212 0.472873 0.028 Uiso 1 1 calc R U . . .
H23B H 0.418760 0.535048 0.467313 0.028 Uiso 1 1 calc R U . . .
C26 C 0.17221(8) 0.42780(12) 0.61414(6) 0.0209(2) Uani 1 1 d . . . . .
H26A H 0.186142 0.421268 0.660484 0.025 Uiso 1 1 calc R U . . .
H26B H 0.108951 0.450815 0.607233 0.025 Uiso 1 1 calc R U . . .
C21 C 0.28698(8) 0.24351(13) 0.43551(5) 0.0220(2) Uani 1 1 d . . . . .
H21A H 0.248610 0.321122 0.430044 0.026 Uiso 1 1 calc R U . . .
H21B H 0.278188 0.188142 0.397251 0.026 Uiso 1 1 calc R U . . .
C18 C -0.20547(8) 0.23862(14) 0.56889(6) 0.0262(3) Uani 1 1 d D U . . .
H18A H -0.251225 0.306348 0.572977 0.031 Uiso 0.618(2) 1 calc R U P B 1
H18B H -0.214647 0.200019 0.526001 0.031 Uiso 0.618(2) 1 calc R U P B 1
H18C H -0.249288 0.297990 0.547614 0.031 Uiso 0.382(2) 1 calc R U P B 2
H18D H -0.202559 0.158769 0.542852 0.031 Uiso 0.382(2) 1 calc R U P B 2
C24 C 0.37863(9) 0.55278(13) 0.55918(7) 0.0266(3) Uani 1 1 d . . . . .
H24A H 0.439119 0.544535 0.579163 0.032 Uiso 1 1 calc R U . . .
H24B H 0.364750 0.646608 0.555048 0.032 Uiso 1 1 calc R U . . .
C17 C -0.11568(11) 0.30370(17) 0.57360(6) 0.0358(3) Uani 1 1 d D U . . .
H17A H -0.120347 0.391380 0.554278 0.043 Uiso 0.618(2) 1 calc R U P B 1
H17B H -0.073625 0.252172 0.549620 0.043 Uiso 0.618(2) 1 calc R U P B 1
H17C H -0.086130 0.282965 0.534189 0.043 Uiso 0.382(2) 1 calc R U P B 2
H17D H -0.125755 0.398850 0.573656 0.043 Uiso 0.382(2) 1 calc R U P B 2
C34 C 0.53110(10) 0.21169(17) 0.59696(8) 0.0190(3) Uani 0.8696(16) 1 d . U P A
1
H34A H 0.588208 0.222055 0.621716 0.023 Uiso 0.8696(16) 1 calc R U P A 1
H34B H 0.536885 0.251601 0.554683 0.023 Uiso 0.8696(16) 1 calc R U P A 1
C28 C 0.3975(3) 0.3297(6) 0.72274(17) 0.0272(7) Uani 0.8696(16) 1 d . U P A 1
H28A H 0.403455 0.325808 0.769698 0.033 Uiso 0.8696(16) 1 calc R U P A 1
H28B H 0.396254 0.422507 0.710148 0.033 Uiso 0.8696(16) 1 calc R U P A 1
C33 C 0.51047(9) 0.06941(13) 0.58910(7) 0.0202(3) Uani 0.8696(16) 1 d . U P A 1
H33A H 0.557071 0.025049 0.566183 0.024 Uiso 0.8696(16) 1 calc R U P A 1
H33B H 0.506011 0.027227 0.630997 0.024 Uiso 0.8696(16) 1 calc R U P A 1
C32 C 0.37910(11) -0.05282(13) 0.56043(8) 0.0236(3) Uani 0.8696(16) 1 d . U P A
1
H32A H 0.419693 -0.128071 0.558920 0.028 Uiso 0.8696(16) 1 calc R U P A 1
H32B H 0.334202 -0.061261 0.524649 0.028 Uiso 0.8696(16) 1 calc R U P A 1
C31 C 0.33365(10) -0.05535(14) 0.62241(8) 0.0254(3) Uani 0.8696(16) 1 d . U P A
1
H31A H 0.297383 -0.135027 0.625166 0.030 Uiso 0.8696(16) 1 calc R U P A 1
H31B H 0.377950 -0.054170 0.658814 0.030 Uiso 0.8696(16) 1 calc R U P A 1
C30 C 0.23763(10) 0.07377(17) 0.68247(8) 0.0245(3) Uani 0.8696(16) 1 d . U P A
1
H30A H 0.224124 -0.012577 0.700293 0.029 Uiso 0.8696(16) 1 calc R U P A 1
H30B H 0.181235 0.121377 0.674769 0.029 Uiso 0.8696(16) 1 calc R U P A 1
C27 C 0.47537(10) 0.26595(15) 0.69639(7) 0.0243(3) Uani 0.8696(16) 1 d . U P A
1
H27A H 0.530620 0.309874 0.711899 0.029 Uiso 0.8696(16) 1 calc R U P A 1
H27B H 0.478649 0.173353 0.709212 0.029 Uiso 0.8696(16) 1 calc R U P A 1
C29 C 0.29693(11) 0.14808(16) 0.72949(7) 0.0277(3) Uani 0.8696(16) 1 d . U P A
1
H29A H 0.267008 0.161699 0.769453 0.033 Uiso 0.8696(16) 1 calc R U P A 1
H29B H 0.352320 0.099198 0.739338 0.033 Uiso 0.8696(16) 1 calc R U P A 1
C16 C -0.08066(14) 0.3156(2) 0.64289(11) 0.0177(4) Uani 0.618(2) 1 d D U P B 1
H16 H -0.102561 0.394213 0.665057 0.021 Uiso 0.618(2) 1 calc R U P B 1
C12 C -0.09487(14) 0.1965(2) 0.77942(9) 0.0181(4) Uani 0.618(2) 1 d D U P B 1
H12 H -0.134285 0.268765 0.792169 0.022 Uiso 0.618(2) 1 calc R U P B 1
C11 C -0.13501(12) 0.07530(19) 0.77732(8) 0.0182(4) Uani 0.618(2) 1 d D U P B 1
H11 H -0.097651 0.000511 0.793063 0.022 Uiso 0.618(2) 1 calc R U P B 1
C15 C -0.00478(12) 0.26210(18) 0.67183(8) 0.0164(4) Uani 0.618(2) 1 d D U P B 1
H15 H 0.039711 0.228560 0.642668 0.020 Uiso 0.618(2) 1 calc R U P B 1
C8 C -0.24985(12) 0.16029(19) 0.67596(10) 0.0180(4) Uani 0.618(2) 1 d D U P B 1
H8 H -0.271615 0.251010 0.682060 0.022 Uiso 0.618(2) 1 calc R U P B 1
C7 C -0.21938(12) 0.1358(2) 0.61649(9) 0.0183(4) Uani 0.618(2) 1 d D U P B 1
H7 H -0.234215 0.047842 0.598592 0.022 Uiso 0.618(2) 1 calc R U P B 1
Li1 Li 0.32813(14) 0.2446(2) 0.58439(11) 0.0235(4) Uani 1 1 d . . . . .
C8A C -0.24779(19) 0.0830(3) 0.65958(16) 0.0207(7) Uani 0.382(2) 1 d D U P B 2
H8A H -0.254274 0.010417 0.628097 0.025 Uiso 0.382(2) 1 calc R U P B 2
C7A C -0.2345(2) 0.2041(3) 0.63384(16) 0.0191(6) Uani 0.382(2) 1 d D U P B 2
H7A H -0.245114 0.275710 0.660819 0.023 Uiso 0.382(2) 1 calc R U P B 2
C12A C -0.0701(2) 0.1305(3) 0.77817(14) 0.0174(6) Uani 0.382(2) 1 d D U P B 2
H12A H -0.055260 0.040590 0.793499 0.021 Uiso 0.382(2) 1 calc R U P B 2
C11A C -0.1595(2) 0.1588(3) 0.77477(14) 0.0172(6) Uani 0.382(2) 1 d D U P B 2
H11A H -0.174498 0.249628 0.787224 0.021 Uiso 0.382(2) 1 calc R U P B 2
C16A C -0.0579(2) 0.2762(3) 0.62305(17) 0.0177(6) Uani 0.382(2) 1 d D U P B 2
H16A H 0.000795 0.247051 0.609039 0.021 Uiso 0.382(2) 1 calc R U P B 2
C15A C -0.05292(19) 0.3241(3) 0.68439(14) 0.0168(6) Uani 0.382(2) 1 d D U P B 2
H15A H -0.091976 0.400141 0.692257 0.020 Uiso 0.382(2) 1 calc R U P B 2
O5A O 0.4304(4) 0.3013(7) 0.6569(3) 0.0183(13) Uani 0.1304(16) 1 d . U P A 2
O6A O 0.2695(5) 0.2283(7) 0.7035(3) 0.0188(13) Uani 0.1304(16) 1 d . U P A 2
C28A C 0.3455(6) 0.2414(8) 0.7462(4) 0.0158(14) Uani 0.1304(16) 1 d . U P A 2
H28C H 0.325870 0.257874 0.789417 0.019 Uiso 0.1304(16) 1 calc R U P A 2
H28D H 0.378494 0.158304 0.747305 0.019 Uiso 0.1304(16) 1 calc R U P A 2
C34A C 0.5077(6) 0.2205(10) 0.6616(4) 0.0210(16) Uani 0.1304(16) 1 d . U P A 2
H34C H 0.500110 0.150081 0.692818 0.025 Uiso 0.1304(16) 1 calc R U P A 2
H34D H 0.559976 0.272757 0.675866 0.025 Uiso 0.1304(16) 1 calc R U P A 2
C30A C 0.2692(6) -0.0034(9) 0.6793(4) 0.0194(15) Uani 0.1304(16) 1 d . U P A 2
H30C H 0.327496 -0.020446 0.701269 0.023 Uiso 0.1304(16) 1 calc R U P A 2
H30D H 0.232324 -0.082526 0.681857 0.023 Uiso 0.1304(16) 1 calc R U P A 2
C31A C 0.3372(7) -0.0548(8) 0.5821(5) 0.0182(14) Uani 0.1304(16) 1 d . U P A 2
H31C H 0.320377 -0.052926 0.536058 0.022 Uiso 0.1304(16) 1 calc R U P A 2
H31D H 0.328294 -0.144730 0.597285 0.022 Uiso 0.1304(16) 1 calc R U P A 2
O10 O 0.4429(5) 0.1064(8) 0.5699(4) 0.0185(13) Uani 0.1304(16) 1 d . U P A 2
C32A C 0.4318(6) -0.0219(9) 0.5916(5) 0.0208(15) Uani 0.1304(16) 1 d . U P A 2
H32C H 0.451056 -0.028515 0.637117 0.025 Uiso 0.1304(16) 1 calc R U P A 2
H32D H 0.467701 -0.082669 0.567354 0.025 Uiso 0.1304(16) 1 calc R U P A 2
C29A C 0.2248(7) 0.1105(9) 0.7092(5) 0.0193(15) Uani 0.1304(16) 1 d . U P A 2
H29C H 0.164389 0.119775 0.689292 0.023 Uiso 0.1304(16) 1 calc R U P A 2
H29D H 0.219339 0.091728 0.754861 0.023 Uiso 0.1304(16) 1 calc R U P A 2
C33A C 0.5210(7) 0.1616(12) 0.5949(5) 0.0184(16) Uani 0.1304(16) 1 d . U P A 2
H33C H 0.540191 0.230661 0.566071 0.022 Uiso 0.1304(16) 1 calc R U P A 2
H33D H 0.567778 0.094394 0.598421 0.022 Uiso 0.1304(16) 1 calc R U P A 2
O7A O 0.2793(12) 0.0311(14) 0.6143(7) 0.017(2) Uani 0.1304(16) 1 d . U P A 2
C27A C 0.4003(19) 0.338(3) 0.7307(11) 0.015(2) Uani 0.1304(16) 1 d . U P A 2
H27C H 0.452656 0.340899 0.760947 0.018 Uiso 0.1304(16) 1 calc R U P A 2
H27D H 0.369764 0.422646 0.730980 0.018 Uiso 0.1304(16) 1 calc R U P A 2

loop_
_atom_site_aniso_label
_atom_site_aniso_U_11
_atom_site_aniso_U_22
_atom_site_aniso_U_33
_atom_site_aniso_U_23
_atom_site_aniso_U_13
_atom_site_aniso_U_12
Ni1 0.01381(7) 0.01297(7) 0.01376(7) -0.00181(5) 0.00218(5) -0.00116(5)
O2 0.0167(4) 0.0227(4) 0.0152(4) 0.0023(3) 0.0008(3) -0.0014(3)
O1 0.0221(4) 0.0187(4) 0.0166(4) 0.0005(3) -0.0017(3) 0.0059(3)
O3 0.0220(4) 0.0163(4) 0.0180(4) 0.0003(3) -0.0016(3) 0.0002(3)
O7 0.0212(6) 0.0194(9) 0.0216(7) 0.0045(5) 0.0008(5) 0.0031(6)
O4 0.0203(4) 0.0350(5) 0.0209(4) 0.0020(4) 0.0009(3) 0.0010(4)
O5 0.0218(5) 0.0209(4) 0.0175(4) -0.0034(4) -0.0052(4) 0.0049(4)
O8A 0.0210(5) 0.0173(5) 0.0226(5) 0.0009(4) -0.0040(4) -0.0028(4)
O6 0.0260(6) 0.0258(5) 0.0239(5) 0.0036(4) -0.0069(4) 0.0035(5)
C1 0.0139(4) 0.0169(5) 0.0120(4) -0.0015(4) -0.0022(4) 0.0006(4)
C3 0.0230(5) 0.0159(5) 0.0217(5) 0.0004(4) -0.0052(4) 0.0019(4)
C6 0.0167(5) 0.0193(5) 0.0202(5) -0.0008(4) 0.0028(4) 0.0017(4)
C2 0.0172(5) 0.0176(5) 0.0147(5) -0.0008(4) -0.0021(4) 0.0005(4)
C14 0.0216(6) 0.0269(6) 0.0238(6) 0.0015(5) 0.0033(4) -0.0058(5)
C13 0.0264(6) 0.0409(7) 0.0162(5) 0.0028(5) -0.0033(5) -0.0115(6)
C19 0.0163(5) 0.0254(6) 0.0187(5) 0.0042(4) -0.0028(4) 0.0011(4)
C25 0.0226(6) 0.0205(5) 0.0247(6) 0.0013(4) 0.0024(4) 0.0037(4)
C20 0.0161(5) 0.0217(5) 0.0181(5) 0.0013(4) -0.0024(4) -0.0049(4)
C9 0.0253(6) 0.0243(6) 0.0334(7) -0.0011(5) 0.0052(5) -0.0091(5)
C22 0.0212(5) 0.0225(5) 0.0167(5) -0.0022(4) 0.0052(4) -0.0014(4)
C5 0.0196(5) 0.0258(6) 0.0262(6) -0.0038(5) 0.0046(4) 0.0063(5)
C4 0.0246(6) 0.0193(5) 0.0277(6) -0.0044(5) -0.0026(5) 0.0089(5)
C10 0.0235(6) 0.0215(5) 0.0292(6) 0.0022(5) 0.0080(5) -0.0041(5)
C23 0.0294(6) 0.0161(5) 0.0243(6) 0.0043(4) 0.0071(5) -0.0004(4)
C26 0.0225(5) 0.0196(5) 0.0210(5) 0.0008(4) 0.0059(4) 0.0063(4)
C21 0.0244(6) 0.0290(6) 0.0123(5) 0.0013(4) 0.0006(4) -0.0064(5)
C18 0.0219(5) 0.0330(7) 0.0228(6) 0.0053(5) -0.0057(4) -0.0006(5)
C24 0.0254(6) 0.0217(6) 0.0332(7) -0.0066(5) 0.0057(5) -0.0079(5)
C17 0.0391(7) 0.0496(9) 0.0186(5) 0.0026(6) 0.0000(5) -0.0224(7)
C34 0.0142(6) 0.0195(6) 0.0228(6) -0.0011(6) -0.0019(5) 0.0003(5)
C28 0.0284(10) 0.0329(13) 0.0191(12) -0.0126(9) -0.0092(9) 0.0072(8)
C33 0.0180(5) 0.0189(5) 0.0234(6) -0.0010(5) -0.0016(5) 0.0041(4)
C32 0.0261(7) 0.0141(6) 0.0307(7) -0.0031(5) 0.0031(5) -0.0019(5)
C31 0.0274(7) 0.0164(6) 0.0327(8) 0.0059(5) 0.0041(5) 0.0020(5)
C30 0.0211(7) 0.0281(8) 0.0250(7) 0.0081(6) 0.0057(5) 0.0001(5)
C27 0.0246(6) 0.0294(7) 0.0179(5) -0.0051(5) -0.0078(5) 0.0051(5)
C29 0.0325(8) 0.0328(8) 0.0177(6) 0.0073(5) 0.0007(5) 0.0052(6)
C16 0.0180(9) 0.0156(9) 0.0196(8) 0.0024(7) 0.0012(7) -0.0023(7)
C12 0.0215(9) 0.0199(10) 0.0132(8) -0.0018(7) 0.0034(6) -0.0024(8)
C11 0.0208(9) 0.0192(10) 0.0149(8) -0.0001(6) 0.0034(6) -0.0004(7)
C15 0.0155(8) 0.0174(8) 0.0162(8) -0.0008(6) 0.0016(6) -0.0044(6)
C8 0.0121(8) 0.0160(9) 0.0259(10) -0.0008(8) 0.0010(7) 0.0007(6)
C7 0.0136(8) 0.0187(9) 0.0221(9) -0.0003(8) -0.0029(7) 0.0004(7)
Li1 0.0221(10) 0.0249(10) 0.0232(10) 0.0018(8) -0.0019(8) 0.0011(8)
C8A 0.0134(13) 0.0197(16) 0.0287(16) -0.0056(13) -0.0018(11) -0.0016(11)
C7A 0.0147(13) 0.0184(15) 0.0239(15) -0.0042(13) -0.0021(11) 0.0022(11)
C12A 0.0239(15) 0.0158(15) 0.0125(13) -0.0008(10) 0.0020(10) -0.0007(13)
C11A 0.0236(15) 0.0132(14) 0.0154(13) -0.0025(10) 0.0076(10) -0.0029(11)
C16A 0.0166(12) 0.0147(14) 0.0226(15) -0.0009(12) 0.0077(9) -0.0034(11)
C15A 0.0164(13) 0.0145(12) 0.0195(14) 0.0005(10) 0.0005(11) -0.0036(10)
O5A 0.016(2) 0.023(3) 0.016(2) 0.000(2) 0.0023(19) 0.0033(19)
O6A 0.016(2) 0.0167(19) 0.023(3) 0.002(2) -0.0042(19) -0.0023(19)
C28A 0.017(3) 0.019(3) 0.011(3) 0.003(2) -0.0015(16) 0.005(2)
C34A 0.016(3) 0.025(3) 0.022(3) -0.004(2) 0.000(2) 0.004(2)
C30A 0.021(3) 0.016(2) 0.021(2) 0.003(2) 0.003(2) 0.003(2)
C31A 0.024(3) 0.009(3) 0.022(3) -0.001(3) 0.003(2) 0.0006(19)
O10 0.019(3) 0.021(3) 0.015(3) 0.005(2) 0.001(2) -0.002(2)
C32A 0.021(2) 0.015(2) 0.026(3) 0.001(3) 0.005(3) 0.004(2)
C29A 0.024(3) 0.014(3) 0.020(3) 0.000(2) 0.004(2) -0.0012(19)
C33A 0.014(3) 0.020(3) 0.021(3) -0.001(3) 0.002(2) 0.003(2)
O7A 0.019(3) 0.013(4) 0.020(3) -0.001(2) 0.003(3) -0.001(3)
C27A 0.014(3) 0.018(4) 0.013(3) -0.004(3) -0.006(3) 0.002(2)

_geom_special_details            
;
 All esds (except the esd in the dihedral angle between two l.s. planes)
 are estimated using the full covariance matrix.  The cell esds are taken
 into account individually in the estimation of esds in distances, angles
 and torsion angles; correlations between esds in cell parameters are only
 used when they are defined by crystal symmetry.  An approximate (isotropic)
 treatment of cell esds is used for estimating esds involving l.s. planes.
;
loop_
_geom_bond_atom_site_label_1
_geom_bond_atom_site_label_2
_geom_bond_distance
_geom_bond_site_symmetry_2
_geom_bond_publ_flag
Ni1 C1 2.0240(11) . ?
Ni1 C16 2.0832(19) . ?
Ni1 C12 2.0866(18) . ?
Ni1 C11 2.1061(18) . ?
Ni1 C15 2.1136(17) . ?
Ni1 C8 2.0562(18) . ?
Ni1 C7 2.0773(18) . ?
Ni1 C8A 2.138(3) . ?
Ni1 C12A 2.051(3) . ?
Ni1 C11A 2.065(3) . ?
Ni1 C16A 2.123(3) . ?
Ni1 C15A 2.109(3) . ?
O2 C20 1.4390(14) . ?
O2 C21 1.4284(14) . ?
O2 Li1 2.261(2) . ?
O1 C19 1.4328(14) . ?
O1 C26 1.4297(14) . ?
O1 Li1 2.211(2) . ?
O3 C22 1.4319(14) . ?
O3 C23 1.4220(14) . ?
O3 Li1 2.387(2) . ?
O7 C31 1.423(2) . ?
O7 C30 1.438(2) . ?
O7 Li1 2.239(4) . ?
O4 C25 1.4257(15) . ?
O4 C24 1.4208(16) . ?
O4 Li1 2.580(3) . ?
O5 C34 1.4301(18) . ?
O5 C27 1.4298(17) . ?
O5 Li1 2.226(2) . ?
O8A C33 1.4280(17) . ?
O8A C32 1.4213(18) . ?
O8A Li1 2.505(3) . ?
O6 C28 1.435(5) . ?
O6 C29 1.4213(19) . ?
O6 Li1 2.493(2) . ?
C1 C6 1.4180(15) . ?
C1 C2 1.4192(15) . ?
C3 H3 0.9500 . ?
C3 C2 1.3981(16) . ?
C3 C4 1.3934(18) . ?
C6 H6 0.9500 . ?
C6 C5 1.3973(16) . ?
C2 H2 0.9500 . ?
C14 H14A 0.9900 . ?
C14 H14B 0.9900 . ?
C14 H14C 0.9900 . ?
C14 H14D 0.9900 . ?
C14 C13 1.5212(18) . ?
C14 C15 1.455(2) . ?
C14 C15A 1.598(3) . ?
C13 H13A 0.9900 . ?
C13 H13B 0.9900 . ?
C13 H13C 0.9900 . ?
C13 H13D 0.9900 . ?
C13 C12 1.492(2) . ?
C13 C12A 1.467(3) . ?
C19 H19A 0.9900 . ?
C19 H19B 0.9900 . ?
C19 C20 1.5043(17) . ?
C25 H25A 0.9900 . ?
C25 H25B 0.9900 . ?
C25 C26 1.5075(17) . ?
C20 H20A 0.9900 . ?
C20 H20B 0.9900 . ?
C9 H9AA 0.9900 . ?
C9 H9AB 0.9900 . ?
C9 H9BC 0.9900 . ?
C9 H9BD 0.9900 . ?
C9 C10 1.5190(19) . ?
C9 C8 1.516(2) . ?
C9 C8A 1.452(4) . ?
C22 H22A 0.9900 . ?
C22 H22B 0.9900 . ?
C22 C21 1.5063(17) . ?
C5 H5 0.9500 . ?
C5 C4 1.3890(19) . ?
C4 H4 0.9500 . ?
C10 H10A 0.9900 . ?
C10 H10B 0.9900 . ?
C10 H10C 0.9900 . ?
C10 H10D 0.9900 . ?
C10 C11 1.499(2) . ?
C10 C11A 1.519(3) . ?
C23 H23A 0.9900 . ?
C23 H23B 0.9900 . ?
C23 C24 1.5097(18) . ?
C26 H26A 0.9900 . ?
C26 H26B 0.9900 . ?
C21 H21A 0.9900 . ?
C21 H21B 0.9900 . ?
C18 H18A 0.9900 . ?
C18 H18B 0.9900 . ?
C18 H18C 0.9900 . ?
C18 H18D 0.9900 . ?
C18 C17 1.5144(19) . ?
C18 C7 1.482(2) . ?
C18 C7A 1.505(3) . ?
C24 H24A 0.9900 . ?
C24 H24B 0.9900 . ?
C17 H17A 0.9900 . ?
C17 H17B 0.9900 . ?
C17 H17C 0.9900 . ?
C17 H17D 0.9900 . ?
C17 C16 1.530(3) . ?
C17 C16A 1.351(4) . ?
C34 H34A 0.9900 . ?
C34 H34B 0.9900 . ?
C34 C33 1.503(2) . ?
C28 H28A 0.9900 . ?
C28 H28B 0.9900 . ?
C28 C27 1.486(4) . ?
C33 H33A 0.9900 . ?
C33 H33B 0.9900 . ?
C32 H32A 0.9900 . ?
C32 H32B 0.9900 . ?
C32 C31 1.513(2) . ?
C31 H31A 0.9900 . ?
C31 H31B 0.9900 . ?
C30 H30A 0.9900 . ?
C30 H30B 0.9900 . ?
C30 C29 1.507(2) . ?
C27 H27A 0.9900 . ?
C27 H27B 0.9900 . ?
C29 H29A 0.9900 . ?
C29 H29B 0.9900 . ?
C16 H16 1.0000 . ?
C16 C15 1.384(3) . ?
C12 H12 1.0000 . ?
C12 C11 1.386(3) . ?
C11 H11 1.0000 . ?
C15 H15 1.0000 . ?
C8 H8 1.0000 . ?
C8 C7 1.385(3) . ?
C7 H7 1.0000 . ?
Li1 O5A 2.191(7) . ?
Li1 O10 2.280(8) . ?
Li1 O7A 2.412(18) . ?
C8A H8A 1.0000 . ?
C8A C7A 1.377(5) . ?
C7A H7A 0.9500 . ?
C12A H12A 1.0000 . ?
C12A C11A 1.384(5) . ?
C11A H11A 1.0000 . ?
C16A H16A 1.0000 . ?
C16A C15A 1.382(5) . ?
C15A H15A 1.0000 . ?
O5A C34A 1.435(11) . ?
O5A C27A 1.69(2) . ?
O6A C28A 1.426(10) . ?
O6A C29A 1.395(11) . ?
C28A H28C 0.9900 . ?
C28A H28D 0.9900 . ?
C28A C27A 1.34(3) . ?
C34A H34C 0.9900 . ?
C34A H34D 0.9900 . ?
C34A C33A 1.554(15) . ?
C30A H30C 0.9900 . ?
C30A H30D 0.9900 . ?
C30A C29A 1.507(14) . ?
C30A O7A 1.431(18) . ?
C31A H31C 0.9900 . ?
C31A H31D 0.9900 . ?
C31A C32A 1.475(13) . ?
C31A O7A 1.442(15) . ?
O10 C32A 1.409(12) . ?
O10 C33A 1.388(14) . ?
C32A H32C 0.9900 . ?
C32A H32D 0.9900 . ?
C29A H29C 0.9900 . ?
C29A H29D 0.9900 . ?
C33A H33C 0.9900 . ?
C33A H33D 0.9900 . ?
C27A H27C 0.9900 . ?
C27A H27D 0.9900 . ?

loop_
_geom_angle_atom_site_label_1
_geom_angle_atom_site_label_2
_geom_angle_atom_site_label_3
_geom_angle
_geom_angle_site_symmetry_1
_geom_angle_site_symmetry_3
_geom_angle_publ_flag
C1 Ni1 C16 118.44(8) . . ?
C1 Ni1 C12 120.08(7) . . ?
C1 Ni1 C11 96.66(6) . . ?
C1 Ni1 C15 96.54(6) . . ?
C1 Ni1 C8 119.05(6) . . ?
C1 Ni1 C7 94.24(7) . . ?
C1 Ni1 C8A 95.28(10) . . ?
C1 Ni1 C12A 98.46(11) . . ?
C1 Ni1 C11A 122.50(9) . . ?
C1 Ni1 C16A 99.70(11) . . ?
C1 Ni1 C15A 124.20(9) . . ?
C16 Ni1 C12 98.03(9) . . ?
C16 Ni1 C11 136.01(9) . . ?
C16 Ni1 C15 38.50(7) . . ?
C12 Ni1 C11 38.60(8) . . ?
C12 Ni1 C15 83.54(7) . . ?
C11 Ni1 C15 117.71(7) . . ?
C8 Ni1 C16 98.39(8) . . ?
C8 Ni1 C12 98.28(8) . . ?
C8 Ni1 C11 85.12(8) . . ?
C8 Ni1 C15 135.88(7) . . ?
C8 Ni1 C7 39.14(8) . . ?
C7 Ni1 C16 85.73(8) . . ?
C7 Ni1 C12 136.90(8) . . ?
C7 Ni1 C11 119.18(7) . . ?
C7 Ni1 C15 120.08(7) . . ?
C12A Ni1 C8A 118.51(13) . . ?
C12A Ni1 C11A 39.29(13) . . ?
C12A Ni1 C16A 119.86(13) . . ?
C12A Ni1 C15A 85.67(12) . . ?
C11A Ni1 C8A 84.05(12) . . ?
C11A Ni1 C16A 131.98(13) . . ?
C11A Ni1 C15A 95.11(12) . . ?
C16A Ni1 C8A 116.15(13) . . ?
C15A Ni1 C8A 131.20(12) . . ?
C15A Ni1 C16A 38.11(12) . . ?
C20 O2 Li1 107.44(9) . . ?
C21 O2 C20 113.20(9) . . ?
C21 O2 Li1 116.35(9) . . ?
C19 O1 Li1 114.70(9) . . ?
C26 O1 C19 113.95(9) . . ?
C26 O1 Li1 115.90(9) . . ?
C22 O3 Li1 107.24(8) . . ?
C23 O3 C22 113.13(9) . . ?
C23 O3 Li1 116.77(9) . . ?
C31 O7 C30 113.10(19) . . ?
C31 O7 Li1 119.30(17) . . ?
C30 O7 Li1 112.80(14) . . ?
C25 O4 Li1 108.95(9) . . ?
C24 O4 C25 114.59(10) . . ?
C24 O4 Li1 108.07(9) . . ?
C34 O5 Li1 113.64(10) . . ?
C27 O5 C34 112.08(11) . . ?
C27 O5 Li1 118.04(11) . . ?
C33 O8A Li1 110.82(10) . . ?
C32 O8A C33 114.89(11) . . ?
C32 O8A Li1 105.90(10) . . ?
C28 O6 Li1 104.14(16) . . ?
C29 O6 C28 115.8(3) . . ?
C29 O6 Li1 110.69(10) . . ?
C6 C1 Ni1 125.92(8) . . ?
C6 C1 C2 112.36(10) . . ?
C2 C1 Ni1 121.66(8) . . ?
C2 C3 H3 120.0 . . ?
C4 C3 H3 120.0 . . ?
C4 C3 C2 120.04(11) . . ?
C1 C6 H6 117.8 . . ?
C5 C6 C1 124.40(11) . . ?
C5 C6 H6 117.8 . . ?
C1 C2 H2 117.7 . . ?
C3 C2 C1 124.54(11) . . ?
C3 C2 H2 117.7 . . ?
H14A C14 H14B 107.5 . . ?
H14C C14 H14D 108.4 . . ?
C13 C14 H14A 108.6 . . ?
C13 C14 H14B 108.6 . . ?
C13 C14 H14C 110.0 . . ?
C13 C14 H14D 110.0 . . ?
C13 C14 C15A 108.58(14) . . ?
C15 C14 H14A 108.6 . . ?
C15 C14 H14B 108.6 . . ?
C15 C14 C13 114.81(12) . . ?
C15A C14 H14C 110.0 . . ?
C15A C14 H14D 110.0 . . ?
C14 C13 H13A 110.0 . . ?
C14 C13 H13B 110.0 . . ?
C14 C13 H13C 107.7 . . ?
C14 C13 H13D 107.7 . . ?
H13A C13 H13B 108.4 . . ?
H13C C13 H13D 107.1 . . ?
C12 C13 C14 108.56(12) . . ?
C12 C13 H13A 110.0 . . ?
C12 C13 H13B 110.0 . . ?
C12A C13 C14 118.54(15) . . ?
C12A C13 H13C 107.7 . . ?
C12A C13 H13D 107.7 . . ?
O1 C19 H19A 110.4 . . ?
O1 C19 H19B 110.4 . . ?
O1 C19 C20 106.54(9) . . ?
H19A C19 H19B 108.6 . . ?
C20 C19 H19A 110.4 . . ?
C20 C19 H19B 110.4 . . ?
O4 C25 H25A 110.5 . . ?
O4 C25 H25B 110.5 . . ?
O4 C25 C26 106.17(10) . . ?
H25A C25 H25B 108.7 . . ?
C26 C25 H25A 110.5 . . ?
C26 C25 H25B 110.5 . . ?
O2 C20 C19 110.03(9) . . ?
O2 C20 H20A 109.7 . . ?
O2 C20 H20B 109.7 . . ?
C19 C20 H20A 109.7 . . ?
C19 C20 H20B 109.7 . . ?
H20A C20 H20B 108.2 . . ?
H9AA C9 H9AB 108.4 . . ?
H9BC C9 H9BD 106.8 . . ?
C10 C9 H9AA 110.1 . . ?
C10 C9 H9AB 110.1 . . ?
C10 C9 H9BC 107.1 . . ?
C10 C9 H9BD 107.1 . . ?
C8 C9 H9AA 110.1 . . ?
C8 C9 H9AB 110.1 . . ?
C8 C9 C10 108.12(12) . . ?
C8A C9 H9BC 107.1 . . ?
C8A C9 H9BD 107.1 . . ?
C8A C9 C10 120.87(15) . . ?
O3 C22 H22A 109.4 . . ?
O3 C22 H22B 109.4 . . ?
O3 C22 C21 111.13(9) . . ?
H22A C22 H22B 108.0 . . ?
C21 C22 H22A 109.4 . . ?
C21 C22 H22B 109.4 . . ?
C6 C5 H5 119.8 . . ?
C4 C5 C6 120.35(11) . . ?
C4 C5 H5 119.8 . . ?
C3 C4 H4 120.8 . . ?
C5 C4 C3 118.31(11) . . ?
C5 C4 H4 120.8 . . ?
C9 C10 H10A 108.2 . . ?
C9 C10 H10B 108.2 . . ?
C9 C10 H10C 110.4 . . ?
C9 C10 H10D 110.4 . . ?
H10A C10 H10B 107.4 . . ?
H10C C10 H10D 108.6 . . ?
C11 C10 C9 116.35(12) . . ?
C11 C10 H10A 108.2 . . ?
C11 C10 H10B 108.2 . . ?
C11A C10 C9 106.64(15) . . ?
C11A C10 H10C 110.4 . . ?
C11A C10 H10D 110.4 . . ?
O3 C23 H23A 110.2 . . ?
O3 C23 H23B 110.2 . . ?
O3 C23 C24 107.42(10) . . ?
H23A C23 H23B 108.5 . . ?
C24 C23 H23A 110.2 . . ?
C24 C23 H23B 110.2 . . ?
O1 C26 C25 110.67(10) . . ?
O1 C26 H26A 109.5 . . ?
O1 C26 H26B 109.5 . . ?
C25 C26 H26A 109.5 . . ?
C25 C26 H26B 109.5 . . ?
H26A C26 H26B 108.1 . . ?
O2 C21 C22 107.02(9) . . ?
O2 C21 H21A 110.3 . . ?
O2 C21 H21B 110.3 . . ?
C22 C21 H21A 110.3 . . ?
C22 C21 H21B 110.3 . . ?
H21A C21 H21B 108.6 . . ?
H18A C18 H18B 107.4 . . ?
H18C C18 H18D 108.1 . . ?
C17 C18 H18A 108.4 . . ?
C17 C18 H18B 108.4 . . ?
C17 C18 H18C 109.5 . . ?
C17 C18 H18D 109.5 . . ?
C7 C18 H18A 108.4 . . ?
C7 C18 H18B 108.4 . . ?
C7 C18 C17 115.70(12) . . ?
C7A C18 H18C 109.5 . . ?
C7A C18 H18D 109.5 . . ?
C7A C18 C17 110.72(15) . . ?
O4 C24 C23 111.93(10) . . ?
O4 C24 H24A 109.2 . . ?
O4 C24 H24B 109.2 . . ?
C23 C24 H24A 109.2 . . ?
C23 C24 H24B 109.2 . . ?
H24A C24 H24B 107.9 . . ?
C18 C17 H17A 109.4 . . ?
C18 C17 H17B 109.4 . . ?
C18 C17 H17C 107.4 . . ?
C18 C17 H17D 107.4 . . ?
C18 C17 C16 110.99(12) . . ?
H17A C17 H17B 108.0 . . ?
H17C C17 H17D 106.9 . . ?
C16 C17 H17A 109.4 . . ?
C16 C17 H17B 109.4 . . ?
C16A C17 C18 119.83(17) . . ?
C16A C17 H17C 107.4 . . ?
C16A C17 H17D 107.4 . . ?
O5 C34 H34A 109.4 . . ?
O5 C34 H34B 109.4 . . ?
O5 C34 C33 111.00(13) . . ?
H34A C34 H34B 108.0 . . ?
C33 C34 H34A 109.4 . . ?
C33 C34 H34B 109.4 . . ?
O6 C28 H28A 109.1 . . ?
O6 C28 H28B 109.1 . . ?
O6 C28 C27 112.4(3) . . ?
H28A C28 H28B 107.8 . . ?
C27 C28 H28A 109.1 . . ?
C27 C28 H28B 109.1 . . ?
O8A C33 C34 105.51(11) . . ?
O8A C33 H33A 110.6 . . ?
O8A C33 H33B 110.6 . . ?
C34 C33 H33A 110.6 . . ?
C34 C33 H33B 110.6 . . ?
H33A C33 H33B 108.8 . . ?
O8A C32 H32A 109.2 . . ?
O8A C32 H32B 109.2 . . ?
O8A C32 C31 111.86(12) . . ?
H32A C32 H32B 107.9 . . ?
C31 C32 H32A 109.2 . . ?
C31 C32 H32B 109.2 . . ?
O7 C31 C32 107.01(14) . . ?
O7 C31 H31A 110.3 . . ?
O7 C31 H31B 110.3 . . ?
C32 C31 H31A 110.3 . . ?
C32 C31 H31B 110.3 . . ?
H31A C31 H31B 108.6 . . ?
O7 C30 H30A 109.5 . . ?
O7 C30 H30B 109.5 . . ?
O7 C30 C29 110.85(16) . . ?
H30A C30 H30B 108.1 . . ?
C29 C30 H30A 109.5 . . ?
C29 C30 H30B 109.5 . . ?
O5 C27 C28 106.1(2) . . ?
O5 C27 H27A 110.5 . . ?
O5 C27 H27B 110.5 . . ?
C28 C27 H27A 110.5 . . ?
C28 C27 H27B 110.5 . . ?
H27A C27 H27B 108.7 . . ?
O6 C29 C30 107.16(12) . . ?
O6 C29 H29A 110.3 . . ?
O6 C29 H29B 110.3 . . ?
C30 C29 H29A 110.3 . . ?
C30 C29 H29B 110.3 . . ?
H29A C29 H29B 108.5 . . ?
Ni1 C16 H16 113.9 . . ?
C17 C16 Ni1 104.67(12) . . ?
C17 C16 H16 113.9 . . ?
C15 C16 Ni1 71.94(11) . . ?
C15 C16 C17 128.5(2) . . ?
C15 C16 H16 113.9 . . ?
Ni1 C12 H12 114.1 . . ?
C13 C12 Ni1 106.10(11) . . ?
C13 C12 H12 114.1 . . ?
C11 C12 Ni1 71.46(11) . . ?
C11 C12 C13 127.4(2) . . ?
C11 C12 H12 114.1 . . ?
Ni1 C11 H11 116.2 . . ?
C10 C11 Ni1 106.85(11) . . ?
C10 C11 H11 116.2 . . ?
C12 C11 Ni1 69.93(11) . . ?
C12 C11 C10 121.74(18) . . ?
C12 C11 H11 116.2 . . ?
Ni1 C15 H15 116.0 . . ?
C14 C15 Ni1 108.47(11) . . ?
C14 C15 H15 116.0 . . ?
C16 C15 Ni1 69.56(11) . . ?
C16 C15 C14 121.45(18) . . ?
C16 C15 H15 116.0 . . ?
Ni1 C8 H8 114.6 . . ?
C9 C8 Ni1 107.02(11) . . ?
C9 C8 H8 114.6 . . ?
C7 C8 Ni1 71.25(11) . . ?
C7 C8 C9 125.58(18) . . ?
C7 C8 H8 114.6 . . ?
Ni1 C7 H7 115.3 . . ?
C18 C7 Ni1 108.61(11) . . ?
C18 C7 H7 115.3 . . ?
C8 C7 Ni1 69.61(11) . . ?
C8 C7 C18 123.49(19) . . ?
C8 C7 H7 115.3 . . ?
O2 Li1 O3 72.76(7) . . ?
O2 Li1 O4 113.72(9) . . ?
O2 Li1 O8A 75.88(8) . . ?
O2 Li1 O6 147.47(11) . . ?
O2 Li1 O10 87.9(2) . . ?
O2 Li1 O7A 79.2(4) . . ?
O1 Li1 O2 75.18(7) . . ?
O1 Li1 O3 109.20(9) . . ?
O1 Li1 O7 84.35(10) . . ?
O1 Li1 O4 69.83(7) . . ?
O1 Li1 O5 144.51(12) . . ?
O1 Li1 O8A 143.40(11) . . ?
O1 Li1 O6 80.68(8) . . ?
O1 Li1 O10 156.3(3) . . ?
O1 Li1 O7A 86.9(4) . . ?
O3 Li1 O4 68.60(7) . . ?
O3 Li1 O8A 82.74(8) . . ?
O3 Li1 O6 136.95(10) . . ?
O3 Li1 O7A 142.2(3) . . ?
O7 Li1 O2 84.72(10) . . ?
O7 Li1 O3 149.02(12) . . ?
O7 Li1 O4 141.73(11) . . ?
O7 Li1 O8A 71.10(8) . . ?
O7 Li1 O6 71.36(8) . . ?
O5 Li1 O2 138.06(11) . . ?
O5 Li1 O3 78.53(8) . . ?
O5 Li1 O7 106.91(11) . . ?
O5 Li1 O4 82.10(8) . . ?
O5 Li1 O8A 70.65(7) . . ?
O5 Li1 O6 71.89(7) . . ?
O8A Li1 O4 143.86(10) . . ?
O6 Li1 O4 76.81(7) . . ?
O6 Li1 O8A 114.66(9) . . ?
O5A Li1 O2 159.8(2) . . ?
O5A Li1 O1 124.1(2) . . ?
O5A Li1 O3 93.2(2) . . ?
O5A Li1 O4 72.52(19) . . ?
O5A Li1 O10 75.2(3) . . ?
O5A Li1 O7A 105.9(4) . . ?
O10 Li1 O3 80.5(2) . . ?
O10 Li1 O4 133.3(2) . . ?
O10 Li1 O7A 73.5(4) . . ?
O7A Li1 O4 148.1(3) . . ?
Ni1 C8A H8A 115.1 . . ?
C9 C8A Ni1 105.66(18) . . ?
C9 C8A H8A 115.1 . . ?
C7A C8A Ni1 71.99(18) . . ?
C7A C8A C9 124.7(3) . . ?
C7A C8A H8A 115.1 . . ?
Ni1 C7A H7A 96.1 . . ?
C18 C7A Ni1 103.95(17) . . ?
C18 C7A H7A 115.5 . . ?
C8A C7A Ni1 70.60(18) . . ?
C8A C7A C18 129.0(3) . . ?
C8A C7A H7A 115.5 . . ?
Ni1 C12A H12A 114.3 . . ?
C13 C12A Ni1 108.90(17) . . ?
C13 C12A H12A 114.3 . . ?
C11A C12A Ni1 70.90(18) . . ?
C11A C12A C13 125.5(3) . . ?
C11A C12A H12A 114.3 . . ?
Ni1 C11A H11A 114.8 . . ?
C10 C11A Ni1 108.03(16) . . ?
C10 C11A H11A 114.8 . . ?
C12A C11A Ni1 69.81(17) . . ?
C12A C11A C10 125.0(3) . . ?
C12A C11A H11A 114.8 . . ?
Ni1 C16A H16A 112.5 . . ?
C17 C16A Ni1 109.98(19) . . ?
C17 C16A H16A 112.5 . . ?
C17 C16A C15A 130.2(3) . . ?
C15A C16A Ni1 70.40(18) . . ?
C15A C16A H16A 112.5 . . ?
Ni1 C15A H15A 115.7 . . ?
C14 C15A Ni1 103.13(15) . . ?
C14 C15A H15A 115.7 . . ?
C16A C15A Ni1 71.49(17) . . ?
C16A C15A C14 124.7(3) . . ?
C16A C15A H15A 115.7 . . ?
C34A O5A Li1 115.8(5) . . ?
C34A O5A C27A 109.1(12) . . ?
C27A O5A Li1 118.9(11) . . ?
C29A O6A C28A 114.0(7) . . ?
O6A C28A H28C 108.8 . . ?
O6A C28A H28D 108.8 . . ?
H28C C28A H28D 107.7 . . ?
C27A C28A O6A 113.9(14) . . ?
C27A C28A H28C 108.8 . . ?
C27A C28A H28D 108.8 . . ?
O5A C34A H34C 110.1 . . ?
O5A C34A H34D 110.1 . . ?
O5A C34A C33A 108.2(7) . . ?
H34C C34A H34D 108.4 . . ?
C33A C34A H34C 110.1 . . ?
C33A C34A H34D 110.1 . . ?
H30C C30A H30D 108.6 . . ?
C29A C30A H30C 110.4 . . ?
C29A C30A H30D 110.4 . . ?
O7A C30A H30C 110.4 . . ?
O7A C30A H30D 110.4 . . ?
O7A C30A C29A 106.5(8) . . ?
H31C C31A H31D 107.6 . . ?
C32A C31A H31C 108.7 . . ?
C32A C31A H31D 108.7 . . ?
O7A C31A H31C 108.7 . . ?
O7A C31A H31D 108.7 . . ?
O7A C31A C32A 114.1(10) . . ?
C32A O10 Li1 115.7(6) . . ?
C33A O10 Li1 109.6(7) . . ?
C33A O10 C32A 112.0(8) . . ?
C31A C32A H32C 110.2 . . ?
C31A C32A H32D 110.2 . . ?
O10 C32A C31A 107.8(7) . . ?
O10 C32A H32C 110.2 . . ?
O10 C32A H32D 110.2 . . ?
H32C C32A H32D 108.5 . . ?
O6A C29A C30A 114.1(8) . . ?
O6A C29A H29C 108.7 . . ?
O6A C29A H29D 108.7 . . ?
C30A C29A H29C 108.7 . . ?
C30A C29A H29D 108.7 . . ?
H29C C29A H29D 107.6 . . ?
C34A C33A H33C 109.6 . . ?
C34A C33A H33D 109.6 . . ?
O10 C33A C34A 110.5(8) . . ?
O10 C33A H33C 109.6 . . ?
O10 C33A H33D 109.6 . . ?
H33C C33A H33D 108.1 . . ?
C30A O7A Li1 121.8(9) . . ?
C30A O7A C31A 113.7(12) . . ?
C31A O7A Li1 103.3(10) . . ?
O5A C27A H27C 110.7 . . ?
O5A C27A H27D 110.7 . . ?
C28A C27A O5A 105.4(18) . . ?
C28A C27A H27C 110.7 . . ?
C28A C27A H27D 110.7 . . ?
H27C C27A H27D 108.8 . . ?

loop_
_geom_torsion_atom_site_label_1
_geom_torsion_atom_site_label_2
_geom_torsion_atom_site_label_3
_geom_torsion_atom_site_label_4
_geom_torsion
_geom_torsion_site_symmetry_1
_geom_torsion_site_symmetry_2
_geom_torsion_site_symmetry_3
_geom_torsion_site_symmetry_4
_geom_torsion_publ_flag
Ni1 C1 C6 C5 -177.43(9) . . . . ?
Ni1 C1 C2 C3 177.75(9) . . . . ?
Ni1 C16 C15 C14 -99.69(15) . . . . ?
Ni1 C12 C11 C10 -97.88(16) . . . . ?
Ni1 C8 C7 C18 -99.34(16) . . . . ?
Ni1 C8A C7A C18 92.5(3) . . . . ?
Ni1 C12A C11A C10 98.3(3) . . . . ?
Ni1 C16A C15A C14 93.4(2) . . . . ?
O1 C19 C20 O2 -56.40(12) . . . . ?
O3 C22 C21 O2 -56.82(13) . . . . ?
O3 C23 C24 O4 -59.84(14) . . . . ?
O7 C30 C29 O6 57.95(18) . . . . ?
O4 C25 C26 O1 -59.58(12) . . . . ?
O5 C34 C33 O8A 59.08(15) . . . . ?
O8A C32 C31 O7 56.5(2) . . . . ?
O6 C28 C27 O5 59.8(4) . . . . ?
C1 C6 C5 C4 0.09(19) . . . . ?
C6 C1 C2 C3 0.27(15) . . . . ?
C6 C5 C4 C3 -0.25(19) . . . . ?
C2 C1 C6 C5 -0.09(16) . . . . ?
C2 C3 C4 C5 0.42(18) . . . . ?
C14 C13 C12 Ni1 44.95(17) . . . . ?
C14 C13 C12 C11 123.65(19) . . . . ?
C14 C13 C12A Ni1 -1.6(3) . . . . ?
C14 C13 C12A C11A -81.2(3) . . . . ?
C13 C14 C15 Ni1 18.41(16) . . . . ?
C13 C14 C15 C16 95.27(19) . . . . ?
C13 C14 C15A Ni1 -39.74(17) . . . . ?
C13 C14 C15A C16A -116.1(3) . . . . ?
C13 C12 C11 Ni1 -96.43(17) . . . . ?
C13 C12 C11 C10 165.69(15) . . . . ?
C13 C12A C11A Ni1 100.0(3) . . . . ?
C13 C12A C11A C10 -161.6(2) . . . . ?
C19 O1 C26 C25 -84.17(12) . . . . ?
C25 O4 C24 C23 -77.84(14) . . . . ?
C20 O2 C21 C22 162.28(9) . . . . ?
C9 C10 C11 Ni1 14.58(16) . . . . ?
C9 C10 C11 C12 91.04(19) . . . . ?
C9 C10 C11A Ni1 -40.55(19) . . . . ?
C9 C10 C11A C12A -118.1(3) . . . . ?
C9 C8 C7 Ni1 -97.89(17) . . . . ?
C9 C8 C7 C18 162.76(15) . . . . ?
C9 C8A C7A Ni1 96.9(3) . . . . ?
C9 C8A C7A C18 -170.6(2) . . . . ?
C22 O3 C23 C24 169.92(10) . . . . ?
C4 C3 C2 C1 -0.46(18) . . . . ?
C10 C9 C8 Ni1 43.03(15) . . . . ?
C10 C9 C8 C7 121.83(18) . . . . ?
C10 C9 C8A Ni1 -8.4(2) . . . . ?
C10 C9 C8A C7A -87.0(3) . . . . ?
C23 O3 C22 C21 -82.97(12) . . . . ?
C26 O1 C19 C20 172.00(9) . . . . ?
C21 O2 C20 C19 -80.65(12) . . . . ?
C18 C17 C16 Ni1 40.30(18) . . . . ?
C18 C17 C16 C15 118.7(2) . . . . ?
C18 C17 C16A Ni1 -0.3(3) . . . . ?
C18 C17 C16A C15A -81.1(4) . . . . ?
C24 O4 C25 C26 159.34(10) . . . . ?
C17 C18 C7 Ni1 10.05(19) . . . . ?
C17 C18 C7 C8 87.5(2) . . . . ?
C17 C18 C7A Ni1 -38.4(2) . . . . ?
C17 C18 C7A C8A -114.6(3) . . . . ?
C17 C16 C15 Ni1 -94.65(19) . . . . ?
C17 C16 C15 C14 165.66(16) . . . . ?
C17 C16A C15A Ni1 100.0(3) . . . . ?
C17 C16A C15A C14 -166.6(2) . . . . ?
C34 O5 C27 C28 -176.2(3) . . . . ?
C28 O6 C29 C30 -153.47(19) . . . . ?
C33 O8A C32 C31 77.37(16) . . . . ?
C32 O8A C33 C34 -156.79(13) . . . . ?
C31 O7 C30 C29 87.2(2) . . . . ?
C30 O7 C31 C32 -174.74(18) . . . . ?
C27 O5 C34 C33 84.12(14) . . . . ?
C29 O6 C28 C27 75.1(3) . . . . ?
C15 C14 C13 C12 -43.47(19) . . . . ?
C8 C9 C10 C11 -39.04(18) . . . . ?
C7 C18 C17 C16 -34.9(2) . . . . ?
Li1 O2 C20 C19 49.21(11) . . . . ?
Li1 O2 C21 C22 37.09(13) . . . . ?
Li1 O1 C19 C20 35.07(12) . . . . ?
Li1 O1 C26 C25 52.22(13) . . . . ?
Li1 O3 C22 C21 47.22(12) . . . . ?
Li1 O3 C23 C24 44.72(13) . . . . ?
Li1 O7 C31 C32 -38.5(2) . . . . ?
Li1 O7 C30 C29 -51.98(19) . . . . ?
Li1 O4 C25 C26 38.15(12) . . . . ?
Li1 O4 C24 C23 43.83(13) . . . . ?
Li1 O5 C34 C33 -52.87(15) . . . . ?
Li1 O5 C27 C28 -41.2(3) . . . . ?
Li1 O8A C33 C34 -36.82(14) . . . . ?
Li1 O8A C32 C31 -45.29(14) . . . . ?
Li1 O6 C28 C27 -46.6(4) . . . . ?
Li1 O6 C29 C30 -35.28(15) . . . . ?
Li1 O5A C34A C33A 29.2(9) . . . . ?
Li1 O5A C27A C28A 47(2) . . . . ?
Li1 O10 C32A C31A 33.7(10) . . . . ?
Li1 O10 C33A C34A 45.3(9) . . . . ?
C8A C9 C10 C11A 33.2(2) . . . . ?
C7A C18 C17 C16A 28.0(3) . . . . ?
C15A C14 C13 C12A 29.1(3) . . . . ?
O5A C34A C33A O10 -49.9(11) . . . . ?
O6A C28A C27A O5A -59(2) . . . . ?
C28A O6A C29A C30A -76.7(10) . . . . ?
C34A O5A C27A C28A -89.0(18) . . . . ?
C32A C31A O7A Li1 49.4(11) . . . . ?
C32A C31A O7A C30A -84.6(15) . . . . ?
C32A O10 C33A C34A -84.5(10) . . . . ?
C29A O6A C28A C27A 164.2(14) . . . . ?
C29A C30A O7A Li1 42.9(13) . . . . ?
C29A C30A O7A C31A 167.5(11) . . . . ?
C33A O10 C32A C31A 160.2(9) . . . . ?
O7A C30A C29A O6A -55.7(12) . . . . ?
O7A C31A C32A O10 -58.2(13) . . . . ?
C27A O5A C34A C33A 166.7(13) . . . . ?

_shelx_res_file                  
;
TITL 23eh139_amb-1072_a.res in P2(1)/n
    23eh139_amb-1072.res
    created by SHELXL-2018/3 at 12:56:44 on 17-Oct-2023
REM Old TITL 23EH139_AMB-1072_G1 in P2(1)/n
REM SHELXT solution in P2(1)/n: R1 0.127, Rweak 0.006, Alpha 0.034
REM <I/s> 0.696 for 395 systematic absences, Orientation as input
REM Formula found by SHELXT: C31A Li O8A Ni
CELL 0.71073 15.1552 10.2802 21.0871 90 93.344 90
ZERR 4 0.0001 0.0001 0.0002 0 0.001 0
LATT 1
SYMM 0.5-X,0.5+Y,0.5-Z
SFAC C H Li Ni O
UNIT 136 220 4 4 32
ISOR 0.01 0.01 C8 C8A C7 C7A
ISOR 0.005 0.02 O5 O8A C34 C28 C33 C32 C31 C27 C29 O5A C28A C34A O10 C32A =
 C33A O7 O6 C30 O6A C30A C31A C29A O7A C27A
DELU 0.001 0.001 C27A O5A C28A C34A O10 C32A C33A O6A C30A C31A C29A O7A
SADI C7 C18 C7A C18
DELU 0.001 0.001 C28 C27 O5 C34 C33 O8A C32 C31 C29 C30 O7
SADI C8A C7A C8 C7
SADI C9 C8 C9 C8A
ISOR 0.01 0.01 C11A C11 C12 C12A
SADI C11A C10 C11 C10
SADI C12 C11 C12A C11A
SADI C13 C12 C13 C12A
ISOR 0.01 0.01 C15A C15 C16 C16A
SADI C15A C14 C15 C14
SADI C16A C15A C16 C15
SADI C17 C16 C17 C16A
DELU 0.001 0.001 C17 C16 C16A C18
ISOR 0.01 0.02 C17

L.S. 20 0 0
PLAN  29
SIZE 0.051 0.107 0.173
TEMP -72
CONF
list 4
MORE -1
BOND $H
fmap 2 53
acta
SHEL 1000 0.709
OMIT -7 0 3
OMIT -3 5 3
REM <olex2.extras>
REM <HklSrc "%.\\23EH139_AMB-1072.hkl">
REM </olex2.extras>

WGHT    0.036000    1.625700
FVAR       0.38440   0.61841   0.86960
NI1   4   -0.114687    0.140282    0.684580    11.00000    0.01381    0.01297 =
         0.01376   -0.00181    0.00218   -0.00116
O2    5    0.265773    0.172713    0.490884    11.00000    0.01670    0.02267 =
         0.01517    0.00234    0.00080   -0.00143
O1    5    0.188166    0.305195    0.584919    11.00000    0.02209    0.01875 =
         0.01661    0.00050   -0.00166    0.00586
O3    5    0.397401    0.358048    0.501916    11.00000    0.02201    0.01628 =
         0.01801    0.00026   -0.00156    0.00019
PART 1
O7    5    0.279123    0.057208    0.623371    31.00000    0.02121    0.01943 =
         0.02164    0.00451    0.00084    0.00310
PART 0
O4    5    0.317726    0.493276    0.598917    11.00000    0.02027    0.03501 =
         0.02091    0.00202    0.00089    0.00097
PART 1
O5    5    0.463155    0.277066    0.628859    31.00000    0.02177    0.02091 =
         0.01754   -0.00340   -0.00519    0.00493
O8A   5    0.427710    0.063943    0.553184    31.00000    0.02098    0.01728 =
         0.02263    0.00094   -0.00395   -0.00276
O6    5    0.315679    0.269640    0.701119    31.00000    0.02595    0.02582 =
         0.02388    0.00365   -0.00691    0.00353

PART 0
C1    1   -0.059310   -0.025607    0.653830    11.00000    0.01387    0.01694 =
         0.01203   -0.00152   -0.00220    0.00060
C3    1   -0.058770   -0.267938    0.648622    11.00000    0.02303    0.01594 =
         0.02167    0.00045   -0.00522    0.00187
AFIX  43
H3    2   -0.083663   -0.347728    0.661633    11.00000   -1.20000
AFIX   0
C6    1    0.011443   -0.033650    0.612872    11.00000    0.01667    0.01929 =
         0.02021   -0.00078    0.00284    0.00170
AFIX  43
H6    2    0.037167    0.045401    0.599674    11.00000   -1.20000
AFIX   0
C2    1   -0.091987   -0.149923    0.669977    11.00000    0.01725    0.01764 =
         0.01469   -0.00076   -0.00208    0.00049
AFIX  43
H2    2   -0.139742   -0.153171    0.697184    11.00000   -1.20000
AFIX   0
C14   1    0.030040    0.306096    0.733941    11.00000    0.02158    0.02693 =
         0.02380    0.00150    0.00332   -0.00584
PART 1
AFIX  23
H14A  2    0.011100    0.397182    0.740047    21.00000   -1.20000
H14B  2    0.095402    0.305544    0.734469    21.00000   -1.20000
AFIX  23
PART 2
H14C  2    0.078623    0.261633    0.713190   -21.00000   -1.20000
H14D  2    0.051680    0.392102    0.749168   -21.00000   -1.20000
AFIX   0
PART 0
C13   1    0.001415    0.225282    0.789572    11.00000    0.02642    0.04094 =
         0.01619    0.00280   -0.00334   -0.01146
PART 1
AFIX  23
H13A  2    0.035488    0.143119    0.792430    21.00000   -1.20000
H13B  2    0.012708    0.273878    0.829760    21.00000   -1.20000
AFIX  23
PART 2
H13C  2    0.053957    0.177669    0.807403   -21.00000   -1.20000
H13D  2   -0.016683    0.286163    0.822793   -21.00000   -1.20000
AFIX   0

PART 0
C19   1    0.137753    0.284927    0.526139    11.00000    0.01627    0.02539 =
         0.01868    0.00417   -0.00275    0.00113
AFIX  23
H19A  2    0.145243    0.359217    0.497067    11.00000   -1.20000
H19B  2    0.074181    0.275972    0.533708    11.00000   -1.20000
AFIX   0
C25   1    0.228150    0.532748    0.586780    11.00000    0.02262    0.02047 =
         0.02471    0.00132    0.00244    0.00374
AFIX  23
H25A  2    0.214155    0.541655    0.540537    11.00000   -1.20000
H25B  2    0.217424    0.617344    0.607403    11.00000   -1.20000
AFIX   0
C20   1    0.172188    0.161870    0.497927    11.00000    0.01606    0.02166 =
         0.01812    0.00126   -0.00236   -0.00492
AFIX  23
H20A  2    0.160284    0.087291    0.525876    11.00000   -1.20000
H20B  2    0.141405    0.145960    0.455940    11.00000   -1.20000
AFIX   0

C9    1   -0.288120    0.059934    0.719329    11.00000    0.02528    0.02429 =
         0.03341   -0.00108    0.00515   -0.00907
PART 1
AFIX  23
H9AA  2   -0.286806   -0.027262    0.699479    21.00000   -1.20000
H9AB  2   -0.350268    0.081776    0.726849    21.00000   -1.20000
AFIX  23
PART 2
H9BC  2   -0.318136   -0.025508    0.715769   -21.00000   -1.20000
H9BD  2   -0.334910    0.126270    0.722962   -21.00000   -1.20000
AFIX   0

PART 0
C22   1    0.382428    0.283718    0.444877    11.00000    0.02120    0.02248 =
         0.01665   -0.00220    0.00519   -0.00142
AFIX  23
H22A  2    0.420308    0.205204    0.447098    11.00000   -1.20000
H22B  2    0.398983    0.336281    0.408069    11.00000   -1.20000
AFIX   0

C5    1    0.045871   -0.150027    0.590619    11.00000    0.01956    0.02584 =
         0.02624   -0.00379    0.00462    0.00634
AFIX  43
H5    2    0.093503   -0.148048    0.563276    11.00000   -1.20000
AFIX   0
C4    1    0.010825   -0.268594    0.608264    11.00000    0.02462    0.01926 =
         0.02766   -0.00440   -0.00265    0.00892
AFIX  43
H4    2    0.033724   -0.348114    0.593198    11.00000   -1.20000
AFIX   0
C10   1   -0.232796    0.060019    0.781757    11.00000    0.02347    0.02149 =
         0.02915    0.00225    0.00800   -0.00412
PART 1
AFIX  23
H10A  2   -0.253976    0.131438    0.808454    21.00000   -1.20000
H10B  2   -0.243675   -0.022679    0.804057    21.00000   -1.20000
AFIX  23
PART 2
H10C  2   -0.269475    0.084640    0.817199   -21.00000   -1.20000
H10D  2   -0.207579   -0.027433    0.790505   -21.00000   -1.20000
AFIX   0

PART 0
C23   1    0.375744    0.491866    0.493942    11.00000    0.02939    0.01607 =
         0.02433    0.00434    0.00714   -0.00040
AFIX  23
H23A  2    0.315978    0.501212    0.472873    11.00000   -1.20000
H23B  2    0.418760    0.535048    0.467313    11.00000   -1.20000
AFIX   0
C26   1    0.172213    0.427796    0.614139    11.00000    0.02255    0.01958 =
         0.02098    0.00075    0.00586    0.00630
AFIX  23
H26A  2    0.186142    0.421268    0.660484    11.00000   -1.20000
H26B  2    0.108951    0.450815    0.607233    11.00000   -1.20000
AFIX   0
C21   1    0.286979    0.243514    0.435509    11.00000    0.02444    0.02902 =
         0.01234    0.00129    0.00058   -0.00644
AFIX  23
H21A  2    0.248610    0.321122    0.430044    11.00000   -1.20000
H21B  2    0.278188    0.188142    0.397251    11.00000   -1.20000
AFIX   0

C18   1   -0.205465    0.238620    0.568890    11.00000    0.02185    0.03300 =
         0.02280    0.00529   -0.00566   -0.00063
PART 1
AFIX  23
H18A  2   -0.251225    0.306348    0.572977    21.00000   -1.20000
H18B  2   -0.214647    0.200019    0.526001    21.00000   -1.20000
AFIX  23
PART 2
H18C  2   -0.249288    0.297990    0.547614   -21.00000   -1.20000
H18D  2   -0.202559    0.158769    0.542852   -21.00000   -1.20000
AFIX   0

PART 0
C24   1    0.378631    0.552779    0.559175    11.00000    0.02540    0.02171 =
         0.03324   -0.00657    0.00572   -0.00793
AFIX  23
H24A  2    0.439119    0.544535    0.579163    11.00000   -1.20000
H24B  2    0.364750    0.646608    0.555048    11.00000   -1.20000
AFIX   0

C17   1   -0.115676    0.303702    0.573602    11.00000    0.03910    0.04960 =
         0.01864    0.00257    0.00001   -0.02242
PART 1
AFIX  23
H17A  2   -0.120347    0.391380    0.554278    21.00000   -1.20000
H17B  2   -0.073625    0.252172    0.549620    21.00000   -1.20000
AFIX  23
PART 2
H17C  2   -0.086130    0.282965    0.534189   -21.00000   -1.20000
H17D  2   -0.125755    0.398850    0.573656   -21.00000   -1.20000
AFIX   0

PART 1
C34   1    0.531101    0.211689    0.596965    31.00000    0.01424    0.01949 =
         0.02280   -0.00109   -0.00187    0.00029
AFIX  23
H34A  2    0.588208    0.222055    0.621716    31.00000   -1.20000
H34B  2    0.536885    0.251601    0.554683    31.00000   -1.20000
AFIX   0
C28   1    0.397459    0.329720    0.722735    31.00000    0.02841    0.03286 =
         0.01907   -0.01257   -0.00920    0.00725
AFIX  23
H28A  2    0.403455    0.325808    0.769698    31.00000   -1.20000
H28B  2    0.396254    0.422507    0.710148    31.00000   -1.20000
AFIX   0
C33   1    0.510472    0.069411    0.589101    31.00000    0.01795    0.01889 =
         0.02338   -0.00096   -0.00160    0.00406
AFIX  23
H33A  2    0.557071    0.025049    0.566183    31.00000   -1.20000
H33B  2    0.506011    0.027227    0.630997    31.00000   -1.20000
AFIX   0
C32   1    0.379104   -0.052823    0.560433    31.00000    0.02609    0.01413 =
         0.03067   -0.00312    0.00314   -0.00193
AFIX  23
H32A  2    0.419693   -0.128071    0.558920    31.00000   -1.20000
H32B  2    0.334202   -0.061261    0.524649    31.00000   -1.20000
AFIX   0
C31   1    0.333646   -0.055348    0.622411    31.00000    0.02742    0.01642 =
         0.03265    0.00585    0.00413    0.00197
AFIX  23
H31A  2    0.297383   -0.135027    0.625166    31.00000   -1.20000
H31B  2    0.377950   -0.054170    0.658814    31.00000   -1.20000
AFIX   0
C30   1    0.237628    0.073770    0.682468    31.00000    0.02108    0.02805 =
         0.02501    0.00807    0.00568    0.00014
AFIX  23
H30A  2    0.224124   -0.012577    0.700293    31.00000   -1.20000
H30B  2    0.181235    0.121377    0.674769    31.00000   -1.20000
AFIX   0
C27   1    0.475367    0.265947    0.696390    31.00000    0.02461    0.02938 =
         0.01788   -0.00513   -0.00782    0.00506
AFIX  23
H27A  2    0.530620    0.309874    0.711899    31.00000   -1.20000
H27B  2    0.478649    0.173353    0.709212    31.00000   -1.20000
AFIX   0
C29   1    0.296926    0.148079    0.729485    31.00000    0.03246    0.03278 =
         0.01774    0.00726    0.00067    0.00521
AFIX  23
H29A  2    0.267008    0.161699    0.769453    31.00000   -1.20000
H29B  2    0.352320    0.099198    0.739338    31.00000   -1.20000
AFIX   0

C16   1   -0.080663    0.315591    0.642889    21.00000    0.01804    0.01557 =
         0.01961    0.00241    0.00115   -0.00229
AFIX  13
H16   2   -0.102561    0.394213    0.665057    21.00000   -1.20000
AFIX   0
C12   1   -0.094868    0.196482    0.779422    21.00000    0.02153    0.01992 =
         0.01322   -0.00181    0.00338   -0.00241
AFIX  13
H12   2   -0.134285    0.268765    0.792169    21.00000   -1.20000
AFIX   0
C11   1   -0.135011    0.075300    0.777320    21.00000    0.02077    0.01917 =
         0.01494   -0.00012    0.00336   -0.00040
AFIX  13
H11   2   -0.097651    0.000511    0.793063    21.00000   -1.20000
AFIX   0
C15   1   -0.004777    0.262100    0.671830    21.00000    0.01555    0.01744 =
         0.01624   -0.00079    0.00158   -0.00436
AFIX  13
H15   2    0.039711    0.228560    0.642668    21.00000   -1.20000
AFIX   0
C8    1   -0.249848    0.160294    0.675961    21.00000    0.01209    0.01603 =
         0.02592   -0.00078    0.00104    0.00073
AFIX  13
H8    2   -0.271615    0.251010    0.682060    21.00000   -1.20000
AFIX   0
C7    1   -0.219377    0.135757    0.616494    21.00000    0.01362    0.01871 =
         0.02215   -0.00028   -0.00291    0.00040
AFIX  13
H7    2   -0.234215    0.047842    0.598592    21.00000   -1.20000
AFIX   0

PART 0
LI1   3    0.328133    0.244626    0.584386    11.00000    0.02205    0.02485 =
         0.02321    0.00182   -0.00194    0.00113

PART 2
C8A   1   -0.247794    0.083038    0.659575   -21.00000    0.01340    0.01969 =
         0.02868   -0.00557   -0.00178   -0.00162
AFIX  13
H8A   2   -0.254274    0.010417    0.628097   -21.00000   -1.20000
AFIX   0
C7A   1   -0.234495    0.204076    0.633841   -21.00000    0.01469    0.01842 =
         0.02386   -0.00420   -0.00208    0.00223
AFIX  43
H7A   2   -0.245114    0.275710    0.660819   -21.00000   -1.20000
AFIX   0
C12A  1   -0.070058    0.130469    0.778174   -21.00000    0.02393    0.01578 =
         0.01246   -0.00085    0.00198   -0.00067
AFIX  13
H12A  2   -0.055260    0.040590    0.793499   -21.00000   -1.20000
AFIX   0
C11A  1   -0.159483    0.158778    0.774769   -21.00000    0.02361    0.01324 =
         0.01537   -0.00254    0.00756   -0.00285
AFIX  13
H11A  2   -0.174498    0.249628    0.787224   -21.00000   -1.20000
AFIX   0
C16A  1   -0.057926    0.276249    0.623048   -21.00000    0.01657    0.01471 =
         0.02261   -0.00086    0.00773   -0.00337
AFIX  13
H16A  2    0.000795    0.247051    0.609039   -21.00000   -1.20000
AFIX   0
C15A  1   -0.052921    0.324124    0.684391   -21.00000    0.01635    0.01445 =
         0.01952    0.00045    0.00046   -0.00359
AFIX  13
H15A  2   -0.091976    0.400141    0.692257   -21.00000   -1.20000
AFIX   0

O5A   5    0.430351    0.301250    0.656882   -31.00000    0.01634    0.02313 =
         0.01563   -0.00004    0.00235    0.00333
O6A   5    0.269454    0.228273    0.703548   -31.00000    0.01625    0.01669 =
         0.02283    0.00209   -0.00418   -0.00235
C28A  1    0.345477    0.241447    0.746170   -31.00000    0.01720    0.01858 =
         0.01148    0.00265   -0.00147    0.00451
AFIX  23
H28C  2    0.325870    0.257874    0.789417   -31.00000   -1.20000
H28D  2    0.378494    0.158304    0.747305   -31.00000   -1.20000
AFIX   0
C34A  1    0.507670    0.220492    0.661569   -31.00000    0.01599    0.02482 =
         0.02213   -0.00357   -0.00002    0.00365
AFIX  23
H34C  2    0.500110    0.150081    0.692818   -31.00000   -1.20000
H34D  2    0.559976    0.272757    0.675866   -31.00000   -1.20000
AFIX   0
C30A  1    0.269151   -0.003378    0.679262   -31.00000    0.02071    0.01643 =
         0.02138    0.00280    0.00341    0.00272
AFIX  23
H30C  2    0.327496   -0.020446    0.701269   -31.00000   -1.20000
H30D  2    0.232324   -0.082526    0.681857   -31.00000   -1.20000
AFIX   0
C31A  1    0.337229   -0.054814    0.582119   -31.00000    0.02388    0.00948 =
         0.02161   -0.00069    0.00330    0.00064
AFIX  23
H31C  2    0.320377   -0.052926    0.536058   -31.00000   -1.20000
H31D  2    0.328294   -0.144730    0.597285   -31.00000   -1.20000
AFIX   0
O10   5    0.442889    0.106447    0.569941   -31.00000    0.01902    0.02110 =
         0.01546    0.00461    0.00055   -0.00215
C32A  1    0.431779   -0.021863    0.591561   -31.00000    0.02130    0.01520 =
         0.02627    0.00054    0.00472    0.00417
AFIX  23
H32C  2    0.451056   -0.028515    0.637117   -31.00000   -1.20000
H32D  2    0.467701   -0.082669    0.567354   -31.00000   -1.20000
AFIX   0
C29A  1    0.224844    0.110495    0.709213   -31.00000    0.02447    0.01401 =
         0.01971    0.00011    0.00407   -0.00117
AFIX  23
H29C  2    0.164389    0.119775    0.689292   -31.00000   -1.20000
H29D  2    0.219339    0.091728    0.754861   -31.00000   -1.20000
AFIX   0
C33A  1    0.520956    0.161592    0.594927   -31.00000    0.01391    0.02039 =
         0.02108   -0.00064    0.00203    0.00296
AFIX  23
H33C  2    0.540191    0.230661    0.566071   -31.00000   -1.20000
H33D  2    0.567778    0.094394    0.598421   -31.00000   -1.20000
AFIX   0
O7A   5    0.279345    0.031080    0.614342   -31.00000    0.01852    0.01337 =
         0.02000   -0.00064    0.00264   -0.00079
C27A  1    0.400273    0.337515    0.730663   -31.00000    0.01380    0.01813 =
         0.01257   -0.00447   -0.00600    0.00162
AFIX  23
H27C  2    0.452656    0.340899    0.760947   -31.00000   -1.20000
H27D  2    0.369764    0.422646    0.730980   -31.00000   -1.20000
AFIX   0
HKLF 4


REM  23eh139_amb-1072_a.res in P2(1)/n
REM wR2 = 0.0794, GooF = S = 1.070, Restrained GooF = 1.071 for all data
REM R1 = 0.0319 for 8756 Fo > 4sig(Fo) and 0.0360 for all 9636 data
REM 561 parameters refined using 279 restraints

END

WGHT      0.0360      1.6258

REM Highest difference peak  0.463,  deepest hole -0.367,  1-sigma level  0.052
Q1    1  -0.1015  0.3495  0.5375  11.00000  0.05    0.46
Q2    1   0.3364  0.2643  0.4405  11.00000  0.05    0.43
Q3    1  -0.0783 -0.0850  0.6599  11.00000  0.05    0.42
Q4    1  -0.0220 -0.0272  0.6372  11.00000  0.05    0.40
Q5    1   0.1562  0.2190  0.5153  11.00000  0.05    0.40
Q6    1   0.0234 -0.0947  0.5991  11.00000  0.05    0.40
Q7    1  -0.2191  0.1995  0.5985  11.00000  0.05    0.39
Q8    1  -0.0678 -0.2060  0.6617  11.00000  0.05    0.38
Q9    1   0.2009  0.4797  0.6011  11.00000  0.05    0.37
Q10   1  -0.0164 -0.2663  0.6344  11.00000  0.05    0.36
Q11   1  -0.1363  0.0795  0.6949  11.00000  0.05    0.35
Q12   1   0.0255 -0.2039  0.5996  11.00000  0.05    0.34
Q13   1  -0.1002  0.3165  0.6015  11.00000  0.05    0.34
Q14   1   0.0369  0.2279  0.8256  11.00000  0.05    0.34
Q15   1   0.3748  0.5237  0.5254  11.00000  0.05    0.33
Q16   1  -0.1643  0.2974  0.5727  11.00000  0.05    0.33
Q17   1  -0.0605  0.1242  0.6993  11.00000  0.05    0.31
Q18   1  -0.3481  0.0227  0.7212  11.00000  0.05    0.31
Q19   1   0.0199  0.2646  0.7597  11.00000  0.05    0.30
Q20   1  -0.2565  0.1409  0.6376  11.00000  0.05    0.30
Q21   1  -0.2399  0.2408  0.5296  11.00000  0.05    0.30
Q22   1  -0.2538  0.0208  0.8179  11.00000  0.05    0.29
Q23   1  -0.0424  0.1859  0.7823  11.00000  0.05    0.29
Q24   1   0.0003  0.3017  0.7027  11.00000  0.05    0.28
Q25   1   0.2675  0.1226  0.7019  11.00000  0.05    0.28
Q26   1  -0.1176  0.1387  0.7624  11.00000  0.05    0.28
Q27   1  -0.1113  0.1396  0.7922  11.00000  0.05    0.28
Q28   1  -0.1828  0.0867  0.7795  11.00000  0.05    0.28
Q29   1  -0.2173  0.1401  0.6571  11.00000  0.05    0.27
;
_shelx_res_checksum              67966
_olex2_submission_special_instructions 'No special instructions were received'
_oxdiff_exptl_absorpt_empirical_details 
;
Empirical correction (ABSPACK) includes:
- Absorption correction using spherical harmonics
- Frame scaling
;
_oxdiff_exptl_absorpt_empirical_full_max 1.139
_oxdiff_exptl_absorpt_empirical_full_min 0.924
####################################################################### 
# 
# This file contains crystal structure data downloaded from the 
# Cambridge Structural Database (CSD) hosted by the Cambridge 
# Crystallographic Data Centre (CCDC).
# 
# Full information about CCDC data access policies and citation 
# guidelines are available at http://www.ccdc.cam.ac.uk/access/V1 
# 
# Audit and citation data items may have been added by the CCDC. 
# Please retain this information to preserve the provenance of 
# this file and to allow appropriate attribution of the data. 
# 
#######################################################################

data_23EH067_AMB-1026
_database_code_depnum_ccdc_archive 'CCDC 2326088'
loop_
_audit_author_name
_audit_author_address
'Lorraine A. Malaspina'
;University of Bern
Switzerland
;
_audit_update_record             
;
2024-01-17 deposited with the CCDC.	2024-04-03 downloaded from the CCDC.
;

_audit_creation_date             2023-07-02T10:59:59-00:00

#----------------------------------------------------------------------------#
#                   CHEMICAL INFORMATION                                     #
#----------------------------------------------------------------------------#

_chemical_formula_moiety         'C42 H52 Li2 Ni O4'
_chemical_formula_sum            'C42 H52 Li2 Ni O4'
_chemical_formula_weight         693.42

#----------------------------------------------------------------------------#
#                   UNIT CELL INFORMATION                                    #
#----------------------------------------------------------------------------#

_symmetry_cell_setting           monoclinic
_symmetry_space_group_name_H-M   'C 1 2/c 1'
_symmetry_space_group_name_Hall  '-C 2yc'
_symmetry_Int_Tables_number      15
loop_
_symmetry_equiv_pos_as_xyz
'x, y, z'
'-x, y, -z+1/2'
'x+1/2, y+1/2, z'
'-x+1/2, y+1/2, -z+1/2'
'-x, -y, -z'
'x, -y, z-1/2'
'-x+1/2, -y+1/2, -z'
'x+1/2, -y+1/2, z-1/2'

_cell_length_a                   23.83845(18)
_cell_length_b                   10.06099(9)
_cell_length_c                   31.2245(3)
_cell_angle_alpha                90
_cell_angle_beta                 92.8991(8)
_cell_angle_gamma                90
_cell_volume                     7479.25(11)
_cell_formula_units_Z            8
_cell_measurement_temperature    173.00(10)
_cell_measurement_reflns_used    28645
_cell_measurement_theta_min      3.702
_cell_measurement_theta_max      78.601

#----------------------------------------------------------------------------#
#                   CRYSTAL INFORMATION                                      #
#----------------------------------------------------------------------------#

_exptl_crystal_description       needle
_exptl_crystal_colour            red
_exptl_crystal_size_max          0.291
_exptl_crystal_size_mid          0.062
_exptl_crystal_size_min          0.041
_exptl_crystal_density_diffrn    1.232
_exptl_crystal_F_000             2960
loop_
_exptl_crystal_face_index_h
_exptl_crystal_face_index_k
_exptl_crystal_face_index_l
_exptl_crystal_face_perp_dist
0 -1 1 0.1366
1 -1 1 0.1181
-1 -1 1 0.1424
1 1 -1 0.1354
-1 0 -1 0.0421
1 0 1 0.0149
0 0 1 0.024
0 0 -1 0.0166
-1 -1 -1 0.1365
1 1 1 0.1315
1 0 -1 0.0128
-1 0 1 0.0467
0 -1 -1 0.1381
-1 1 1 0.1309
1 0 0 0.0121
-1 0 0 0.05
-1 1 0 0.131
-13 3 -5 0.0654
13 -4 -1 0.0721
loop_
_exptl_oxdiff_crystal_face_indexfrac_h
_exptl_oxdiff_crystal_face_indexfrac_k
_exptl_oxdiff_crystal_face_indexfrac_l
_exptl_oxdiff_crystal_face_x
_exptl_oxdiff_crystal_face_y
_exptl_oxdiff_crystal_face_z
-0.0010 -0.9992 0.9992 -0.0081 -0.1068 0.1198
0.9986 -0.9992 0.9994 -0.0317 -0.1517 0.0797
-1.0005 -0.9993 0.9990 0.0155 -0.0620 0.1600
1.0005 0.9993 -0.9990 -0.0155 0.0620 -0.1600
-0.9992 -0.0001 -0.9998 -0.0185 0.0707 0.0401
0.9992 0.0001 0.9998 0.0185 -0.0707 -0.0401
-0.0004 0.0001 0.9996 0.0421 -0.0259 0.0001
0.0004 -0.0001 -0.9996 -0.0421 0.0259 -0.0001
-0.9997 -0.9994 -1.0003 -0.0686 -0.0103 0.1599
0.9997 0.9994 1.0003 0.0686 0.0103 -0.1599
1.0000 0.0000 -0.9995 -0.0657 -0.0190 -0.0403
-1.0000 -0.0000 0.9995 0.0657 0.0190 0.0403
-0.0001 -0.9994 -1.0001 -0.0922 -0.0551 0.1197
-0.9994 0.9993 0.9999 0.1159 0.0999 -0.0795
0.9996 0.0001 0.0002 -0.0236 -0.0448 -0.0402
-0.9996 -0.0001 -0.0002 0.0236 0.0448 0.0402
-0.9990 0.9992 0.0003 0.0738 0.1258 -0.0796
-12.9907 2.9967 -4.9993 0.2471 0.9549 0.1627
12.9926 -3.9964 -0.9990 -0.5498 -0.8808 -0.0434

#----------------------------------------------------------------------------#
#                   ABSORPTION CORRECTION                                    #
#----------------------------------------------------------------------------#

_exptl_absorpt_coefficient_mu    1.046
_exptl_absorpt_correction_type   gaussian
_exptl_absorpt_process_details   
;
        CrysAlisPro 1.171.42.89a (Rigaku Oxford Diffraction, 2023)
        Numerical absorption correction based on gaussian integration over
        a multifaceted crystal model
        Empirical absorption correction using spherical harmonics,
        implemented in SCALE3 ABSPACK scaling algorithm.
;
_exptl_absorpt_correction_T_min  0.685
_exptl_absorpt_correction_T_max  1
_shelx_estimated_absorpt_T_min   0.75
_shelx_estimated_absorpt_T_max   0.958
_oxdiff_exptl_absorpt_empirical_details 
;
Empirical correction (ABSPACK) includes:
- Absorption correction using spherical harmonics
- Frame scaling
;
_oxdiff_exptl_absorpt_empirical_full_max 2.049
_oxdiff_exptl_absorpt_empirical_full_min 0.661

#----------------------------------------------------------------------------#
#                   DATA COLLECTION                                          #
#----------------------------------------------------------------------------#

_diffrn_source                   'micro-focus sealed X-ray tube'
_diffrn_source_type              'PhotonJet (Cu) X-ray Source'
_diffrn_ambient_temperature      173.00(10)
_diffrn_ambient_environment      N~2~
_diffrn_radiation_wavelength     1.54184
_diffrn_radiation_type           'Cu K\a'
_diffrn_radiation_monochromator  mirror
_diffrn_radiation_probe          x-ray
_diffrn_detector                 'Hybrid Pixel Array Detector'
_diffrn_detector_type            HyPix
_diffrn_detector_area_resol_mean 10
_diffrn_orient_matrix_type       
'CrysAlisPro convention (1999,Acta A55,543-557)'
_diffrn_orient_matrix_ub_11      -0.0236385
_diffrn_orient_matrix_ub_12      0.0501943
_diffrn_orient_matrix_ub_13      0.0420812
_diffrn_orient_matrix_ub_21      -0.0448411
_diffrn_orient_matrix_ub_22      0.0810782
_diffrn_orient_matrix_ub_23      -0.0258919
_diffrn_orient_matrix_ub_31      -0.0401955
_diffrn_orient_matrix_ub_32      -0.1198301
_diffrn_orient_matrix_ub_33      0.0000706
_diffrn_measurement_device       'four-circle diffractometer'
_diffrn_measurement_device_type  'XtaLAB Synergy, Dualflex, HyPix'
_diffrn_measurement_method       '\w scans'
_diffrn_reflns_av_R_equivalents  0.0328
_diffrn_reflns_av_unetI/netI     0.0179
_diffrn_reflns_number            75114
_diffrn_reflns_limit_h_min       -29
_diffrn_reflns_limit_h_max       29
_diffrn_reflns_limit_k_min       -12
_diffrn_reflns_limit_k_max       12
_diffrn_reflns_limit_l_min       -39
_diffrn_reflns_limit_l_max       39
_diffrn_reflns_theta_min         2.834
_diffrn_reflns_theta_max         74.478
_diffrn_reflns_theta_full        67.684
_diffrn_measured_fraction_theta_full 1
_diffrn_measured_fraction_theta_max 0.999
_diffrn_reflns_Laue_measured_fraction_full 1
_diffrn_reflns_Laue_measured_fraction_max 0.999
_diffrn_reflns_point_group_measured_fraction_full 1
_diffrn_reflns_point_group_measured_fraction_max 0.999
_reflns_Friedel_coverage         0
_reflns_number_total             7639
_reflns_number_gt                6277
_reflns_threshold_expression     'I > 2\s(I)'
_diffrn_measurement_details      
;
List of Runs (angles in degrees, time in seconds):

  # Type    Start    End  Width  t~exp~   \w     \q     \k     \f   Frames
#--------------------------------------------------------------------------
  1  \w    -58.00  25.00   0.50    4.00    --  -47.66  51.00 131.00  166
  2  \w    -24.00  58.00   0.50    4.00    --   47.66 -51.00 -14.00  164
  3  \w     34.00 120.00   0.50    4.00    --   47.66  51.00 131.00  172
  4  \w    -58.00 -19.00   0.50   15.00    --  -91.75  51.00 131.00   78
  5  \w   -163.00 -78.00   0.50   15.00    --  -91.75 -51.00 -14.00  170
  6  \w    100.00 178.00   0.50   15.00    --  113.25  51.00 131.00  156
  7  \w   -119.00 -34.00   0.50    4.00    --  -47.66 -51.00 -14.00  170
  8  \w    -27.00  26.00   0.50    4.00    --   47.66 -19.00-120.00  106
  9  \w     33.00 120.00   0.50    4.00    --   47.66  57.00-120.00  174
 10  \w     34.00  93.00   0.50    4.00    --   47.66-125.00-180.00  118
 11  \w    -27.00  26.00   0.50    4.00    --   47.66 -19.00   0.00  106
 12  \w    -27.00  26.00   0.50    4.00    --   47.66 -19.00-180.00  106
 13  \w   -163.00 -79.00   0.50   15.00    --  -91.75 -45.00 -60.00  168
 14  \w   -163.00 -74.00   0.50   15.00    --  -91.75 -64.00-153.79  178
 15  \w   -163.00 -69.00   0.50   15.00    --  -91.75 -77.00 -90.00  188
 16  \w   -163.00 -75.00   0.50   15.00    --  -91.75 -61.00-122.75  176
 17  \w   -163.00 -74.00   0.50   15.00    --  -91.75 -64.00 178.95  178
 18  \w   -138.00 -74.00   0.50   15.00    --  -91.75 -65.00 -85.51  128
 19  \w    -48.00 -21.00   0.50   15.00    --  -91.75  45.00 -60.00   54
 20  \w   -106.00 -80.00   0.50   15.00    --  -91.75 -56.00-135.55   52
 21  \w    -97.00 -71.00   0.50   15.00    --  -91.75 -72.00-176.29   52
 22  \w    -67.00 -42.00   0.50   15.00    --  -91.75  61.00  90.00   50
 23  \w     43.00  69.00   0.50   15.00    --  113.25 -61.00   0.00   52
 24  \w     51.00 104.00   0.50   15.00    --  113.25 -77.00 -90.00  106
 25  \w    131.00 174.00   0.50   15.00    --  113.25  77.00-180.00   86
 26  \w     97.00 176.00   0.50   15.00    --  113.25  61.00-150.00  158
 27  \w    136.00 167.00   0.50   15.00    --  113.25  61.00  30.00   62
 28  \w    100.00 132.00   0.50   15.00    --  113.25  61.00  30.00   64
 29  \w     67.00 108.00   0.50   15.00    --  113.25-111.00  12.49   82
 30  \w    102.00 131.00   0.50   15.00    --  113.25  45.00  90.00   58
 31  \w    143.00 177.00   0.50   15.00    --  113.25  45.00  90.00   68
 32  \w     47.00  94.00   0.50   15.00    --  113.25 -77.00 -30.00   94
 33  \w    102.00 134.00   0.50   15.00    --  113.25  61.00   0.00   64
 34  \w    141.00 178.00   0.50   15.00    --  113.25  61.00   0.00   74
 35  \w     42.00  67.00   0.50   15.00    --  113.25 -61.00  60.00   50
 36  \w    102.00 128.00   0.50   15.00    --  113.25  77.00-180.00   52
 37  \w     42.00  67.00   0.50   15.00    --  113.25 -61.00-180.00   50
 38  \w     42.00  67.00   0.50   15.00    --  113.25 -61.00 150.00   50
 39  \w     43.00  95.00   0.50   15.00    --  113.25 -77.00  90.00  104
 40  \w     44.00  69.00   0.50   15.00    --  113.25 -61.00  30.00   50
 41  \w    111.00 150.00   0.50   15.00    --  113.25  61.00-120.00   78
 42  \w     91.00 125.00   0.50   15.00    --  113.25  77.00-120.00   68
 43  \w    117.00 142.00   0.50   15.00    --  113.25 125.00-180.00   50
 44  \w     47.00 102.00   0.50   15.00    --  113.25-119.00-104.29  110
 45  \w     42.00  71.00   0.50   15.00    --  113.25 -61.00 120.00   58
 46  \w    129.00 170.00   0.50   15.00    --  113.25  77.00-120.00   82
 47  \w     91.00 156.00   0.50   15.00    --  113.25  77.00 -30.00  130
 48  \w     81.00 111.00   0.50   15.00    --  113.25-125.00 -60.00   60
 49  \w     46.00  74.00   0.50   15.00    --  113.25-125.00 -60.00   56
 50  \w     43.00  98.00   0.50   15.00    --  113.25 -77.00 150.00  110
 51  \w    112.00 164.00   0.50   15.00    --  113.25  77.00 150.00  104
 52  \w    108.00 171.00   0.50   15.00    --  113.25  45.00-120.00  126
 53  \w     96.00 168.00   0.50   15.00    --  113.25  73.00 175.47  144
 54  \w    124.00 176.00   0.50   15.00    --  113.25  45.00 -60.00  104
 55  \w     42.00  67.00   0.50   15.00    --  113.25 -61.00 -60.00   50
 56  \w    115.00 149.00   0.50   15.00    --  113.25 125.00   0.00   68
 57  \w     92.00 142.00   0.50   15.00    --  113.25  77.00 -90.00  100
 58  \w     77.00 102.00   0.50   15.00    --  113.25-103.00 156.84   50
 59  \w    144.00 169.00   0.50   15.00    --  113.25  77.00 -60.00   50
 60  \w    107.00 178.00   0.50   15.00    --  113.25  45.00  60.00  142
 61  \w     91.00 126.00   0.50   15.00    --  113.25  77.00 -60.00   70
 62  \w    137.00 163.00   0.50   15.00    --  113.25  45.00-150.00   52
 63  \w     98.00 134.00   0.50   15.00    --  113.25  61.00 -90.00   72
 64  \w    138.00 164.00   0.50   15.00    --  113.25  45.00 -90.00   52
 65  \w     44.00  71.00   0.50   15.00    --  113.25 -94.00  90.00   54
;

#----------------------------------------------------------------------------#
#                   COMPUTER PROGRAMS USED                                   #
#----------------------------------------------------------------------------#

_computing_data_collection       'CrysAlisPro 1.171.42.89a (Rigaku OD, 2023)'
_computing_cell_refinement       'CrysAlisPro 1.171.42.89a (Rigaku OD, 2023)'
_computing_data_reduction        'CrysAlisPro 1.171.42.89a (Rigaku OD, 2023)'
_computing_structure_solution    'SHELXT  (Sheldrick, 2015)'
_computing_structure_refinement  'SHELXL 2019/2 (Sheldrick, 2015)'
_computing_molecular_graphics    'Olex2 1.5 (Dolomanov et al., 2009)'
_computing_publication_material  'Olex2 1.5 (Dolomanov et al., 2009)'

#----------------------------------------------------------------------------#
#                   STRUCTURE SOLUTION                                       #
#----------------------------------------------------------------------------#

_atom_sites_solution_primary     dual
_atom_sites_solution_hydrogens   mixed

#----------------------------------------------------------------------------#
#                   REFINEMENT INFORMATION                                   #
#----------------------------------------------------------------------------#

_shelx_SHELXL_version_number     2019/2
_refine_ls_structure_factor_coef Fsqd
_refine_ls_matrix_type           full
_refine_ls_weighting_scheme      calc
_refine_ls_weighting_details     
'w=1/[\s^2^(Fo^2^)+(0.0676P)^2^+3.8950P] where P=(Fo^2^+2Fc^2^)/3'
_refine_ls_hydrogen_treatment    mixed
_refine_ls_extinction_method     none
_refine_ls_number_reflns         7639
_refine_ls_number_parameters     548
_refine_ls_number_restraints     172
_refine_ls_R_factor_all          0.0498
_refine_ls_R_factor_gt           0.0412
_refine_ls_wR_factor_ref         0.126
_refine_ls_wR_factor_gt          0.1189
_refine_ls_goodness_of_fit_ref   1.064
_refine_ls_restrained_S_all      1.113
_refine_ls_shift/su_max          0.001
_refine_ls_shift/su_mean         0
_refine_diff_density_max         0.448
_refine_diff_density_min         -0.327
_refine_diff_density_rms         0.038

#----------------------------------------------------------------------------#
#                   CONSTRAINTS AND RESTRAINTS                               #
#----------------------------------------------------------------------------#

_olex2_refinement_description    
;
1. Fixed Uiso
 At 1.2 times of:
  All C(H) groups, All C(H,H) groups, All C(H,H,H,H) groups
2. Restrained distances
 O3A-C38A \\sim O3-C35A \\sim O3A-C35 \\sim O3-C38
 with sigma of 0.002
 C36-C35 \\sim C36A-C35A \\sim C38A-C37A \\sim C38-C37
 with sigma of 0.002
 C37-C36A \\sim C37A-C36
 with sigma of 0.002
3. Rigid bond restraints
 O3, C35, C36, C37, C38
 with sigma for 1-2 distances of 0.0005 and sigma for 1-3 distances of 0.0005
 O3A, C35A, C36A, C37A, C38A
 with sigma for 1-2 distances of 0.0005 and sigma for 1-3 distances of 0.0005
 O2, C31A, C32A, C33A, C34A
 with sigma for 1-2 distances of 0.001 and sigma for 1-3 distances of 0.001
 C34, C33, C32, C31, O2
 with sigma for 1-2 distances of 0.001 and sigma for 1-3 distances of 0.001
 C42A, C41A, C40, C39, O4
 with sigma for 1-2 distances of 0.001 and sigma for 1-3 distances of 0.001
 C41, C42, O4, C39, C40
 with sigma for 1-2 distances of 0.001 and sigma for 1-3 distances of 0.001
4. Uiso/Uaniso restraints and constraints
Uanis(C37A) \\sim Ueq, Uanis(C35A) \\sim Ueq, Uanis(C36) \\sim Ueq, Uanis(C38A)
\\sim Ueq, Uanis(C35) \\sim Ueq, Uanis(C36A) \\sim Ueq, Uanis(C37) \\sim Ueq,
Uanis(O3) \\sim Ueq, Uanis(O3A) \\sim Ueq: with sigma of 0.005 and sigma for
terminal atoms of 0.02
Uanis(C42A) \\sim Ueq: with sigma of 0.01 and sigma for terminal atoms of 0.02
Uanis(C34A) \\sim Ueq, Uanis(C34) \\sim Ueq, Uanis(C33) \\sim Ueq, Uanis(C33A)
\\sim Ueq, Uanis(C32A) \\sim Ueq, Uanis(C31A) \\sim Ueq, Uanis(C31) \\sim Ueq,
Uanis(C32) \\sim Ueq: with sigma of 0.01 and sigma for terminal atoms of 0.02
Uanis(C41) \\sim Ueq: with sigma of 0.01 and sigma for terminal atoms of 0.02
5. Others
 Sof(H40C)=Sof(H40D)=Sof(C41A)=Sof(H41C)=Sof(H41D)=Sof(C42A)=Sof(H42C)=
 Sof(H42D)=1-FVAR(1)
 Sof(H40A)=Sof(H40B)=Sof(C42)=Sof(H42A)=Sof(H42B)=Sof(C41)=Sof(H41A)=Sof(H41B)=
 FVAR(1)
 Sof(C31A)=Sof(H31C)=Sof(H31D)=Sof(C34A)=Sof(H34C)=Sof(H34D)=Sof(C33A)=
 Sof(H33C)=Sof(H33D)=Sof(C32A)=Sof(H32C)=Sof(H32D)=1-FVAR(2)
 Sof(C32)=Sof(H32A)=Sof(H32B)=Sof(C31)=Sof(H31A)=Sof(H31B)=Sof(C34)=Sof(H34A)=
 Sof(H34B)=Sof(C33)=Sof(H33A)=Sof(H33B)=FVAR(2)
 Sof(C35)=Sof(H35A)=Sof(H35B)=Sof(O3A)=Sof(C38A)=Sof(H38C)=Sof(H38D)=Sof(C36)=
 Sof(H36C)=Sof(H36D)=Sof(C37A)=Sof(H37C)=Sof(H37D)=1-FVAR(3)
 Sof(O3)=Sof(C38)=Sof(H38A)=Sof(H38B)=Sof(C36A)=Sof(H36A)=Sof(H36B)=Sof(C37)=
 Sof(H37A)=Sof(H37B)=Sof(C35A)=Sof(H35C)=Sof(H35D)=FVAR(3)
6.a Ternary CH refined with riding coordinates:
 C26(H26)
6.b Secondary CH2 refined with riding coordinates:
 C30(H30A,H30B), C27(H27A,H27B), C28(H28A,H28B), C29(H29A,H29B), C32(H32A,
 H32B), C39(H39A,H39B), C31(H31A,H31B), C40(H40A,H40B), C40(H40C,H40D),
 C34(H34A,H34B), C33(H33A,H33B), C38(H38A,H38B), C36A(H36A,H36B), C42(H42A,
 H42B), C41(H41A,H41B), C41A(H41C,H41D), C42A(H42C,H42D), C35(H35A,H35B),
 C37(H37A,H37B), C35A(H35C,H35D), C38A(H38C,H38D), C36(H36C,H36D), C37A(H37C,
 H37D), C31A(H31C,H31D), C34A(H34C,H34D), C33A(H33C,H33D), C32A(H32C,H32D)
6.c Aromatic/amide H refined with riding coordinates:
 C15(H15), C14(H14), C8(H8), C17(H17), C22(H22), C6(H6), C2(H2), C24(H24),
 C5(H5), C12(H12), C3(H3), C19(H19), C21(H21), C4(H4), C9(H9), C20(H20),
 C10(H10), C11(H11)
;

#----------------------------------------------------------------------------#
#                   ATOMIC TYPES, COORDINATES AND THERMAL PARAMETERS         #
#----------------------------------------------------------------------------#

loop_
_atom_type_symbol
_atom_type_description
_atom_type_scat_dispersion_real
_atom_type_scat_dispersion_imag
_atom_type_scat_source
C C 0.0181 0.0091 'International Tables Vol C Tables 4.2.6.8 and 6.1.1.4'
H H 0 0 'International Tables Vol C Tables 4.2.6.8 and 6.1.1.4'
Li Li 0.0008 0.0003 'International Tables Vol C Tables 4.2.6.8 and 6.1.1.4'
Ni Ni -3.0029 0.5091 'International Tables Vol C Tables 4.2.6.8 and 6.1.1.4'
O O 0.0492 0.0322 'International Tables Vol C Tables 4.2.6.8 and 6.1.1.4'

loop_
_atom_site_label
_atom_site_type_symbol
_atom_site_fract_x
_atom_site_fract_y
_atom_site_fract_z
_atom_site_U_iso_or_equiv
_atom_site_adp_type
_atom_site_occupancy
_atom_site_site_symmetry_order
_atom_site_calc_flag
_atom_site_refinement_flags_posn
_atom_site_refinement_flags_adp
_atom_site_refinement_flags_occupancy
_atom_site_disorder_assembly
_atom_site_disorder_group
Ni1 Ni 0.32844(2) 0.49792(2) 0.41351(2) 0.04240(10) Uani 1 1 d . . . . .
O1 O 0.35478(5) 0.50097(12) 0.52644(4) 0.0549(3) Uani 1 1 d . . . . .
O2 O 0.39417(6) 0.22202(14) 0.50599(5) 0.0662(4) Uani 1 1 d . U . . .
O4 O 0.36353(10) 0.47306(18) 0.29779(5) 0.0893(5) Uani 1 1 d . U . . .
O3 O 0.4595(2) 0.6260(4) 0.3297(2) 0.0847(14) Uani 0.690(7) 1 d D U P A 1
C7 C 0.33430(7) 0.67616(17) 0.39001(5) 0.0457(4) Uani 1 1 d . . . . .
C25 C 0.21101(6) 0.47771(16) 0.38536(6) 0.0425(3) Uani 1 1 d . . . . .
C16 C 0.21563(6) 0.36709(16) 0.35654(6) 0.0465(4) Uani 1 1 d . . . . .
C18 C 0.14728(7) 0.46960(19) 0.30588(6) 0.0504(4) Uani 1 1 d . . . . .
C26 C 0.24725(7) 0.48336(16) 0.42420(6) 0.0455(4) Uani 1 1 d . . . . .
H26 H 0.233749 0.541262 0.447585 0.055 Uiso 1 1 calc R U . . .
C13 C 0.27819(7) 0.36441(18) 0.43835(6) 0.0502(4) Uani 1 1 d . . . . .
C23 C 0.13919(6) 0.57396(17) 0.33559(6) 0.0469(4) Uani 1 1 d . . . . .
C15 C 0.25098(7) 0.25654(17) 0.37037(7) 0.0549(4) Uani 1 1 d . . . . .
H15 H 0.255287 0.183714 0.351446 0.066 Uiso 1 1 calc R U . . .
C14 C 0.27785(7) 0.25418(17) 0.40921(7) 0.0550(4) Uani 1 1 d . . . . .
H14 H 0.297563 0.175765 0.417801 0.066 Uiso 1 1 calc R U . . .
C1 C 0.40522(7) 0.42612(16) 0.41535(5) 0.0444(3) Uani 1 1 d . . . . .
C8 C 0.30429(7) 0.72439(19) 0.35319(6) 0.0521(4) Uani 1 1 d . . . . .
H8 H 0.27978 0.66533 0.33761 0.063 Uiso 1 1 calc R U . . .
C17 C 0.18523(7) 0.36702(19) 0.31795(6) 0.0532(4) Uani 1 1 d . . . . .
H17 H 0.189941 0.295253 0.29869 0.064 Uiso 1 1 calc R U . . .
C22 C 0.09795(7) 0.6719(2) 0.32488(7) 0.0572(4) Uani 1 1 d . . . . .
H22 H 0.091659 0.7417 0.344571 0.069 Uiso 1 1 calc R U . . .
C6 C 0.45172(7) 0.47992(19) 0.43965(6) 0.0504(4) Uani 1 1 d . . . . .
H6 H 0.446495 0.560237 0.45494 0.06 Uiso 1 1 calc R U . . .
C2 C 0.41868(8) 0.30862(18) 0.39325(6) 0.0522(4) Uani 1 1 d . . . . .
H2 H 0.389622 0.266359 0.376341 0.063 Uiso 1 1 calc R U . . .
C24 C 0.17205(6) 0.57526(17) 0.37438(5) 0.0453(4) Uani 1 1 d . . . . .
H24 H 0.167211 0.646363 0.393864 0.054 Uiso 1 1 calc R U . . .
C5 C 0.50470(7) 0.4209(2) 0.44222(6) 0.0609(5) Uani 1 1 d . . . . .
H5 H 0.534027 0.459915 0.459713 0.073 Uiso 1 1 calc R U . . .
C12 C 0.36835(9) 0.77343(19) 0.41078(7) 0.0608(5) Uani 1 1 d . . . . .
H12 H 0.390094 0.748051 0.435785 0.073 Uiso 1 1 calc R U . . .
C3 C 0.47172(8) 0.2511(2) 0.39470(7) 0.0610(5) Uani 1 1 d . . . . .
H3 H 0.478277 0.173258 0.378459 0.073 Uiso 1 1 calc R U . . .
C19 C 0.11582(9) 0.4710(2) 0.26618(7) 0.0650(5) Uani 1 1 d . . . . .
H19 H 0.12216 0.403814 0.24561 0.078 Uiso 1 1 calc R U . . .
C21 C 0.06705(8) 0.6677(2) 0.28665(7) 0.0677(5) Uani 1 1 d . . . . .
H21 H 0.039126 0.733188 0.280332 0.081 Uiso 1 1 calc R U . . .
C4 C 0.51489(8) 0.3070(2) 0.41976(7) 0.0628(5) Uani 1 1 d . . . . .
H4 H 0.551087 0.267293 0.421404 0.075 Uiso 1 1 calc R U . . .
C9 C 0.30886(8) 0.8544(2) 0.33855(7) 0.0628(5) Uani 1 1 d . . . . .
H9 H 0.288393 0.881011 0.313089 0.075 Uiso 1 1 calc R U . . .
C30 C 0.32754(9) 0.62843(19) 0.51959(7) 0.0630(5) Uani 1 1 d . . . . .
H30A H 0.31444 0.639108 0.489187 0.076 Uiso 1 1 calc R U . . .
H30B H 0.353555 0.70208 0.527565 0.076 Uiso 1 1 calc R U . . .
C20 C 0.07662(9) 0.5669(3) 0.25686(7) 0.0712(6) Uani 1 1 d . . . . .
H20 H 0.055743 0.565314 0.230135 0.085 Uiso 1 1 calc R U . . .
C10 C 0.34263(9) 0.9449(2) 0.36052(8) 0.0660(5) Uani 1 1 d . . . . .
H10 H 0.345468 1.033813 0.350618 0.079 Uiso 1 1 calc R U . . .
C11 C 0.37207(10) 0.9042(2) 0.39694(7) 0.0689(5) Uani 1 1 d . . . . .
H11 H 0.395134 0.965645 0.412814 0.083 Uiso 1 1 calc R U . . .
C27 C 0.34354(11) 0.4561(3) 0.56903(8) 0.0775(6) Uani 1 1 d . . . . .
H27A H 0.378776 0.451865 0.587166 0.093 Uiso 1 1 calc R U . . .
H27B H 0.326321 0.366507 0.56792 0.093 Uiso 1 1 calc R U . . .
C28 C 0.30344(12) 0.5560(2) 0.58705(8) 0.0787(7) Uani 1 1 d . . . . .
H28A H 0.273704 0.510893 0.602626 0.094 Uiso 1 1 calc R U . . .
H28B H 0.323629 0.618926 0.606735 0.094 Uiso 1 1 calc R U . . .
C29 C 0.27911(10) 0.6264(2) 0.54795(9) 0.0759(6) Uani 1 1 d . . . . .
H29A H 0.246908 0.57678 0.53459 0.091 Uiso 1 1 calc R U . . .
H29B H 0.266867 0.717571 0.554925 0.091 Uiso 1 1 calc R U . . .
C32 C 0.3938(12) 0.012(2) 0.5281(8) 0.087(4) Uani 0.225(9) 1 d . U P B 1
H32A H 0.388829 -0.030919 0.556154 0.104 Uiso 0.225(9) 1 calc R U P B 1
H32B H 0.382368 -0.051795 0.505135 0.104 Uiso 0.225(9) 1 calc R U P B 1
C39 C 0.34286(13) 0.3436(3) 0.28928(9) 0.0881(7) Uani 1 1 d . U . . .
H39A H 0.319279 0.313794 0.312654 0.106 Uiso 1 1 calc R U . . .
H39B H 0.374434 0.280379 0.287139 0.106 Uiso 1 1 calc R U . . .
C31 C 0.3603(5) 0.1293(16) 0.5243(6) 0.072(3) Uani 0.225(9) 1 d . U P B 1
H31A H 0.325995 0.113051 0.505763 0.087 Uiso 0.225(9) 1 calc R U P B 1
H31B H 0.349078 0.159553 0.552759 0.087 Uiso 0.225(9) 1 calc R U P B 1
C40 C 0.30849(13) 0.3489(3) 0.24741(9) 0.0953(7) Uani 1 1 d . U . . .
H40A H 0.32748 0.301281 0.224474 0.114 Uiso 0.445(12) 1 calc R U P C 1
H40B H 0.270733 0.309999 0.250375 0.114 Uiso 0.445(12) 1 calc R U P C 1
H40C H 0.268328 0.365126 0.252204 0.114 Uiso 0.555(12) 1 calc R U P C 2
H40D H 0.312074 0.265443 0.23097 0.114 Uiso 0.555(12) 1 calc R U P C 2
C34 C 0.4488(6) 0.1745(17) 0.5092(6) 0.074(3) Uani 0.225(9) 1 d . U P B 1
H34A H 0.464802 0.176358 0.480511 0.089 Uiso 0.225(9) 1 calc R U P B 1
H34B H 0.472001 0.232937 0.52844 0.089 Uiso 0.225(9) 1 calc R U P B 1
C33 C 0.4505(7) 0.0497(17) 0.5245(8) 0.098(4) Uani 0.225(9) 1 d . U P B 1
H33A H 0.471032 0.046469 0.552794 0.118 Uiso 0.225(9) 1 calc R U P B 1
H33B H 0.469279 -0.010318 0.504553 0.118 Uiso 0.225(9) 1 calc R U P B 1
C38 C 0.46290(13) 0.7632(4) 0.31708(14) 0.0752(11) Uani 0.690(7) 1 d D U P A 1
H38A H 0.428657 0.81187 0.32456 0.09 Uiso 0.690(7) 1 calc R U P A 1
H38B H 0.467066 0.770547 0.285783 0.09 Uiso 0.690(7) 1 calc R U P A 1
C36A C 0.5530(2) 0.7048(6) 0.3403(2) 0.1140(19) Uani 0.690(7) 1 d D U P A 1
H36A H 0.576591 0.710829 0.315104 0.137 Uiso 0.690(7) 1 calc R U P A 1
H36B H 0.577815 0.70344 0.366679 0.137 Uiso 0.690(7) 1 calc R U P A 1
C42 C 0.3702(5) 0.5401(11) 0.2588(3) 0.094(2) Uani 0.445(12) 1 d . U P C 1
H42A H 0.401177 0.503846 0.242347 0.113 Uiso 0.445(12) 1 calc R U P C 1
H42B H 0.374347 0.637458 0.262349 0.113 Uiso 0.445(12) 1 calc R U P C 1
Li2 Li 0.39199(14) 0.5477(4) 0.35153(11) 0.0607(8) Uani 1 1 d . . . . .
C41 C 0.3049(6) 0.4938(10) 0.2384(4) 0.109(3) Uani 0.445(12) 1 d . U P C 1
H41A H 0.274459 0.536914 0.253752 0.13 Uiso 0.445(12) 1 calc R U P C 1
H41B H 0.299902 0.512463 0.207311 0.13 Uiso 0.445(12) 1 calc R U P C 1
Li1 Li 0.36978(12) 0.3841(3) 0.47947(10) 0.0530(7) Uani 1 1 d . . . . .
H13 H 0.2809(8) 0.342(2) 0.4693(7) 0.055(5) Uiso 1 1 d . . . . .
C41A C 0.3347(4) 0.4669(6) 0.22418(18) 0.0847(15) Uani 0.555(12) 1 d . U P C 2
H41C H 0.371246 0.443868 0.212483 0.102 Uiso 0.555(12) 1 calc R U P C 2
H41D H 0.309086 0.503348 0.201128 0.102 Uiso 0.555(12) 1 calc R U P C 2
C42A C 0.3408(5) 0.5564(8) 0.2612(2) 0.101(2) Uani 0.555(12) 1 d . U P C 2
H42C H 0.304083 0.595094 0.267819 0.121 Uiso 0.555(12) 1 calc R U P C 2
H42D H 0.367105 0.629668 0.255355 0.121 Uiso 0.555(12) 1 calc R U P C 2
C35 C 0.5036(5) 0.5604(11) 0.3206(4) 0.080(3) Uani 0.310(7) 1 d D U P A 2
H35A H 0.495454 0.53626 0.290144 0.096 Uiso 0.310(7) 1 calc R U P A 2
H35B H 0.511482 0.479192 0.337741 0.096 Uiso 0.310(7) 1 calc R U P A 2
C37 C 0.5129(2) 0.8176(6) 0.3409(2) 0.1124(17) Uani 0.690(7) 1 d D U P A 1
H37A H 0.504321 0.841554 0.370658 0.135 Uiso 0.690(7) 1 calc R U P A 1
H37B H 0.527675 0.896717 0.32641 0.135 Uiso 0.690(7) 1 calc R U P A 1
O3A O 0.4597(5) 0.6400(8) 0.3376(5) 0.079(3) Uani 0.310(7) 1 d D U P A 2
C35A C 0.5170(2) 0.5850(6) 0.3376(2) 0.0962(15) Uani 0.690(7) 1 d D U P A 1
H35C H 0.528633 0.526756 0.314049 0.115 Uiso 0.690(7) 1 calc R U P A 1
H35D H 0.520943 0.534426 0.364767 0.115 Uiso 0.690(7) 1 calc R U P A 1
C38A C 0.4725(4) 0.7779(10) 0.3457(4) 0.096(3) Uani 0.310(7) 1 d D U P A 2
H38C H 0.480594 0.795076 0.376665 0.115 Uiso 0.310(7) 1 calc R U P A 2
H38D H 0.441736 0.836785 0.334901 0.115 Uiso 0.310(7) 1 calc R U P A 2
C36 C 0.5492(4) 0.6597(11) 0.3258(5) 0.100(3) Uani 0.310(7) 1 d D U P A 2
H36C H 0.577149 0.646024 0.303796 0.12 Uiso 0.310(7) 1 calc R U P A 2
H36D H 0.568547 0.650928 0.354481 0.12 Uiso 0.310(7) 1 calc R U P A 2
C37A C 0.5233(5) 0.7936(12) 0.3209(5) 0.115(4) Uani 0.310(7) 1 d D U P A 2
H37C H 0.548373 0.863799 0.333245 0.138 Uiso 0.310(7) 1 calc R U P A 2
H37D H 0.513505 0.814452 0.290467 0.138 Uiso 0.310(7) 1 calc R U P A 2
C31A C 0.36476(17) 0.0984(4) 0.5023(2) 0.0780(12) Uani 0.775(9) 1 d . U P B 2
H31C H 0.355079 0.07808 0.471789 0.094 Uiso 0.775(9) 1 calc R U P B 2
H31D H 0.329616 0.102623 0.517824 0.094 Uiso 0.775(9) 1 calc R U P B 2
C34A C 0.4477(2) 0.2029(5) 0.5290(2) 0.0857(14) Uani 0.775(9) 1 d . U P B 2
H34C H 0.454831 0.274658 0.550237 0.103 Uiso 0.775(9) 1 calc R U P B 2
H34D H 0.478562 0.201785 0.50895 0.103 Uiso 0.775(9) 1 calc R U P B 2
C33A C 0.4428(2) 0.0715(4) 0.55074(17) 0.0828(13) Uani 0.775(9) 1 d . U P B 2
H33C H 0.42754 0.082184 0.579443 0.099 Uiso 0.775(9) 1 calc R U P B 2
H33D H 0.479805 0.027004 0.553913 0.099 Uiso 0.775(9) 1 calc R U P B 2
C32A C 0.4030(3) -0.0063(5) 0.5215(2) 0.0811(16) Uani 0.775(9) 1 d . U P B 2
H32C H 0.423332 -0.052899 0.499049 0.097 Uiso 0.775(9) 1 calc R U P B 2
H32D H 0.381779 -0.072196 0.537753 0.097 Uiso 0.775(9) 1 calc R U P B 2

loop_
_atom_site_aniso_label
_atom_site_aniso_U_11
_atom_site_aniso_U_22
_atom_site_aniso_U_33
_atom_site_aniso_U_23
_atom_site_aniso_U_13
_atom_site_aniso_U_12
Ni1 0.03718(16) 0.03714(17) 0.05176(18) 0.00196(11) -0.00897(12) -0.00140(10)
O1 0.0514(7) 0.0568(8) 0.0558(7) 0.0087(6) -0.0042(6) 0.0005(5)
O2 0.0589(7) 0.0510(7) 0.0879(10) 0.0223(7) -0.0059(7) 0.0018(5)
O4 0.1463(17) 0.0691(9) 0.0515(7) 0.0016(7) -0.0047(9) 0.0064(9)
O3 0.067(2) 0.0836(17) 0.105(3) 0.0263(17) 0.0247(18) 0.0058(16)
C7 0.0435(8) 0.0419(8) 0.0511(9) 0.0002(7) -0.0027(7) 0.0019(7)
C25 0.0335(7) 0.0415(8) 0.0520(9) -0.0023(7) -0.0023(6) -0.0047(6)
C16 0.0365(7) 0.0403(8) 0.0622(10) -0.0049(7) -0.0021(7) -0.0045(6)
C18 0.0376(8) 0.0574(10) 0.0555(10) -0.0073(8) -0.0051(7) -0.0031(7)
C26 0.0392(8) 0.0429(9) 0.0535(9) -0.0016(7) -0.0065(7) -0.0013(6)
C13 0.0435(8) 0.0445(9) 0.0614(11) 0.0072(8) -0.0083(7) -0.0039(7)
C23 0.0350(7) 0.0491(9) 0.0560(9) -0.0036(7) -0.0039(7) -0.0020(7)
C15 0.0490(9) 0.0363(8) 0.0783(12) -0.0064(8) -0.0067(8) -0.0002(7)
C14 0.0444(9) 0.0366(8) 0.0830(13) 0.0073(8) -0.0075(8) -0.0031(7)
C1 0.0409(8) 0.0427(9) 0.0487(8) 0.0046(7) -0.0066(6) -0.0018(6)
C8 0.0425(8) 0.0540(10) 0.0592(10) 0.0057(8) -0.0040(7) 0.0046(7)
C17 0.0452(9) 0.0509(10) 0.0630(11) -0.0160(8) -0.0035(8) -0.0016(7)
C22 0.0434(9) 0.0592(11) 0.0677(11) -0.0067(9) -0.0099(8) 0.0061(8)
C6 0.0411(8) 0.0556(10) 0.0535(9) -0.0026(8) -0.0057(7) -0.0042(7)
C2 0.0501(9) 0.0474(9) 0.0579(10) -0.0005(8) -0.0095(8) 0.0019(7)
C24 0.0375(7) 0.0447(9) 0.0530(9) -0.0081(7) -0.0043(6) -0.0001(6)
C5 0.0399(9) 0.0814(14) 0.0602(11) 0.0037(10) -0.0093(8) -0.0041(9)
C12 0.0744(12) 0.0448(10) 0.0614(11) 0.0019(8) -0.0137(9) -0.0088(9)
C3 0.0591(11) 0.0563(11) 0.0674(12) 0.0006(9) 0.0018(9) 0.0128(9)
C19 0.0579(11) 0.0747(13) 0.0607(11) -0.0157(10) -0.0128(9) 0.0000(10)
C21 0.0500(10) 0.0733(13) 0.0773(13) -0.0026(11) -0.0194(9) 0.0086(9)
C4 0.0448(9) 0.0748(13) 0.0685(12) 0.0109(10) -0.0006(8) 0.0134(9)
C9 0.0529(10) 0.0652(12) 0.0702(12) 0.0205(10) 0.0020(9) 0.0143(9)
C30 0.0765(13) 0.0446(10) 0.0654(12) 0.0005(8) -0.0214(10) -0.0036(9)
C20 0.0594(11) 0.0860(16) 0.0653(12) -0.0056(11) -0.0242(9) 0.0016(11)
C10 0.0734(13) 0.0415(10) 0.0842(14) 0.0108(10) 0.0138(11) 0.0083(9)
C11 0.0883(15) 0.0426(10) 0.0753(13) -0.0032(9) -0.0006(11) -0.0094(10)
C27 0.0806(15) 0.0849(16) 0.0682(13) 0.0225(12) 0.0149(11) 0.0071(13)
C28 0.1039(18) 0.0539(12) 0.0802(15) -0.0115(11) 0.0242(13) -0.0168(12)
C29 0.0664(13) 0.0587(12) 0.1016(18) -0.0259(12) -0.0064(12) 0.0059(10)
C32 0.118(7) 0.051(4) 0.095(8) 0.021(6) 0.044(6) 0.002(4)
C39 0.1009(18) 0.0848(12) 0.0770(13) 0.0067(11) -0.0105(12) -0.0090(13)
C31 0.052(3) 0.072(5) 0.092(7) 0.025(5) -0.010(5) -0.009(3)
C40 0.0888(17) 0.1144(18) 0.0811(15) 0.0061(13) -0.0105(12) -0.0087(14)
C34 0.052(2) 0.076(5) 0.095(8) 0.022(6) -0.001(5) -0.003(3)
C33 0.089(5) 0.083(6) 0.124(9) 0.035(6) 0.024(6) 0.040(4)
C38 0.0622(17) 0.0849(19) 0.079(2) 0.0269(19) 0.0132(14) 0.0109(15)
C36A 0.077(3) 0.128(3) 0.134(4) 0.018(3) -0.025(3) 0.001(2)
C42 0.110(5) 0.104(4) 0.066(3) 0.021(3) -0.006(4) -0.012(4)
Li2 0.0616(18) 0.0603(18) 0.0602(18) 0.0060(15) 0.0043(15) 0.0015(15)
C41 0.114(6) 0.119(2) 0.091(5) 0.024(3) -0.021(4) -0.010(4)
Li1 0.0489(15) 0.0500(16) 0.0594(17) 0.0109(13) -0.0059(13) 0.0031(12)
C41A 0.095(4) 0.099(3) 0.0587(15) 0.0003(14) -0.007(2) 0.009(2)
C42A 0.153(6) 0.0868(17) 0.061(3) 0.0048(15) -0.015(3) 0.019(3)
C35 0.076(4) 0.087(4) 0.080(5) 0.002(4) 0.025(4) 0.013(3)
C37 0.091(3) 0.121(3) 0.125(3) -0.019(3) 0.014(2) -0.019(2)
O3A 0.064(4) 0.080(3) 0.095(5) 0.016(3) 0.022(3) 0.020(3)
C35A 0.075(3) 0.101(3) 0.115(4) 0.036(3) 0.023(2) 0.0182(19)
C38A 0.089(4) 0.101(3) 0.097(5) 0.000(4) 0.004(3) -0.016(4)
C36 0.077(4) 0.117(5) 0.107(5) -0.003(4) 0.015(4) 0.000(3)
C37A 0.110(5) 0.112(5) 0.125(6) 0.001(4) 0.027(4) -0.024(4)
C31A 0.0739(19) 0.0542(14) 0.103(3) 0.0072(18) -0.0207(18) -0.0037(12)
C34A 0.079(2) 0.0598(17) 0.114(4) 0.0213(19) -0.036(2) -0.0053(14)
C33A 0.098(2) 0.0601(17) 0.087(3) 0.0167(15) -0.0285(18) 0.0047(15)
C32A 0.104(3) 0.0429(12) 0.094(3) -0.0007(16) -0.017(3) 0.0080(14)


#----------------------------------------------------------------------------#
#                   MOLECULAR GEOMETRY                                       #
#----------------------------------------------------------------------------#

_geom_special_details            
;
 All esds (except the esd in the dihedral angle between two l.s. planes)
 are estimated using the full covariance matrix.  The cell esds are taken
 into account individually in the estimation of esds in distances, angles
 and torsion angles; correlations between esds in cell parameters are only
 used when they are defined by crystal symmetry.  An approximate (isotropic)
 treatment of cell esds is used for estimating esds involving l.s. planes.
;
loop_
_geom_bond_atom_site_label_1
_geom_bond_atom_site_label_2
_geom_bond_distance
_geom_bond_site_symmetry_2
_geom_bond_publ_flag
Ni1 C7 1.9453(17) . ?
Ni1 C26 1.9860(17) . ?
Ni1 C13 1.9837(18) . ?
Ni1 C1 1.9657(16) . ?
Ni1 Li2 2.567(3) . ?
Ni1 Li1 2.514(3) . ?
O1 C30 1.448(2) . ?
O1 C27 1.442(3) . ?
O1 Li1 1.927(4) . ?
O2 C31 1.377(12) . ?
O2 C34 1.386(15) . ?
O2 Li1 1.906(3) . ?
O2 C31A 1.429(4) . ?
O2 C34A 1.444(5) . ?
O4 C39 1.413(3) . ?
O4 C42 1.408(9) . ?
O4 Li2 1.930(4) . ?
O4 C42A 1.496(8) . ?
O3 C38 1.439(3) . ?
O3 Li2 1.946(6) . ?
O3 C35A 1.442(3) . ?
C7 C8 1.409(2) . ?
C7 C12 1.408(2) . ?
C7 Li2 2.274(4) . ?
C25 C16 1.439(2) . ?
C25 C26 1.454(2) . ?
C25 C24 1.382(2) . ?
C16 C15 1.448(2) . ?
C16 C17 1.374(3) . ?
C18 C23 1.421(3) . ?
C18 C17 1.411(3) . ?
C18 C19 1.416(3) . ?
C26 H26 1 . ?
C26 C13 1.462(2) . ?
C13 C14 1.434(3) . ?
C13 Li1 2.484(3) . ?
C13 H13 0.99(2) . ?
C23 C22 1.420(2) . ?
C23 C24 1.409(2) . ?
C15 H15 0.95 . ?
C15 C14 1.343(3) . ?
C14 H14 0.95 . ?
C1 C6 1.419(2) . ?
C1 C2 1.414(2) . ?
C1 Li2 2.346(4) . ?
C1 Li1 2.252(4) . ?
C8 H8 0.95 . ?
C8 C9 1.392(3) . ?
C8 Li2 2.746(4) . ?
C17 H17 0.95 . ?
C22 H22 0.95 . ?
C22 C21 1.371(3) . ?
C6 H6 0.95 . ?
C6 C5 1.394(3) . ?
C6 Li1 2.557(4) . ?
C2 H2 0.95 . ?
C2 C3 1.389(3) . ?
C24 H24 0.95 . ?
C5 H5 0.95 . ?
C5 C4 1.371(3) . ?
C12 H12 0.95 . ?
C12 C11 1.389(3) . ?
C3 H3 0.95 . ?
C3 C4 1.381(3) . ?
C19 H19 0.95 . ?
C19 C20 1.364(3) . ?
C21 H21 0.95 . ?
C21 C20 1.403(3) . ?
C4 H4 0.95 . ?
C9 H9 0.95 . ?
C9 C10 1.375(3) . ?
C30 H30A 0.99 . ?
C30 H30B 0.99 . ?
C30 C29 1.490(3) . ?
C20 H20 0.95 . ?
C10 H10 0.95 . ?
C10 C11 1.368(3) . ?
C11 H11 0.95 . ?
C27 H27A 0.99 . ?
C27 H27B 0.99 . ?
C27 C28 1.515(4) . ?
C28 H28A 0.99 . ?
C28 H28B 0.99 . ?
C28 C29 1.502(4) . ?
C29 H29A 0.99 . ?
C29 H29B 0.99 . ?
C32 H32A 0.99 . ?
C32 H32B 0.99 . ?
C32 C31 1.43(2) . ?
C32 C33 1.41(3) . ?
C39 H39A 0.99 . ?
C39 H39B 0.99 . ?
C39 C40 1.508(4) . ?
C31 H31A 0.99 . ?
C31 H31B 0.99 . ?
C40 H40A 0.99 . ?
C40 H40B 0.99 . ?
C40 H40C 0.99 . ?
C40 H40D 0.99 . ?
C40 C41 1.486(10) . ?
C40 C41A 1.540(7) . ?
C34 H34A 0.99 . ?
C34 H34B 0.99 . ?
C34 C33 1.34(2) . ?
C33 H33A 0.99 . ?
C33 H33B 0.99 . ?
C38 H38A 0.99 . ?
C38 H38B 0.99 . ?
C38 C37 1.478(4) . ?
C36A H36A 0.99 . ?
C36A H36B 0.99 . ?
C36A C37 1.486(6) . ?
C36A C35A 1.479(4) . ?
C42 H42A 0.99 . ?
C42 H42B 0.99 . ?
C42 C41 1.717(16) . ?
Li2 O3A 1.931(12) . ?
C41 H41A 0.99 . ?
C41 H41B 0.99 . ?
Li1 H13 2.17(2) . ?
C41A H41C 0.99 . ?
C41A H41D 0.99 . ?
C41A C42A 1.467(10) . ?
C42A H42C 0.99 . ?
C42A H42D 0.99 . ?
C35 H35A 0.99 . ?
C35 H35B 0.99 . ?
C35 O3A 1.441(3) . ?
C35 C36 1.480(4) . ?
C37 H37A 0.99 . ?
C37 H37B 0.99 . ?
O3A C38A 1.440(3) . ?
C35A H35C 0.99 . ?
C35A H35D 0.99 . ?
C38A H38C 0.99 . ?
C38A H38D 0.99 . ?
C38A C37A 1.478(4) . ?
C36 H36C 0.99 . ?
C36 H36D 0.99 . ?
C36 C37A 1.487(7) . ?
C37A H37C 0.99 . ?
C37A H37D 0.99 . ?
C31A H31C 0.99 . ?
C31A H31D 0.99 . ?
C31A C32A 1.498(6) . ?
C34A H34C 0.99 . ?
C34A H34D 0.99 . ?
C34A C33A 1.493(5) . ?
C33A H33C 0.99 . ?
C33A H33D 0.99 . ?
C33A C32A 1.503(8) . ?
C32A H32C 0.99 . ?
C32A H32D 0.99 . ?

loop_
_geom_angle_atom_site_label_1
_geom_angle_atom_site_label_2
_geom_angle_atom_site_label_3
_geom_angle
_geom_angle_site_symmetry_1
_geom_angle_site_symmetry_3
_geom_angle_publ_flag
C7 Ni1 C26 102.74(7) . . ?
C7 Ni1 C13 145.89(7) . . ?
C7 Ni1 C1 105.38(7) . . ?
C7 Ni1 Li2 58.61(10) . . ?
C7 Ni1 Li1 134.13(9) . . ?
C26 Ni1 Li2 139.33(9) . . ?
C26 Ni1 Li1 100.00(9) . . ?
C13 Ni1 C26 43.23(7) . . ?
C13 Ni1 Li2 144.91(10) . . ?
C13 Ni1 Li1 65.84(9) . . ?
C1 Ni1 C26 151.86(7) . . ?
C1 Ni1 C13 108.63(7) . . ?
C1 Ni1 Li2 60.64(9) . . ?
C1 Ni1 Li1 58.85(9) . . ?
Li1 Ni1 Li2 119.00(11) . . ?
C30 O1 Li1 121.79(14) . . ?
C27 O1 C30 108.10(17) . . ?
C27 O1 Li1 124.11(17) . . ?
C31 O2 C34 107.8(8) . . ?
C31 O2 Li1 126.0(5) . . ?
C34 O2 Li1 126.2(6) . . ?
C31A O2 Li1 124.9(2) . . ?
C31A O2 C34A 110.0(2) . . ?
C34A O2 Li1 124.9(2) . . ?
C39 O4 Li2 128.77(18) . . ?
C39 O4 C42A 105.3(4) . . ?
C42 O4 C39 109.4(5) . . ?
C42 O4 Li2 121.0(4) . . ?
C42A O4 Li2 122.9(3) . . ?
C38 O3 Li2 122.9(3) . . ?
C38 O3 C35A 104.8(4) . . ?
C35A O3 Li2 128.4(3) . . ?
Ni1 C7 Li2 74.48(10) . . ?
C8 C7 Ni1 125.59(13) . . ?
C8 C7 Li2 93.45(14) . . ?
C12 C7 Ni1 121.17(13) . . ?
C12 C7 C8 113.16(16) . . ?
C12 C7 Li2 106.76(16) . . ?
C16 C25 C26 119.39(15) . . ?
C24 C25 C16 117.75(15) . . ?
C24 C25 C26 122.86(15) . . ?
C25 C16 C15 118.00(16) . . ?
C17 C16 C25 119.67(16) . . ?
C17 C16 C15 122.28(16) . . ?
C17 C18 C23 118.20(16) . . ?
C17 C18 C19 123.03(18) . . ?
C19 C18 C23 118.74(17) . . ?
Ni1 C26 H26 115.6 . . ?
C25 C26 Ni1 113.93(12) . . ?
C25 C26 H26 115.6 . . ?
C25 C26 C13 119.30(15) . . ?
C13 C26 Ni1 68.30(9) . . ?
C13 C26 H26 115.6 . . ?
Ni1 C13 Li1 67.40(9) . . ?
Ni1 C13 H13 121.5(12) . . ?
C26 C13 Ni1 68.47(10) . . ?
C26 C13 Li1 120.50(14) . . ?
C26 C13 H13 119.0(12) . . ?
C14 C13 Ni1 105.05(13) . . ?
C14 C13 C26 117.04(16) . . ?
C14 C13 Li1 111.48(14) . . ?
C14 C13 H13 116.3(12) . . ?
Li1 C13 H13 60.1(11) . . ?
C22 C23 C18 118.33(16) . . ?
C24 C23 C18 118.70(15) . . ?
C24 C23 C22 122.96(16) . . ?
C16 C15 H15 119.1 . . ?
C14 C15 C16 121.78(17) . . ?
C14 C15 H15 119.1 . . ?
C13 C14 H14 118.4 . . ?
C15 C14 C13 123.12(17) . . ?
C15 C14 H14 118.4 . . ?
Ni1 C1 Li2 72.46(10) . . ?
Ni1 C1 Li1 72.81(9) . . ?
C6 C1 Ni1 125.22(13) . . ?
C6 C1 Li2 108.85(14) . . ?
C6 C1 Li1 85.09(13) . . ?
C2 C1 Ni1 121.80(12) . . ?
C2 C1 C6 112.92(15) . . ?
C2 C1 Li2 92.61(14) . . ?
C2 C1 Li1 112.43(14) . . ?
Li1 C1 Li2 144.36(14) . . ?
C7 C8 H8 118.4 . . ?
C7 C8 Li2 55.74(11) . . ?
C9 C8 C7 123.14(18) . . ?
C9 C8 H8 118.4 . . ?
C9 C8 Li2 122.00(15) . . ?
Li2 C8 H8 92 . . ?
C16 C17 C18 122.43(16) . . ?
C16 C17 H17 118.8 . . ?
C18 C17 H17 118.8 . . ?
C23 C22 H22 119.4 . . ?
C21 C22 C23 121.23(19) . . ?
C21 C22 H22 119.4 . . ?
C1 C6 H6 118.3 . . ?
C1 C6 Li1 61.35(12) . . ?
C5 C6 C1 123.32(18) . . ?
C5 C6 H6 118.3 . . ?
C5 C6 Li1 121.57(15) . . ?
Li1 C6 H6 87.3 . . ?
C1 C2 H2 117.9 . . ?
C3 C2 C1 124.15(17) . . ?
C3 C2 H2 117.9 . . ?
C25 C24 C23 122.96(15) . . ?
C25 C24 H24 118.5 . . ?
C23 C24 H24 118.5 . . ?
C6 C5 H5 119.7 . . ?
C4 C5 C6 120.64(17) . . ?
C4 C5 H5 119.7 . . ?
C7 C12 H12 118 . . ?
C11 C12 C7 124.00(19) . . ?
C11 C12 H12 118 . . ?
C2 C3 H3 120 . . ?
C4 C3 C2 119.96(19) . . ?
C4 C3 H3 120 . . ?
C18 C19 H19 119.3 . . ?
C20 C19 C18 121.4(2) . . ?
C20 C19 H19 119.3 . . ?
C22 C21 H21 120 . . ?
C22 C21 C20 120.08(19) . . ?
C20 C21 H21 120 . . ?
C5 C4 C3 118.96(17) . . ?
C5 C4 H4 120.5 . . ?
C3 C4 H4 120.5 . . ?
C8 C9 H9 119.6 . . ?
C10 C9 C8 120.79(19) . . ?
C10 C9 H9 119.6 . . ?
O1 C30 H30A 110.8 . . ?
O1 C30 H30B 110.8 . . ?
O1 C30 C29 104.79(17) . . ?
H30A C30 H30B 108.9 . . ?
C29 C30 H30A 110.8 . . ?
C29 C30 H30B 110.8 . . ?
C19 C20 C21 120.17(19) . . ?
C19 C20 H20 119.9 . . ?
C21 C20 H20 119.9 . . ?
C9 C10 H10 120.7 . . ?
C11 C10 C9 118.63(19) . . ?
C11 C10 H10 120.7 . . ?
C12 C11 H11 119.9 . . ?
C10 C11 C12 120.3(2) . . ?
C10 C11 H11 119.9 . . ?
O1 C27 H27A 110.4 . . ?
O1 C27 H27B 110.4 . . ?
O1 C27 C28 106.54(19) . . ?
H27A C27 H27B 108.6 . . ?
C28 C27 H27A 110.4 . . ?
C28 C27 H27B 110.4 . . ?
C27 C28 H28A 111 . . ?
C27 C28 H28B 111 . . ?
H28A C28 H28B 109 . . ?
C29 C28 C27 103.65(19) . . ?
C29 C28 H28A 111 . . ?
C29 C28 H28B 111 . . ?
C30 C29 C28 102.15(18) . . ?
C30 C29 H29A 111.3 . . ?
C30 C29 H29B 111.3 . . ?
C28 C29 H29A 111.3 . . ?
C28 C29 H29B 111.3 . . ?
H29A C29 H29B 109.2 . . ?
H32A C32 H32B 108.5 . . ?
C31 C32 H32A 110.1 . . ?
C31 C32 H32B 110.1 . . ?
C33 C32 H32A 110.1 . . ?
C33 C32 H32B 110.1 . . ?
C33 C32 C31 107.8(16) . . ?
O4 C39 H39A 110.2 . . ?
O4 C39 H39B 110.2 . . ?
O4 C39 C40 107.4(2) . . ?
H39A C39 H39B 108.5 . . ?
C40 C39 H39A 110.2 . . ?
C40 C39 H39B 110.2 . . ?
O2 C31 C32 104.9(12) . . ?
O2 C31 H31A 110.8 . . ?
O2 C31 H31B 110.8 . . ?
C32 C31 H31A 110.8 . . ?
C32 C31 H31B 110.8 . . ?
H31A C31 H31B 108.8 . . ?
C39 C40 H40A 111.2 . . ?
C39 C40 H40B 111.2 . . ?
C39 C40 H40C 111.2 . . ?
C39 C40 H40D 111.2 . . ?
C39 C40 C41A 102.7(3) . . ?
H40A C40 H40B 109.1 . . ?
H40C C40 H40D 109.1 . . ?
C41 C40 C39 102.8(4) . . ?
C41 C40 H40A 111.2 . . ?
C41 C40 H40B 111.2 . . ?
C41A C40 H40C 111.2 . . ?
C41A C40 H40D 111.2 . . ?
O2 C34 H34A 109.4 . . ?
O2 C34 H34B 109.4 . . ?
H34A C34 H34B 108 . . ?
C33 C34 O2 111.0(11) . . ?
C33 C34 H34A 109.4 . . ?
C33 C34 H34B 109.4 . . ?
C32 C33 H33A 110.6 . . ?
C32 C33 H33B 110.6 . . ?
C34 C33 C32 105.5(13) . . ?
C34 C33 H33A 110.6 . . ?
C34 C33 H33B 110.6 . . ?
H33A C33 H33B 108.8 . . ?
O3 C38 H38A 110.6 . . ?
O3 C38 H38B 110.6 . . ?
O3 C38 C37 105.8(4) . . ?
H38A C38 H38B 108.7 . . ?
C37 C38 H38A 110.6 . . ?
C37 C38 H38B 110.6 . . ?
H36A C36A H36B 108.9 . . ?
C37 C36A H36A 110.8 . . ?
C37 C36A H36B 110.8 . . ?
C35A C36A H36A 110.8 . . ?
C35A C36A H36B 110.8 . . ?
C35A C36A C37 104.5(4) . . ?
O4 C42 H42A 113.1 . . ?
O4 C42 H42B 113.1 . . ?
O4 C42 C41 92.9(7) . . ?
H42A C42 H42B 110.5 . . ?
C41 C42 H42A 113.1 . . ?
C41 C42 H42B 113.1 . . ?
Ni1 Li2 C8 68.49(9) . . ?
O4 Li2 Ni1 112.61(17) . . ?
O4 Li2 O3 96.5(3) . . ?
O4 Li2 C7 119.02(18) . . ?
O4 Li2 C1 124.17(19) . . ?
O4 Li2 C8 91.94(15) . . ?
O4 Li2 O3A 104.6(4) . . ?
O3 Li2 Ni1 150.9(3) . . ?
O3 Li2 C7 119.2(2) . . ?
O3 Li2 C1 115.5(2) . . ?
O3 Li2 C8 112.86(19) . . ?
C7 Li2 Ni1 46.91(8) . . ?
C7 Li2 C1 84.63(13) . . ?
C7 Li2 C8 30.81(7) . . ?
C1 Li2 Ni1 46.90(7) . . ?
C1 Li2 C8 113.03(14) . . ?
O3A Li2 Ni1 142.7(4) . . ?
O3A Li2 C7 112.4(3) . . ?
O3A Li2 C1 111.3(4) . . ?
O3A Li2 C8 109.8(3) . . ?
C40 C41 C42 98.8(9) . . ?
C40 C41 H41A 112 . . ?
C40 C41 H41B 112 . . ?
C42 C41 H41A 112 . . ?
C42 C41 H41B 112 . . ?
H41A C41 H41B 109.7 . . ?
Ni1 Li1 C6 72.98(9) . . ?
Ni1 Li1 H13 68.2(6) . . ?
O1 Li1 Ni1 105.40(13) . . ?
O1 Li1 C13 104.48(14) . . ?
O1 Li1 C1 130.87(16) . . ?
O1 Li1 C6 108.40(15) . . ?
O1 Li1 H13 90.7(6) . . ?
O2 Li1 Ni1 147.55(18) . . ?
O2 Li1 O1 104.81(16) . . ?
O2 Li1 C13 113.40(15) . . ?
O2 Li1 C1 115.27(16) . . ?
O2 Li1 C6 108.06(14) . . ?
O2 Li1 H13 99.9(6) . . ?
C13 Li1 Ni1 46.77(7) . . ?
C13 Li1 C6 116.86(13) . . ?
C13 Li1 H13 23.4(5) . . ?
C1 Li1 Ni1 48.34(7) . . ?
C1 Li1 C13 85.12(12) . . ?
C1 Li1 C6 33.56(7) . . ?
C1 Li1 H13 108.3(6) . . ?
C6 Li1 H13 140.1(6) . . ?
C40 C41A H41C 112.3 . . ?
C40 C41A H41D 112.3 . . ?
H41C C41A H41D 109.9 . . ?
C42A C41A C40 97.4(7) . . ?
C42A C41A H41C 112.3 . . ?
C42A C41A H41D 112.3 . . ?
O4 C42A H42C 110.5 . . ?
O4 C42A H42D 110.5 . . ?
C41A C42A O4 106.0(6) . . ?
C41A C42A H42C 110.5 . . ?
C41A C42A H42D 110.5 . . ?
H42C C42A H42D 108.7 . . ?
H35A C35 H35B 109.9 . . ?
O3A C35 H35A 112.3 . . ?
O3A C35 H35B 112.3 . . ?
O3A C35 C36 97.3(10) . . ?
C36 C35 H35A 112.3 . . ?
C36 C35 H35B 112.3 . . ?
C38 C37 C36A 102.3(4) . . ?
C38 C37 H37A 111.3 . . ?
C38 C37 H37B 111.3 . . ?
C36A C37 H37A 111.3 . . ?
C36A C37 H37B 111.3 . . ?
H37A C37 H37B 109.2 . . ?
C35 O3A Li2 116.5(7) . . ?
C38A O3A Li2 126.6(8) . . ?
C38A O3A C35 116.7(10) . . ?
O3 C35A C36A 108.7(4) . . ?
O3 C35A H35C 109.9 . . ?
O3 C35A H35D 109.9 . . ?
C36A C35A H35C 109.9 . . ?
C36A C35A H35D 109.9 . . ?
H35C C35A H35D 108.3 . . ?
O3A C38A H38C 111.7 . . ?
O3A C38A H38D 111.7 . . ?
O3A C38A C37A 100.5(10) . . ?
H38C C38A H38D 109.4 . . ?
C37A C38A H38C 111.7 . . ?
C37A C38A H38D 111.7 . . ?
C35 C36 H36C 110.2 . . ?
C35 C36 H36D 110.2 . . ?
C35 C36 C37A 107.5(10) . . ?
H36C C36 H36D 108.5 . . ?
C37A C36 H36C 110.2 . . ?
C37A C36 H36D 110.2 . . ?
C38A C37A C36 101.3(9) . . ?
C38A C37A H37C 111.5 . . ?
C38A C37A H37D 111.5 . . ?
C36 C37A H37C 111.5 . . ?
C36 C37A H37D 111.5 . . ?
H37C C37A H37D 109.3 . . ?
O2 C31A H31C 110.3 . . ?
O2 C31A H31D 110.3 . . ?
O2 C31A C32A 107.1(3) . . ?
H31C C31A H31D 108.6 . . ?
C32A C31A H31C 110.3 . . ?
C32A C31A H31D 110.3 . . ?
O2 C34A H34C 110.8 . . ?
O2 C34A H34D 110.8 . . ?
O2 C34A C33A 104.9(3) . . ?
H34C C34A H34D 108.8 . . ?
C33A C34A H34C 110.8 . . ?
C33A C34A H34D 110.8 . . ?
C34A C33A H33C 110.9 . . ?
C34A C33A H33D 110.9 . . ?
C34A C33A C32A 104.2(3) . . ?
H33C C33A H33D 108.9 . . ?
C32A C33A H33C 110.9 . . ?
C32A C33A H33D 110.9 . . ?
C31A C32A C33A 103.3(4) . . ?
C31A C32A H32C 111.1 . . ?
C31A C32A H32D 111.1 . . ?
C33A C32A H32C 111.1 . . ?
C33A C32A H32D 111.1 . . ?
H32C C32A H32D 109.1 . . ?

loop_
_geom_torsion_atom_site_label_1
_geom_torsion_atom_site_label_2
_geom_torsion_atom_site_label_3
_geom_torsion_atom_site_label_4
_geom_torsion
_geom_torsion_site_symmetry_1
_geom_torsion_site_symmetry_2
_geom_torsion_site_symmetry_3
_geom_torsion_site_symmetry_4
_geom_torsion_publ_flag
Ni1 C7 C8 C9 177.92(14) . . . . ?
Ni1 C7 C8 Li2 -73.35(15) . . . . ?
Ni1 C7 C12 C11 -176.48(18) . . . . ?
Ni1 C26 C13 C14 -96.44(16) . . . . ?
Ni1 C26 C13 Li1 44.61(13) . . . . ?
Ni1 C13 C14 C15 -72.9(2) . . . . ?
Ni1 C1 C6 C5 175.70(15) . . . . ?
Ni1 C1 C6 Li1 64.93(14) . . . . ?
Ni1 C1 C2 C3 -177.62(16) . . . . ?
O1 C30 C29 C28 38.2(2) . . . . ?
O1 C27 C28 C29 18.8(3) . . . . ?
O2 C34 C33 C32 5(2) . . . . ?
O2 C31A C32A C33A 22.2(6) . . . . ?
O2 C34A C33A C32A 30.2(5) . . . . ?
O4 C39 C40 C41 -9.0(8) . . . . ?
O4 C39 C40 C41A 26.4(5) . . . . ?
O4 C42 C41 C40 -50.1(12) . . . . ?
O3 C38 C37 C36A 37.9(6) . . . . ?
C7 C8 C9 C10 -1.7(3) . . . . ?
C7 C12 C11 C10 -1.6(4) . . . . ?
C25 C16 C15 C14 1.6(3) . . . . ?
C25 C16 C17 C18 -2.8(3) . . . . ?
C25 C26 C13 Ni1 106.10(15) . . . . ?
C25 C26 C13 C14 9.7(2) . . . . ?
C25 C26 C13 Li1 150.72(15) . . . . ?
C16 C25 C26 Ni1 63.67(18) . . . . ?
C16 C25 C26 C13 -13.9(2) . . . . ?
C16 C25 C24 C23 -3.3(2) . . . . ?
C16 C15 C14 C13 -6.0(3) . . . . ?
C18 C23 C22 C21 -0.9(3) . . . . ?
C18 C23 C24 C25 -1.5(3) . . . . ?
C18 C19 C20 C21 0.6(4) . . . . ?
C26 C25 C16 C15 8.3(2) . . . . ?
C26 C25 C16 C17 -174.09(16) . . . . ?
C26 C25 C24 C23 176.19(16) . . . . ?
C26 C13 C14 C15 0.2(3) . . . . ?
C23 C18 C17 C16 -2.1(3) . . . . ?
C23 C18 C19 C20 -2.8(3) . . . . ?
C23 C22 C21 C20 -1.3(3) . . . . ?
C15 C16 C17 C18 174.75(17) . . . . ?
C1 C6 C5 C4 1.9(3) . . . . ?
C1 C2 C3 C4 1.7(3) . . . . ?
C8 C7 C12 C11 0.5(3) . . . . ?
C8 C9 C10 C11 0.5(3) . . . . ?
C17 C16 C15 C14 -175.93(18) . . . . ?
C17 C18 C23 C22 -175.32(17) . . . . ?
C17 C18 C23 C24 4.2(3) . . . . ?
C17 C18 C19 C20 175.3(2) . . . . ?
C22 C23 C24 C25 178.00(17) . . . . ?
C22 C21 C20 C19 1.4(4) . . . . ?
C6 C1 C2 C3 -0.3(3) . . . . ?
C6 C5 C4 C3 -0.4(3) . . . . ?
C2 C1 C6 C5 -1.5(3) . . . . ?
C2 C1 C6 Li1 -112.30(17) . . . . ?
C2 C3 C4 C5 -1.3(3) . . . . ?
C24 C25 C16 C15 -172.22(16) . . . . ?
C24 C25 C16 C17 5.4(2) . . . . ?
C24 C25 C26 Ni1 -115.79(16) . . . . ?
C24 C25 C26 C13 166.61(17) . . . . ?
C24 C23 C22 C21 179.57(19) . . . . ?
C12 C7 C8 C9 1.1(3) . . . . ?
C12 C7 C8 Li2 109.88(19) . . . . ?
C19 C18 C23 C22 2.8(3) . . . . ?
C19 C18 C23 C24 -177.59(18) . . . . ?
C19 C18 C17 C16 179.80(19) . . . . ?
C9 C10 C11 C12 1.0(3) . . . . ?
C30 O1 C27 C28 5.0(3) . . . . ?
C27 O1 C30 C29 -27.2(2) . . . . ?
C27 C28 C29 C30 -34.4(2) . . . . ?
C39 O4 C42 C41 47.4(10) . . . . ?
C39 O4 C42A C41A -29.5(11) . . . . ?
C39 C40 C41 C42 35.0(10) . . . . ?
C39 C40 C41A C42A -42.1(8) . . . . ?
C31 O2 C34 C33 6.6(17) . . . . ?
C31 C32 C33 C34 -14(3) . . . . ?
C40 C41A C42A O4 43.8(11) . . . . ?
C34 O2 C31 C32 -14.7(17) . . . . ?
C33 C32 C31 O2 18(2) . . . . ?
C38 O3 C35A C36A 14.0(7) . . . . ?
C42 O4 C39 C40 -29.2(6) . . . . ?
Li2 O4 C39 C40 161.1(2) . . . . ?
Li2 O4 C42 C41 -142.0(6) . . . . ?
Li2 O4 C42A C41A 168.6(7) . . . . ?
Li2 O3 C38 C37 126.9(5) . . . . ?
Li2 O3 C35A C36A -143.7(5) . . . . ?
Li2 C7 C8 C9 -108.7(2) . . . . ?
Li2 C7 C12 C11 101.8(2) . . . . ?
Li2 C1 C6 C5 -102.9(2) . . . . ?
Li2 C1 C6 Li1 146.36(16) . . . . ?
Li2 C1 C2 C3 111.5(2) . . . . ?
Li2 C8 C9 C10 -69.0(3) . . . . ?
Li2 O3A C38A C37A -169.6(11) . . . . ?
Li1 O1 C30 C29 126.47(18) . . . . ?
Li1 O1 C27 C28 -147.94(19) . . . . ?
Li1 O2 C31 C32 163.5(13) . . . . ?
Li1 O2 C34 C33 -171.6(11) . . . . ?
Li1 O2 C31A C32A 170.4(3) . . . . ?
Li1 O2 C34A C33A 169.2(3) . . . . ?
Li1 C13 C14 C15 -144.17(18) . . . . ?
Li1 C1 C6 C5 110.8(2) . . . . ?
Li1 C1 C2 C3 -94.5(2) . . . . ?
Li1 C6 C5 C4 76.3(2) . . . . ?
C42A O4 C39 C40 0.7(6) . . . . ?
C35 O3A C38A C37A 15.8(16) . . . . ?
C35 C36 C37A C38A 42.4(15) . . . . ?
C37 C36A C35A O3 9.3(7) . . . . ?
O3A C35 C36 C37A -31.1(13) . . . . ?
O3A C38A C37A C36 -33.1(14) . . . . ?
C35A O3 C38 C37 -32.4(6) . . . . ?
C35A C36A C37 C38 -28.1(6) . . . . ?
C36 C35 O3A Li2 -166.1(9) . . . . ?
C36 C35 O3A C38A 9.1(15) . . . . ?
C31A O2 C34A C33A -16.7(4) . . . . ?
C34A O2 C31A C32A -3.7(5) . . . . ?
C34A C33A C32A C31A -31.9(6) . . . . ?

#----------------------------------------------------------------------------#
#                   SHELX RES FILE                                           #
#----------------------------------------------------------------------------#

_shelx_res_file                  
;
TITL 23eh067_amb-1026_a.res in C2/c
    23eh067_amb-1026.res
    created by SHELXL-2019/2 at 10:55:41 on 02-Jul-2023
REM Old TITL 23EH067_AMB-1026 in C2/c
REM SHELXT solution in C2/c: R1 0.163, Rweak 0.007, Alpha 0.027
REM <I/s> 0.377 for 453 systematic absences, Orientation as input
REM Formula found by SHELXT: C42 Li2 O4 Ni
CELL 1.54184 23.83845 10.060994 31.224508 90 92.8991 90
ZERR 8 0.000176 0.000086 0.000278 0 0.0008 0
LATT 7
SYMM -X,+Y,0.5-Z
SFAC C H Li Ni O
UNIT 336 416 16 8 32
ISOR 0.005 0.02 C37A C35A C36 C38A C35 C36A C37 O3 O3A
DELU 0.0005 0.0005 O3 C35 C36 C37 C38
DELU 0.0005 0.0005 O3A C35A C36A C37A C38A
SADI 0.002 O3A C38A O3 C35A O3A C35 O3 C38
SADI 0.002 C36 C35 C36A C35A C38A C37A C38 C37
ISOR 0.01 0.02 C42A
ISOR 0.01 0.02 C34A C34 C33 C33A C32A C31A C31 C32
DELU 0.001 0.001 O2 C31A C32A C33A C34A
DELU 0.001 0.001 C34 C33 C32 C31 O2
ISOR 0.01 0.02 C41
DELU 0.001 0.001 C42A C41A C40 C39 O4
DELU 0.001 0.001 C41 C42 O4 C39 C40
SADI 0.002 C37 C36A C37A C36

L.S. 10
PLAN  7
SIZE 0.041 0.062 0.291
TEMP -100
CONF
BOND
list 4
MORE -1
BOND $H
fmap 2
acta
SHEL 999.99 0.8
REM <olex2.extras>
REM <HklSrc "%.\\23EH067_AMB-1026_G1.hkl">
REM </olex2.extras>

WGHT    0.067600    3.895000
FVAR       1.14688   0.44456   0.22468   0.68980
NI1   4    0.328442    0.497916    0.413507    11.00000    0.03718    0.03714 =
         0.05176    0.00196   -0.00897   -0.00140
O1    5    0.354783    0.500971    0.526438    11.00000    0.05143    0.05675 =
         0.05582    0.00874   -0.00420    0.00047
O2    5    0.394168    0.222022    0.505987    11.00000    0.05887    0.05096 =
         0.08791    0.02235   -0.00585    0.00183
O4    5    0.363526    0.473061    0.297792    11.00000    0.14634    0.06910 =
         0.05152    0.00156   -0.00473    0.00636
PART 1
O3    5    0.459493    0.626018    0.329675    41.00000    0.06731    0.08361 =
         0.10531    0.02630    0.02469    0.00578
PART 0
C7    1    0.334305    0.676163    0.390010    11.00000    0.04350    0.04191 =
         0.05107    0.00024   -0.00273    0.00188
C25   1    0.211011    0.477712    0.385361    11.00000    0.03352    0.04152 =
         0.05201   -0.00229   -0.00234   -0.00467
C16   1    0.215630    0.367086    0.356542    11.00000    0.03647    0.04032 =
         0.06224   -0.00490   -0.00210   -0.00450
C18   1    0.147279    0.469602    0.305883    11.00000    0.03763    0.05738 =
         0.05549   -0.00732   -0.00511   -0.00305
C26   1    0.247251    0.483357    0.424198    11.00000    0.03916    0.04286 =
         0.05347   -0.00164   -0.00649   -0.00134
AFIX  13
H26   2    0.233749    0.541262    0.447585    11.00000   -1.20000
AFIX   0
C13   1    0.278185    0.364409    0.438348    11.00000    0.04351    0.04455 =
         0.06141    0.00719   -0.00826   -0.00386
C23   1    0.139195    0.573963    0.335586    11.00000    0.03499    0.04909 =
         0.05600   -0.00357   -0.00394   -0.00197
C15   1    0.250983    0.256536    0.370367    11.00000    0.04902    0.03630 =
         0.07834   -0.00638   -0.00666   -0.00021
AFIX  43
H15   2    0.255287    0.183714    0.351446    11.00000   -1.20000
AFIX   0
C14   1    0.277845    0.254178    0.409211    11.00000    0.04441    0.03664 =
         0.08297    0.00726   -0.00753   -0.00309
AFIX  43
H14   2    0.297563    0.175765    0.417801    11.00000   -1.20000
AFIX   0
C1    1    0.405216    0.426118    0.415353    11.00000    0.04087    0.04266 =
         0.04869    0.00462   -0.00664   -0.00181
C8    1    0.304295    0.724394    0.353189    11.00000    0.04246    0.05396 =
         0.05917    0.00568   -0.00396    0.00457
AFIX  43
H8    2    0.279780    0.665330    0.337610    11.00000   -1.20000
AFIX   0
C17   1    0.185231    0.367017    0.317952    11.00000    0.04521    0.05087 =
         0.06298   -0.01596   -0.00346   -0.00162
AFIX  43
H17   2    0.189941    0.295253    0.298690    11.00000   -1.20000
AFIX   0
C22   1    0.097955    0.671938    0.324881    11.00000    0.04345    0.05916 =
         0.06768   -0.00668   -0.00985    0.00605
AFIX  43
H22   2    0.091659    0.741700    0.344571    11.00000   -1.20000
AFIX   0
C6    1    0.451716    0.479917    0.439649    11.00000    0.04115    0.05561 =
         0.05350   -0.00259   -0.00575   -0.00417
AFIX  43
H6    2    0.446495    0.560237    0.454940    11.00000   -1.20000
AFIX   0
C2    1    0.418682    0.308623    0.393251    11.00000    0.05012    0.04738 =
         0.05788   -0.00048   -0.00948    0.00188
AFIX  43
H2    2    0.389622    0.266359    0.376341    11.00000   -1.20000
AFIX   0
C24   1    0.172049    0.575255    0.374375    11.00000    0.03752    0.04467 =
         0.05305   -0.00812   -0.00431   -0.00011
AFIX  43
H24   2    0.167211    0.646363    0.393864    11.00000   -1.20000
AFIX   0
C5    1    0.504703    0.420882    0.442223    11.00000    0.03986    0.08141 =
         0.06021    0.00366   -0.00931   -0.00413
AFIX  43
H5    2    0.534027    0.459915    0.459713    11.00000   -1.20000
AFIX   0
C12   1    0.368347    0.773427    0.410782    11.00000    0.07444    0.04476 =
         0.06137    0.00191   -0.01371   -0.00877
AFIX  43
H12   2    0.390094    0.748051    0.435785    11.00000   -1.20000
AFIX   0
C3    1    0.471715    0.251071    0.394698    11.00000    0.05906    0.05631 =
         0.06745    0.00056    0.00182    0.01283
AFIX  43
H3    2    0.478277    0.173258    0.378459    11.00000   -1.20000
AFIX   0
C19   1    0.115825    0.471020    0.266184    11.00000    0.05787    0.07472 =
         0.06074   -0.01567   -0.01280   -0.00003
AFIX  43
H19   2    0.122160    0.403814    0.245610    11.00000   -1.20000
AFIX   0
C21   1    0.067050    0.667729    0.286653    11.00000    0.05004    0.07331 =
         0.07731   -0.00264   -0.01945    0.00859
AFIX  43
H21   2    0.039126    0.733188    0.280332    11.00000   -1.20000
AFIX   0
C4    1    0.514893    0.307041    0.419757    11.00000    0.04480    0.07481 =
         0.06854    0.01090   -0.00065    0.01344
AFIX  43
H4    2    0.551087    0.267293    0.421404    11.00000   -1.20000
AFIX   0
C9    1    0.308855    0.854432    0.338555    11.00000    0.05292    0.06522 =
         0.07020    0.02049    0.00196    0.01429
AFIX  43
H9    2    0.288393    0.881011    0.313089    11.00000   -1.20000
AFIX   0
C30   1    0.327538    0.628433    0.519588    11.00000    0.07646    0.04455 =
         0.06535    0.00049   -0.02141   -0.00364
AFIX  23
H30A  2    0.314440    0.639108    0.489187    11.00000   -1.20000
H30B  2    0.353555    0.702080    0.527565    11.00000   -1.20000
AFIX   0
C20   1    0.076621    0.566861    0.256864    11.00000    0.05945    0.08602 =
         0.06532   -0.00557   -0.02417    0.00161
AFIX  43
H20   2    0.055743    0.565314    0.230135    11.00000   -1.20000
AFIX   0
C10   1    0.342633    0.944904    0.360523    11.00000    0.07335    0.04150 =
         0.08421    0.01082    0.01378    0.00827
AFIX  43
H10   2    0.345468    1.033813    0.350618    11.00000   -1.20000
AFIX   0
C11   1    0.372066    0.904223    0.396936    11.00000    0.08833    0.04260 =
         0.07526   -0.00317   -0.00059   -0.00943
AFIX  43
H11   2    0.395134    0.965645    0.412814    11.00000   -1.20000
AFIX   0
C27   1    0.343536    0.456067    0.569029    11.00000    0.08057    0.08489 =
         0.06819    0.02247    0.01485    0.00708
AFIX  23
H27A  2    0.378776    0.451865    0.587166    11.00000   -1.20000
H27B  2    0.326321    0.366507    0.567920    11.00000   -1.20000
AFIX   0
C28   1    0.303440    0.556023    0.587048    11.00000    0.10393    0.05391 =
         0.08017   -0.01148    0.02417   -0.01680
AFIX  23
H28A  2    0.273704    0.510893    0.602626    11.00000   -1.20000
H28B  2    0.323629    0.618926    0.606735    11.00000   -1.20000
AFIX   0
C29   1    0.279105    0.626415    0.547949    11.00000    0.06637    0.05870 =
         0.10160   -0.02586   -0.00644    0.00588
AFIX  23
H29A  2    0.246908    0.576780    0.534590    11.00000   -1.20000
H29B  2    0.266867    0.717571    0.554925    11.00000   -1.20000
AFIX   0
PART 1
C32   1    0.393762    0.012077    0.528075    31.00000    0.11788    0.05103 =
         0.09460    0.02101    0.04444    0.00244
AFIX  23
H32A  2    0.388829   -0.030919    0.556154    31.00000   -1.20000
H32B  2    0.382368   -0.051795    0.505135    31.00000   -1.20000
AFIX   0
PART 0
C39   1    0.342864    0.343570    0.289279    11.00000    0.10089    0.08475 =
         0.07702    0.00668   -0.01051   -0.00895
AFIX  23
H39A  2    0.319279    0.313794    0.312654    11.00000   -1.20000
H39B  2    0.374434    0.280379    0.287139    11.00000   -1.20000
AFIX   0
PART 1
C31   1    0.360274    0.129283    0.524256    31.00000    0.05151    0.07203 =
         0.09243    0.02519   -0.00987   -0.00873
AFIX  23
H31A  2    0.325995    0.113051    0.505763    31.00000   -1.20000
H31B  2    0.349078    0.159553    0.552759    31.00000   -1.20000
AFIX   0
PART 0
C40   1    0.308488    0.348888    0.247410    11.00000    0.08884    0.11445 =
         0.08109    0.00611   -0.01050   -0.00868
PART 1
AFIX  23
H40A  2    0.327480    0.301281    0.224474    21.00000   -1.20000
H40B  2    0.270733    0.309999    0.250375    21.00000   -1.20000
AFIX  23
PART 2
H40C  2    0.268328    0.365126    0.252204   -21.00000   -1.20000
H40D  2    0.312074    0.265443    0.230970   -21.00000   -1.20000
AFIX   0
PART 1
C34   1    0.448801    0.174540    0.509152    31.00000    0.05231    0.07565 =
         0.09490    0.02211   -0.00105   -0.00278
AFIX  23
H34A  2    0.464802    0.176358    0.480511    31.00000   -1.20000
H34B  2    0.472001    0.232937    0.528440    31.00000   -1.20000
AFIX   0
C33   1    0.450462    0.049661    0.524464    31.00000    0.08949    0.08278 =
         0.12428    0.03499    0.02416    0.04047
AFIX  23
H33A  2    0.471032    0.046469    0.552794    31.00000   -1.20000
H33B  2    0.469279   -0.010318    0.504553    31.00000   -1.20000
AFIX   0
C38   1    0.462903    0.763198    0.317080    41.00000    0.06224    0.08494 =
         0.07932    0.02691    0.01325    0.01092
AFIX  23
H38A  2    0.428657    0.811870    0.324560    41.00000   -1.20000
H38B  2    0.467066    0.770547    0.285783    41.00000   -1.20000
AFIX   0
C36A  1    0.553049    0.704771    0.340257    41.00000    0.07723    0.12793 =
         0.13380    0.01829   -0.02550    0.00060
AFIX  23
H36A  2    0.576591    0.710829    0.315104    41.00000   -1.20000
H36B  2    0.577815    0.703440    0.366679    41.00000   -1.20000
AFIX   0
C42   1    0.370231    0.540103    0.258817    21.00000    0.10961    0.10430 =
         0.06644    0.02055   -0.00571   -0.01237
AFIX  23
H42A  2    0.401177    0.503846    0.242347    21.00000   -1.20000
H42B  2    0.374347    0.637458    0.262349    21.00000   -1.20000
AFIX   0
PART 0
LI2   3    0.391994    0.547738    0.351529    11.00000    0.06164    0.06027 =
         0.06024    0.00595    0.00432    0.00153
PART 1
C41   1    0.304908    0.493790    0.238399    21.00000    0.11364    0.11858 =
         0.09082    0.02358   -0.02101   -0.00964
AFIX  23
H41A  2    0.274459    0.536914    0.253752    21.00000   -1.20000
H41B  2    0.299902    0.512463    0.207311    21.00000   -1.20000
AFIX   0
PART 0
LI1   3    0.369777    0.384101    0.479468    11.00000    0.04888    0.04997 =
         0.05940    0.01086   -0.00595    0.00314
H13   2    0.280857    0.342322    0.469314    11.00000    0.05531
PART 2
C41A  1    0.334657    0.466878    0.224184   -21.00000    0.09493    0.09927 =
         0.05866    0.00027   -0.00706    0.00917
AFIX  23
H41C  2    0.371246    0.443868    0.212483   -21.00000   -1.20000
H41D  2    0.309086    0.503348    0.201128   -21.00000   -1.20000
AFIX   0
C42A  1    0.340842    0.556419    0.261211   -21.00000    0.15262    0.08680 =
         0.06122    0.00483   -0.01500    0.01947
AFIX  23
H42C  2    0.304083    0.595094    0.267819   -21.00000   -1.20000
H42D  2    0.367105    0.629668    0.255355   -21.00000   -1.20000
AFIX   0
C35   1    0.503626    0.560388    0.320559   -41.00000    0.07579    0.08691 =
         0.08039    0.00232    0.02517    0.01291
AFIX  23
H35A  2    0.495454    0.536260    0.290144   -41.00000   -1.20000
H35B  2    0.511482    0.479192    0.337741   -41.00000   -1.20000
AFIX   0
PART 1
C37   1    0.512892    0.817582    0.340941    41.00000    0.09143    0.12122 =
         0.12532   -0.01911    0.01356   -0.01867
AFIX  23
H37A  2    0.504321    0.841554    0.370658    41.00000   -1.20000
H37B  2    0.527675    0.896717    0.326410    41.00000   -1.20000
AFIX   0
PART 2
O3A   5    0.459728    0.640041    0.337617   -41.00000    0.06385    0.07991 =
         0.09465    0.01584    0.02189    0.02029
PART 1
C35A  1    0.517043    0.584996    0.337581    41.00000    0.07492    0.10075 =
         0.11464    0.03623    0.02275    0.01817
AFIX  23
H35C  2    0.528633    0.526756    0.314049    41.00000   -1.20000
H35D  2    0.520943    0.534426    0.364767    41.00000   -1.20000
AFIX   0
PART 2
C38A  1    0.472544    0.777879    0.345746   -41.00000    0.08947    0.10075 =
         0.09731    0.00031    0.00432   -0.01638
AFIX  23
H38C  2    0.480594    0.795076    0.376665   -41.00000   -1.20000
H38D  2    0.441736    0.836785    0.334901   -41.00000   -1.20000
AFIX   0
C36   1    0.549232    0.659703    0.325799   -41.00000    0.07706    0.11689 =
         0.10687   -0.00310    0.01529   -0.00012
AFIX  23
H36C  2    0.577149    0.646024    0.303796   -41.00000   -1.20000
H36D  2    0.568547    0.650928    0.354481   -41.00000   -1.20000
AFIX   0
C37A  1    0.523306    0.793644    0.320920   -41.00000    0.10965    0.11182 =
         0.12513    0.00109    0.02716   -0.02426
AFIX  23
H37C  2    0.548373    0.863799    0.333245   -41.00000   -1.20000
H37D  2    0.513505    0.814452    0.290467   -41.00000   -1.20000
AFIX   0
C31A  1    0.364763    0.098419    0.502292   -31.00000    0.07392    0.05417 =
         0.10324    0.00719   -0.02066   -0.00366
AFIX  23
H31C  2    0.355079    0.078080    0.471789   -31.00000   -1.20000
H31D  2    0.329616    0.102623    0.517824   -31.00000   -1.20000
AFIX   0
C34A  1    0.447654    0.202909    0.528964   -31.00000    0.07915    0.05983 =
         0.11406    0.02133   -0.03587   -0.00527
AFIX  23
H34C  2    0.454831    0.274658    0.550237   -31.00000   -1.20000
H34D  2    0.478562    0.201785    0.508950   -31.00000   -1.20000
AFIX   0
C33A  1    0.442798    0.071547    0.550737   -31.00000    0.09778    0.06008 =
         0.08707    0.01666   -0.02846    0.00472
AFIX  23
H33C  2    0.427540    0.082184    0.579443   -31.00000   -1.20000
H33D  2    0.479805    0.027004    0.553913   -31.00000   -1.20000
AFIX   0
C32A  1    0.402996   -0.006258    0.521479   -31.00000    0.10401    0.04292 =
         0.09430   -0.00073   -0.01694    0.00803
AFIX  23
H32C  2    0.423332   -0.052899    0.499049   -31.00000   -1.20000
H32D  2    0.381779   -0.072196    0.537753   -31.00000   -1.20000
AFIX   0
HKLF 4


REM  23eh067_amb-1026_a.res in C2/c
REM wR2 = 0.1260, GooF = S = 1.064, Restrained GooF = 1.113 for all data
REM R1 = 0.0412 for 6277 Fo > 4sig(Fo) and 0.0498 for all 7639 data
REM 548 parameters refined using 172 restraints

END

WGHT      0.0676      3.8948

REM Highest difference peak  0.448,  deepest hole -0.327,  1-sigma level  0.038
Q1    1   0.4125  0.1980  0.5539  11.00000  0.05    0.45
Q2    1   0.5455  0.7470  0.3695  11.00000  0.05    0.32
Q3    1   0.3594  0.5058  0.2273  11.00000  0.05    0.32
Q4    1   0.3785  0.4332  0.2975  11.00000  0.05    0.22
Q5    1   0.4324  0.0065  0.4999  11.00000  0.05    0.22
Q6    1   0.4884  0.4991  0.3121  11.00000  0.05    0.22
Q7    1   0.3305  0.6202  0.4022  11.00000  0.05    0.20
;
_shelx_res_checksum              34685
####################################################################### 
# 
# This file contains crystal structure data downloaded from the 
# Cambridge Structural Database (CSD) hosted by the Cambridge 
# Crystallographic Data Centre (CCDC).
# 
# Full information about CCDC data access policies and citation 
# guidelines are available at http://www.ccdc.cam.ac.uk/access/V1 
# 
# Audit and citation data items may have been added by the CCDC. 
# Please retain this information to preserve the provenance of 
# this file and to allow appropriate attribution of the data. 
# 
#######################################################################

data_23EH352_AMB-1230-R
_database_code_depnum_ccdc_archive 'CCDC 2326090'
loop_
_audit_author_name
_audit_author_address
'Lorraine A. Malaspina'
;University of Bern
Switzerland
;
_audit_update_record             
;
2024-01-17 deposited with the CCDC.	2024-04-03 downloaded from the CCDC.
;

_audit_creation_date             2023-12-13T14:40:17-00:00

#----------------------------------------------------------------------------#
#                   CHEMICAL INFORMATION                                     #
#----------------------------------------------------------------------------#

_chemical_formula_moiety         'C44 H66 K2 N6 Ni'
_chemical_formula_sum            'C44 H66 K2 N6 Ni'
_chemical_formula_weight         815.93

#----------------------------------------------------------------------------#
#                   UNIT CELL INFORMATION                                    #
#----------------------------------------------------------------------------#

_symmetry_cell_setting           monoclinic
_symmetry_space_group_name_H-M   'P 1 21/n 1'
_symmetry_space_group_name_Hall  '-P 2yn'
_symmetry_Int_Tables_number      14
loop_
_symmetry_equiv_pos_as_xyz
'x, y, z'
'-x+1/2, y+1/2, -z+1/2'
'-x, -y, -z'
'x-1/2, -y-1/2, z-1/2'

_cell_length_a                   19.97570(10)
_cell_length_b                   11.46590(10)
_cell_length_c                   21.46230(10)
_cell_angle_alpha                90
_cell_angle_beta                 112.3960(10)
_cell_angle_gamma                90
_cell_volume                     4544.93(6)
_cell_formula_units_Z            4
_cell_measurement_temperature    100.00(10)
_cell_measurement_reflns_used    64931
_cell_measurement_theta_min      3.853
_cell_measurement_theta_max      80.238

#----------------------------------------------------------------------------#
#                   CRYSTAL INFORMATION                                      #
#----------------------------------------------------------------------------#

_exptl_crystal_description       plate
_exptl_crystal_colour            red
_exptl_crystal_size_max          0.215
_exptl_crystal_size_mid          0.172
_exptl_crystal_size_min          0.097
_exptl_crystal_density_diffrn    1.192
_exptl_crystal_F_000             1752
loop_
_exptl_crystal_face_index_h
_exptl_crystal_face_index_k
_exptl_crystal_face_index_l
_exptl_crystal_face_perp_dist
0 -1 -1 0.1191
0 1 1 0.0863
-1 -1 1 0.1003
1 1 -1 0.0721
-1 0 1 0.0895
1 -1 -1 0.1183
-1 1 1 0.0973
0 1 0 0.0885
-1 1 0 0.0827
1 -1 0 0.1052
-1 0 0 0.0759
1 0 0 0.0269
1 -1 1 0.0799
-1 1 -1 0.0666
1 0 1 0.0392
-1 0 -1 0.0577
-1 -1 0 0.1092
1 1 1 0.0771
-1 -1 -1 0.1019
0 0 1 0.0632
0 0 -1 0.0669
-2 -4 12 0.0683

loop_
_exptl_oxdiff_crystal_face_indexfrac_h
_exptl_oxdiff_crystal_face_indexfrac_k
_exptl_oxdiff_crystal_face_indexfrac_l
_exptl_oxdiff_crystal_face_x
_exptl_oxdiff_crystal_face_y
_exptl_oxdiff_crystal_face_z
0.0006 -0.9997 -1.0007 0.0297 0.0995 0.1153
-0.0006 0.9997 1.0007 -0.0297 -0.0995 -0.1153
-1 -0.9996 0.9993 -0.0102 -0.0341 0.1575
1 0.9996 -0.9993 0.0102 0.0341 -0.1575
-1.0002 0.0001 0.9997 0.0168 -0.081 0.0346
1.0003 -0.9998 -1 -0.0439 0.128 0.0883
-1.0003 0.9998 1 0.0439 -0.128 -0.0883
-0.0002 0.9997 0.0004 0.027 -0.047 -0.1229
-0.9999 0.9998 -0.0003 0.1006 -0.0755 -0.0959
0.9999 -0.9998 0.0003 -0.1006 0.0755 0.0959
-0.9997 0.0001 -0.0007 0.0736 -0.0285 0.027
0.9997 -0.0001 0.0007 -0.0736 0.0285 -0.027
0.9995 -0.9998 1.0006 -0.1573 0.023 0.1035
-0.9995 0.9998 -1.0006 0.1573 -0.023 -0.1035
0.9993 -0.0001 1.001 -0.1303 -0.024 -0.0194
-0.9993 0.0001 -1.001 0.1303 0.024 0.0194
-0.9996 -0.9995 -0.001 0.0466 0.0184 0.1499
0.9991 0.9995 1.0013 -0.1033 -0.0709 -0.1423
-0.9991 -0.9995 -1.0013 0.1033 0.0709 0.1423
-0.0004 0 1.0003 -0.0567 -0.0525 0.0076
0.0004 0 -1.0003 0.0567 0.0525 -0.0076
-2.004 -3.9987 12.0009 -0.6415 -0.4993 0.6367


#----------------------------------------------------------------------------#
#                   ABSORPTION CORRECTION                                    #
#----------------------------------------------------------------------------#

_exptl_absorpt_coefficient_mu    2.517
_exptl_absorpt_correction_type   gaussian
_exptl_absorpt_process_details   
;
        CrysAlisPro 1.171.43.95a (Rigaku Oxford Diffraction, 2023)
        Numerical absorption correction based on gaussian integration over
        a multifaceted crystal model
        Empirical absorption correction using spherical harmonics,
        implemented in SCALE3 ABSPACK scaling algorithm.
;
_exptl_absorpt_correction_T_min  0.572
_exptl_absorpt_correction_T_max  1
_shelx_estimated_absorpt_T_min   0.614
_shelx_estimated_absorpt_T_max   0.792
_oxdiff_exptl_absorpt_empirical_details 
;
        Empirical correction (ABSPACK) includes:
        - Absorption correction using spherical harmonics
        - Frame scaling
;
_oxdiff_exptl_absorpt_empirical_full_max 1.294
_oxdiff_exptl_absorpt_empirical_full_min 0.775

#----------------------------------------------------------------------------#
#                   DATA COLLECTION                                          #
#----------------------------------------------------------------------------#

_diffrn_source                   'micro-focus sealed X-ray tube'
_diffrn_source_type              'PhotonJet (Cu) X-ray Source'
_diffrn_ambient_temperature      100.00(10)
_diffrn_ambient_environment      N~2~
_diffrn_radiation_wavelength     1.54184
_diffrn_radiation_type           'Cu K\a'
_diffrn_radiation_monochromator  mirror
_diffrn_radiation_probe          x-ray
_diffrn_detector                 'Hybrid Pixel Array Detector'
_diffrn_detector_type            HyPix
_diffrn_detector_area_resol_mean 10
_diffrn_orient_matrix_type       
'CrysAlisPro convention (1999,Acta A55,543-557)'
_diffrn_orient_matrix_ub_11      -0.0735496
_diffrn_orient_matrix_ub_12      0.0270223
_diffrn_orient_matrix_ub_13      -0.0567361
_diffrn_orient_matrix_ub_21      0.0285741
_diffrn_orient_matrix_ub_22      -0.0469534
_diffrn_orient_matrix_ub_23      -0.0524812
_diffrn_orient_matrix_ub_31      -0.0270155
_diffrn_orient_matrix_ub_32      -0.122942
_diffrn_orient_matrix_ub_33      0.007579
_diffrn_measurement_device       'four-circle diffractometer'
_diffrn_measurement_device_type  'XtaLAB Synergy, Dualflex, HyPix'
_diffrn_measurement_method       '\w scans'
_diffrn_reflns_av_R_equivalents  0.024
_diffrn_reflns_av_unetI/netI     0.0332
_diffrn_reflns_number            102150
_diffrn_reflns_limit_h_min       -24
_diffrn_reflns_limit_h_max       24
_diffrn_reflns_limit_k_min       -14
_diffrn_reflns_limit_k_max       13
_diffrn_reflns_limit_l_min       -26
_diffrn_reflns_limit_l_max       26
_diffrn_reflns_theta_min         2.573
_diffrn_reflns_theta_max         74.501
_diffrn_reflns_theta_full        67.684
_diffrn_measured_fraction_theta_full 1
_diffrn_measured_fraction_theta_max 1
_diffrn_reflns_Laue_measured_fraction_full 1
_diffrn_reflns_Laue_measured_fraction_max 1
_diffrn_reflns_point_group_measured_fraction_full 1
_diffrn_reflns_point_group_measured_fraction_max 1
_reflns_Friedel_coverage         0
_reflns_number_total             9294
_reflns_number_gt                8669
_reflns_threshold_expression     'I > 2\s(I)'
_diffrn_measurement_details      
;
        List of Runs (angles in degrees, time in seconds):
  # Type    Start    End  Width  t~exp~   \w     \q     \k     \f   Frames
        --------------------------------------------------------------------------
  1  \w   -113.00 -88.00   0.50    2.00    --  -50.24-150.00-160.00   50
  2  \w    -77.00 -44.00   0.50    2.00    --  -50.24 150.00-114.00   66
  3  \w    -75.00 -11.00   0.50    2.00    --  -50.24 123.00  83.00  128
  4  \w     33.00  92.00   0.50    2.00    --   50.24-123.00   2.00  118
  5  \w     55.00  80.00   0.50    2.00    --   50.24-150.00-160.00   50
  6  \w    -77.00 -52.00   0.50   10.00    --  -90.00 123.00  83.00   50
  7  \w    -89.00 -64.00   0.50   10.00    --  -90.00 150.00-114.00   50
  8  \w   -141.00-116.00   0.50   10.00    --  -90.00-123.00   2.00   50
  9  \w   -127.00-102.00   0.50   10.00    --  -90.00-150.00-160.00   50
 10  \w     52.00  77.00   0.50   10.00    --  111.50-123.00   2.00   50
 11  \w    101.00 134.00   0.50   10.00    --  111.50 123.00  83.00   66
 12  \w     99.00 125.00   0.50   10.00    --  111.50 150.00-114.00   52
 13  \w     91.00 128.00   0.50   10.00    --  111.50-150.00-160.00   74
 14  \w   -120.00 -39.00   0.50    2.00    --  -50.24 -57.00 150.00  162
 15  \w    -25.00  16.00   0.50    2.00    --  -50.24  19.00  60.00   82
 16  \w   -121.00 -53.00   0.50    2.00    --  -50.24 -77.00  90.00  136
 17  \w    -93.00 -39.00   0.50    2.00    --  -50.24 -77.00 120.00  108
 18  \w      9.00  55.00   0.50    2.00    --   50.24   0.00-150.00   92
 19  \w     34.00  77.00   0.50    2.00    --   50.24  77.00  90.00   86
 20  \w     67.00 118.00   0.50    2.00    --   50.24  38.00-180.00  102
 21  \w    -98.00 -72.00   0.50   10.00    --  -90.00 -73.00 157.06   52
 22  \w   -160.00 -74.00   0.50   10.00    --  -90.00 -72.00  60.71  172
 23  \w   -100.00 -74.00   0.50   10.00    --  -90.00 -70.00 118.44   52
 24  \w    -96.00 -70.00   0.50   10.00    --  -90.00 -77.00-180.00   52
 25  \w    -96.00 -71.00   0.50   10.00    --  -90.00 -76.00 115.65   50
 26  \w   -148.00-122.00   0.50   10.00    --  -90.00 -77.00  90.00   52
 27  \w   -100.00 -75.00   0.50   10.00    --  -90.00 -66.00 124.45   50
 28  \w    -97.00 -71.00   0.50   10.00    --  -90.00 -75.00  81.30   52
 29  \w    -98.00 -71.00   0.50   10.00    --  -90.00 -77.00 150.00   54
 30  \w    -95.00 -70.00   0.50   10.00    --  -90.00 -77.00  90.00   50
 31  \w    -99.00 -74.00   0.50   10.00    --  -90.00 -69.00 158.55   50
 32  \w   -152.00-126.00   0.50   10.00    --  -90.00 -77.00 150.00   52
 33  \w   -100.00 -74.00   0.50   10.00    --  -90.00 -72.00  96.68   52
 34  \w   -144.00-119.00   0.50   10.00    --  -90.00 -71.00 100.17   50
 35  \w   -100.00 -74.00   0.50   10.00    --  -90.00 -67.00 159.44   52
 36  \w   -100.00 -74.00   0.50   10.00    --  -90.00 -69.00 122.32   52
 37  \w    -99.00 -73.00   0.50   10.00    --  -90.00 -70.00 148.27   52
 38  \w    -99.00 -73.00   0.50   10.00    --  -90.00 -72.00-176.77   52
 39  \w    -96.00 -70.00   0.50   10.00    --  -90.00 -77.00 120.00   52
 40  \w   -104.00 -77.00   0.50   10.00    --  -90.00 -59.00 110.92   54
 41  \w   -103.00 -77.00   0.50   10.00    --  -90.00 -61.00 120.00   52
 42  \w   -100.00 -73.00   0.50   10.00    --  -90.00 -71.00 148.08   54
 43  \w   -146.00-120.00   0.50   10.00    --  -90.00 -66.00 124.45   52
 44  \w    -99.00 -72.00   0.50   10.00    --  -90.00 -72.00  91.81   54
 45  \w    -99.00 -73.00   0.50   10.00    --  -90.00 -71.00 100.17   52
 46  \w    133.00 158.00   0.50   10.00    --  111.50  61.00-180.00   50
 47  \w    101.00 128.00   0.50   10.00    --  111.50  61.00-180.00   54
 48  \w     98.00 151.00   0.50   10.00    --  111.50  61.00  90.00  106
 49  \w     41.00  98.00   0.50   10.00    --  111.50 -77.00 120.00  114
 50  \w    102.00 160.00   0.50   10.00    --  111.50  61.00 150.00  116
 51  \w     66.00 118.00   0.50   10.00    --  111.50   0.00  30.00  104
 52  \w     41.00  92.00   0.50   10.00    --  111.50 -77.00 150.00  102
 53  \w    122.00 167.00   0.50   10.00    --  111.50  77.00  60.00   90
 54  \w     94.00 120.00   0.50   10.00    --  111.50  77.00  60.00   52
 55  \w     42.00 108.00   0.50   10.00    --  111.50-128.00 -39.64  132
 56  \w    132.00 174.00   0.50   10.00    --  111.50  15.00-150.00   84
 57  \w     46.00  92.00   0.50   10.00    --  111.50 -77.00  60.00   92
 58  \w    123.00 149.00   0.50   10.00    --  111.50  45.00-180.00   52
 59  \w     41.00  66.00   0.50   10.00    --  111.50 -61.00  60.00   50
 60  \w     45.00  84.00   0.50   10.00    --  111.50-125.00-120.00   78
 61  \w     76.00 108.00   0.50   10.00    --  111.50-120.00 -19.86   64
 62  \w    100.00 176.00   0.50   10.00    --  111.50  61.00 120.00  152
 63  \w     43.00  69.00   0.50   10.00    --  111.50 -61.00   0.00   52
 64  \w    100.00 143.00   0.50   10.00    --  111.50  61.00  60.00   86
 65  \w     43.00 107.00   0.50   10.00    --  111.50-106.00-111.25  128
 66  \w     41.00  86.00   0.50   10.00    --  111.50 -77.00 -30.00   90
 67  \w     44.00  98.00   0.50   10.00    --  111.50-125.00 -60.00  108
 68  \w     85.00 111.00   0.50   10.00    --  111.50-125.00 150.00   52
 69  \w    153.00 178.00   0.50   10.00    --  111.50  77.00 120.00   50
 70  \w     96.00 130.00   0.50   10.00    --  111.50  67.00 141.16   68
 71  \w     92.00 122.00   0.50   10.00    --  111.50  77.00 120.00   60
 72  \w     63.00  88.00   0.50   10.00    --  111.50   0.00-180.00   50
 73  \w     41.00  86.00   0.50   10.00    --  111.50 -77.00   0.00   90
 74  \w     63.00 104.00   0.50   10.00    --  111.50 -77.00  90.00   82
 75  \w     99.00 144.00   0.50   10.00    --  111.50  61.00 -60.00   90
 76  \w     94.00 174.00   0.50   10.00    --  111.50  77.00 150.00  160
 77  \w     42.00  68.00   0.50   10.00    --  111.50 -61.00 -90.00   52
 78  \w     60.00  86.00   0.50   10.00    --  111.50-125.00  30.00   52
 79  \w     92.00 176.00   0.50   10.00    --  111.50  77.00-180.00  168
 80  \w     93.00 173.00   0.50   10.00    --  111.50  77.00  90.00  160
 81  \w    110.00 174.00   0.50   10.00    --  111.50  30.00-120.00  128
 82  \w    141.00 178.00   0.50   10.00    --  111.50  30.00  60.00   74
 83  \w     41.00  66.00   0.50   10.00    --  111.50 -61.00-150.00   50
;

#----------------------------------------------------------------------------#
#                   COMPUTER PROGRAMS USED                                   #
#----------------------------------------------------------------------------#

_computing_data_collection       
'CrysAlisPro system (CCD 42.101a 64-bit (release 31-08-2023))'
_computing_cell_refinement       'CrysAlisPro 1.171.43.95a (Rigaku OD, 2023)'
_computing_data_reduction        'CrysAlisPro 1.171.43.95a (Rigaku OD, 2023)'
_computing_structure_solution    'SHELXT 2018/2 (Sheldrick, 2018)'
_computing_structure_refinement  'SHELXL 2018/3 (Sheldrick, 2015)'
_computing_molecular_graphics    'Olex2 1.3 (Dolomanov et al., 2009)'
_computing_publication_material  'Olex2 1.3 (Dolomanov et al., 2009)'

#----------------------------------------------------------------------------#
#                   TWINNING                                                 #
#----------------------------------------------------------------------------#


#----------------------------------------------------------------------------#
#                   SQUEEZE                                                  #
#----------------------------------------------------------------------------#


#----------------------------------------------------------------------------#
#                   STRUCTURE SOLUTION                                       #
#----------------------------------------------------------------------------#

_atom_sites_solution_primary     dual
_atom_sites_solution_hydrogens   geom

#----------------------------------------------------------------------------#
#                   REFINEMENT INFORMATION                                   #
#----------------------------------------------------------------------------#

_shelx_SHELXL_version_number     2018/3
_refine_ls_structure_factor_coef Fsqd
_refine_ls_matrix_type           full
_refine_ls_weighting_scheme      calc
_refine_ls_weighting_details     
'w=1/[\s^2^(Fo^2^)+(0.0681P)^2^+3.9172P] where P=(Fo^2^+2Fc^2^)/3'
_refine_ls_hydrogen_treatment    constr
_refine_ls_extinction_method     none
_refine_ls_number_reflns         9294
_refine_ls_number_parameters     735
_refine_ls_number_restraints     1134
_refine_ls_R_factor_all          0.0583
_refine_ls_R_factor_gt           0.0557
_refine_ls_wR_factor_ref         0.1494
_refine_ls_wR_factor_gt          0.1471
_refine_ls_goodness_of_fit_ref   1.086
_refine_ls_restrained_S_all      1.266
_refine_ls_shift/su_max          0.001
_refine_ls_shift/su_mean         0
_refine_diff_density_max         0.646
_refine_diff_density_min         -0.628
_refine_diff_density_rms         0.053

#----------------------------------------------------------------------------#
#                   CONSTRAINTS AND RESTRAINTS                               #
#----------------------------------------------------------------------------#

_olex2_refinement_description    
;
        1. Fixed Uiso
 At 1.2 times of:
  All C(H) groups, All C(H,H) groups
 At 1.5 times of:
  All C(H,H,H) groups
        2. Restrained distances
 N4A-C22A \\sim N4-C22 \\sim N4A-C44A \\sim N4-C44 \\sim N4A-C23A \\sim N4-C23
        \\sim N5-C24 \\sim N5A-C24A
 \\sim N5A-C26A \\sim N5-C26 \\sim N6-C29 \\sim N6-C29A \\sim N6-C28 \\sim
        N6-C28A \\sim N6-C27 \\sim N6-C27A
 with sigma of 0.002
 C33-C32 \\sim C33A-C32A \\sim C32A-C31A \\sim C31A-C30A \\sim C32-C31 \\sim
        C43A-C30A \\sim C31-C30 ~
 C43-C30 \\sim C43-C42 \\sim C43A-C42A \\sim C42A-C33A \\sim C42-C33 \\sim
        C35A-C33A \\sim C34-C33 ~
 C35-C34 \\sim C40A-C35A \\sim C40A-C37A \\sim C36-C35 \\sim C40-C35 \\sim
        C41A-C36A \\sim C41-C40 ~
 C42-C41 \\sim C42A-C41A \\sim C40A-C36A \\sim C40-C39 \\sim C39A-C36A \\sim
        C39A-C34A \\sim C39-C38 ~
 C37-C36 \\sim C38A-C37A \\sim C38A-C34A \\sim C38-C37
 with sigma of 0.002
 N4A-C44A \\sim N4-C44 \\sim N4-C23 \\sim N4A-C22A \\sim N4-C22
 with sigma of 0.002
 C24A-C23A \\sim C24-C23 \\sim C27-C26 \\sim C27A-C26A
 with sigma of 0.002
 N1-C3 \\sim N1-C3A \\sim N1-C1 \\sim N1-C2 \\sim N2-C4A \\sim N2-C4 \\sim
        N2-C5 \\sim N2-C6
 with sigma of 0.002
        3. Rigid bond restraints
 C30A, C31A, C43A, C42A, C33A, C32A, C35A, C40A, C36A, C41A, C39A, C38A, C34A,
 C37A
 with sigma for 1-2 distances of 0.001 and sigma for 1-3 distances of 0.001
 C29, N6, C28, C27, C26, N5, C24, C25, C23, N4, C44, C22
 with sigma for 1-2 distances of 0.001 and sigma for 1-3 distances of 0.001
 N6, C29A, C28A, C27A, C26A, N5A, C24A, C25A, C23A, N4A, C22A, C44A
 with sigma for 1-2 distances of 0.001 and sigma for 1-3 distances of 0.001
 C31, C30, C43, C42, C33, C32, C34, C35, C40, C41, C39, C38, C37, C36
 with sigma for 1-2 distances of 0.001 and sigma for 1-3 distances of 0.001
        4. Uiso/Uaniso restraints and constraints
        Uanis(C17A) \\sim Ueq, Uanis(C19A) \\sim Ueq, Uanis(C18A) \\sim Ueq, Uanis(C16)
        \\sim Ueq, Uanis(C21) \\sim Ueq, Uanis(C20) \\sim Ueq, Uanis(C19) \\sim Ueq,
        Uanis(C17) \\sim Ueq, Uanis(C16A) \\sim Ueq, Uanis(C21A) \\sim Ueq, Uanis(C20A)
        \\sim Ueq: with sigma of 0.01 and sigma for terminal atoms of 0.02
        Uanis(C18) \\sim Ueq: with sigma of 0.005 and sigma for terminal atoms of 0.2
        Uanis(C28) \\sim Ueq, Uanis(C29) \\sim Ueq, Uanis(C29A) \\sim Ueq, Uanis(C28A)
        \\sim Ueq: with sigma of 0.01 and sigma for terminal atoms of 0.005
        Uanis(C30) \\sim Ueq, Uanis(C30A) \\sim Ueq, Uanis(C31) \\sim Ueq, Uanis(C31A)
        \\sim Ueq, Uanis(C32) \\sim Ueq, Uanis(C32A) \\sim Ueq, Uanis(C33A) \\sim Ueq,
        Uanis(C33) \\sim Ueq, Uanis(C42A) \\sim Ueq, Uanis(C42) \\sim Ueq, Uanis(C43)
        \\sim Ueq, Uanis(C43A) \\sim Ueq, Uanis(C41) \\sim Ueq, Uanis(C41A) \\sim Ueq,
        Uanis(C40) \\sim Ueq, Uanis(C36A) \\sim Ueq, Uanis(C35) \\sim Ueq, Uanis(C34)
        \\sim Ueq, Uanis(C40A) \\sim Ueq, Uanis(C37A) \\sim Ueq, Uanis(C36) \\sim Ueq,
        Uanis(C38A) \\sim Ueq, Uanis(C37) \\sim Ueq, Uanis(C34A) \\sim Ueq, Uanis(C38)
        \\sim Ueq, Uanis(C39A) \\sim Ueq, Uanis(C39) \\sim Ueq: with sigma of 0.01 and
        sigma for terminal atoms of 0.02
        Uanis(C35A) \\sim Ueq: with sigma of 0.005 and sigma for terminal atoms of 0.02
        Uanis(C14) \\sim Ueq, Uanis(C13) \\sim Ueq, Uanis(C12) \\sim Ueq: with sigma of
        0.01 and sigma for terminal atoms of 0.02
        Uanis(C44) \\sim Ueq, Uanis(C23) \\sim Ueq, Uanis(C44A) \\sim Ueq, Uanis(C22)
        \\sim Ueq, Uanis(C22A) \\sim Ueq, Uanis(N4) \\sim Ueq: with sigma of 0.01 and
        sigma for terminal atoms of 0.02
        Uanis(C26A) \\sim Ueq: with sigma of 0.01 and sigma for terminal atoms of 0.02
        Uanis(N5) \\sim Ueq, Uanis(N5A) \\sim Ueq: with sigma of 0.01 and sigma for
        terminal atoms of 0.02
        Uanis(C4A) \\sim Ueq, Uanis(C4) \\sim Ueq, Uanis(C3A) \\sim Ueq, Uanis(C3)
        \\sim Ueq: with sigma of 0.01 and sigma for terminal atoms of 0.02
        5. Others
 Sof(C27A)=Sof(H27C)=Sof(H27D)=Sof(C29A)=Sof(H29D)=Sof(H29E)=Sof(H29F)=
 Sof(C28A)=Sof(H28D)=Sof(H28E)=Sof(H28F)=Sof(C25A)=Sof(H25D)=Sof(H25E)=
 Sof(H25F)=Sof(C24A)=Sof(H24C)=Sof(H24D)=Sof(C26A)=Sof(H26C)=Sof(H26D)=
 Sof(C44A)=Sof(H44D)=Sof(H44E)=Sof(H44F)=Sof(C22A)=Sof(H22D)=Sof(H22E)=
 Sof(H22F)=Sof(C23A)=Sof(H23C)=Sof(H23D)=Sof(N4A)=Sof(N5A)=1-FVAR(1)
 Sof(N4)=Sof(N5)=Sof(C26)=Sof(H26A)=Sof(H26B)=Sof(C23)=Sof(H23A)=Sof(H23B)=
 Sof(C28)=Sof(H28A)=Sof(H28B)=Sof(H28C)=Sof(C29)=Sof(H29A)=Sof(H29B)=Sof(H29C)=
 Sof(C24)=Sof(H24A)=Sof(H24B)=Sof(C25)=Sof(H25A)=Sof(H25B)=Sof(H25C)=Sof(C27)=
 Sof(H27A)=Sof(H27B)=Sof(C22)=Sof(H22A)=Sof(H22B)=Sof(H22C)=Sof(C44)=Sof(H44A)=
 Sof(H44B)=Sof(H44C)=FVAR(1)
 Sof(C16A)=Sof(C21A)=Sof(H21A)=Sof(C20A)=Sof(H20A)=Sof(C18A)=Sof(H18A)=
 Sof(C19A)=Sof(H19A)=Sof(C17A)=Sof(H17A)=1-FVAR(2)
 Sof(C16)=Sof(C21)=Sof(H21)=Sof(C20)=Sof(H20)=Sof(C19)=Sof(H19)=Sof(C18)=
 Sof(H18)=Sof(C17)=Sof(H17)=FVAR(2)
 Sof(C43A)=Sof(H43A)=Sof(C30A)=Sof(H30A)=Sof(C31A)=Sof(H31A)=Sof(C32A)=
 Sof(H32A)=Sof(C36A)=Sof(C39A)=Sof(H39A)=Sof(C34A)=Sof(H34A)=Sof(C38A)=
 Sof(H38A)=Sof(C37A)=Sof(H37A)=Sof(C40A)=Sof(C41A)=Sof(H41A)=Sof(C42A)=
 Sof(C33A)=Sof(C35A)=Sof(H35A)=1-FVAR(3)
 Sof(C31)=Sof(H31)=Sof(C40)=Sof(C39)=Sof(H39)=Sof(C38)=Sof(H38)=Sof(C37)=
 Sof(H37)=Sof(C36)=Sof(H36)=Sof(C35)=Sof(C41)=Sof(H41)=Sof(C42)=Sof(C34)=
 Sof(H34)=Sof(C33)=Sof(C32)=Sof(H32)=Sof(C43)=Sof(H43)=Sof(C30)=Sof(H30)=FVAR(3)
 Sof(C3A)=Sof(H3AA)=Sof(H3AB)=Sof(C4A)=Sof(H4AA)=Sof(H4AB)=1-FVAR(4)
 Sof(C4)=Sof(H4A)=Sof(H4B)=Sof(C3)=Sof(H3A)=Sof(H3B)=FVAR(4)
        6.a Secondary CH2 refined with riding coordinates:
 C6(H6A,H6B), C7(H7A,H7B), C4(H4A,H4B), C3(H3A,H3B), C26(H26A,H26B), C23(H23A,
 H23B), C24(H24A,H24B), C27(H27A,H27B), C27A(H27C,H27D), C24A(H24C,H24D),
 C26A(H26C,H26D), C23A(H23C,H23D), C3A(H3AA,H3AB), C4A(H4AA,H4AB)
        6.b Me refined with riding coordinates:
 C1(H1C,H1B,H1A), C28(H28A,H28B,H28C), C29(H29A,H29B,H29C), C25(H25A,H25B,
 H25C), C22(H22A,H22B,H22C), C44(H44A,H44B,H44C), C29A(H29D,H29E,H29F),
 C28A(H28D,H28E,H28F), C25A(H25D,H25E,H25F), C44A(H44D,H44E,H44F), C22A(H22D,
 H22E,H22F)
        6.c Aromatic/amide H refined with riding coordinates:
 C31(H31), C11(H11), C15(H15), C39(H39), C38(H38), C37(H37), C36(H36),
 C41(H41), C21(H21), C20(H20), C19(H19), C18(H18), C17(H17), C34(H34), C14(H14),
  C12(H12), C32(H32), C13(H13), C43(H43), C30(H30), C21A(H21A), C20A(H20A),
 C18A(H18A), C19A(H19A), C17A(H17A), C43A(H43A), C30A(H30A), C31A(H31A),
 C32A(H32A), C39A(H39A), C34A(H34A), C38A(H38A), C37A(H37A), C41A(H41A),
 C35A(H35A)
        6.d Fitted hexagon refined as free rotating group:
 C40(C39,C38,C37,C36,C35), C16(C21,C20,C19,C18,C17), C16A(C21A,C20A,C18A,C19A,
 C17A), C36A(C39A,C34A,C38A,C37A,C40A)
        6.e Idealised Me refined as rotating group:
 C8(H8B,H8C,H8A), C5(H5C,H5B,H5A), C9(H9A,H9B,H9C), C2(H2A,H2B,H2C)
;

#----------------------------------------------------------------------------#
#                   ATOMIC TYPES, COORDINATES AND THERMAL PARAMETERS         #
#----------------------------------------------------------------------------#

loop_
_atom_type_symbol
_atom_type_description
_atom_type_scat_dispersion_real
_atom_type_scat_dispersion_imag
_atom_type_scat_source
C C 0.0181 0.0091 'International Tables Vol C Tables 4.2.6.8 and 6.1.1.4'
H H 0 0 'International Tables Vol C Tables 4.2.6.8 and 6.1.1.4'
K K 0.3868 1.0657 'International Tables Vol C Tables 4.2.6.8 and 6.1.1.4'
N N 0.0311 0.018 'International Tables Vol C Tables 4.2.6.8 and 6.1.1.4'
Ni Ni -3.0029 0.5091 'International Tables Vol C Tables 4.2.6.8 and 6.1.1.4'

loop_
_atom_site_label
_atom_site_type_symbol
_atom_site_fract_x
_atom_site_fract_y
_atom_site_fract_z
_atom_site_U_iso_or_equiv
_atom_site_adp_type
_atom_site_occupancy
_atom_site_site_symmetry_order
_atom_site_calc_flag
_atom_site_refinement_flags_posn
_atom_site_refinement_flags_adp
_atom_site_refinement_flags_occupancy
_atom_site_disorder_assembly
_atom_site_disorder_group
Ni2 Ni 0.77355(2) 0.61599(4) 0.49355(2) 0.04685(13) Uani 1 1 d . . . . .
K1 K 0.62211(3) 0.67407(5) 0.37397(2) 0.04557(14) Uani 1 1 d . . . . .
K3 K 0.82637(2) 0.35100(4) 0.55274(3) 0.04317(14) Uani 1 1 d . . . . .
N2 N 0.46923(10) 0.68467(16) 0.30402(8) 0.0464(5) Uani 1 1 d D . . . .
N6 N 0.77416(11) 0.1537(2) 0.59591(11) 0.0567(5) Uani 1 1 d D U . . .
N1 N 0.54674(10) 0.84740(18) 0.41473(10) 0.0527(5) Uani 1 1 d D . . . .
N3 N 0.56959(12) 0.6214(2) 0.23727(11) 0.0564(6) Uani 1 1 d . . . . .
C6 C 0.44526(12) 0.6702(2) 0.23110(9) 0.0421(5) Uani 1 1 d D . . . .
H6A H 0.444575 0.747517 0.210345 0.051 Uiso 1 1 calc R U . . .
H6B H 0.395084 0.639786 0.213347 0.051 Uiso 1 1 calc R U . . .
C10 C 0.78638(12) 0.6364(2) 0.40879(12) 0.0462(5) Uani 1 1 d . . . . .
C31 C 0.8674(4) 0.7128(8) 0.5524(5) 0.0518(14) Uani 0.641(5) 1 d D U P A 1
H31 H 0.887582 0.754276 0.525427 0.062 Uiso 0.641(5) 1 calc R U P A 1
C7 C 0.49261(14) 0.5885(3) 0.21009(13) 0.0528(6) Uani 1 1 d . . . . .
H7A H 0.487899 0.508593 0.225451 0.063 Uiso 1 1 calc R U . . .
H7B H 0.474831 0.587073 0.160274 0.063 Uiso 1 1 calc R U . . .
C11 C 0.77582(15) 0.7434(3) 0.37369(13) 0.0573(7) Uani 1 1 d . . . . .
H11 H 0.758706 0.807993 0.391118 0.069 Uiso 1 1 calc R U . . .
C4 C 0.43682(16) 0.7919(3) 0.31709(19) 0.0381(9) Uani 0.800(11) 1 d D U P B 1
H4A H 0.384012 0.780017 0.30308 0.046 Uiso 0.800(11) 1 calc R U P B 1
H4B H 0.444147 0.855483 0.289101 0.046 Uiso 0.800(11) 1 calc R U P B 1
N4 N 0.9590(3) 0.2561(5) 0.5572(4) 0.0752(16) Uani 0.621(5) 1 d D U P A 1
C15 C 0.81237(16) 0.5468(3) 0.37909(16) 0.0670(8) Uani 1 1 d . . . . .
H15 H 0.820046 0.471801 0.399376 0.08 Uiso 1 1 calc R U . . .
C40 C 0.8304(3) 0.4466(6) 0.7282(3) 0.0695(16) Uani 0.641(5) 1 d DG U P A 1
C39 C 0.8039(3) 0.3913(6) 0.7717(3) 0.0851(15) Uani 0.641(5) 1 d DG U P A 1
H39 H 0.756721 0.409002 0.769903 0.102 Uiso 0.641(5) 1 calc R U P A 1
C38 C 0.8464(4) 0.3100(5) 0.8180(2) 0.102(2) Uani 0.641(5) 1 d DG U P A 1
H38 H 0.828339 0.272219 0.847731 0.122 Uiso 0.641(5) 1 calc R U P A 1
C37 C 0.9154(3) 0.2841(4) 0.8206(2) 0.0993(19) Uani 0.641(5) 1 d DG U P A 1
H37 H 0.944521 0.228522 0.852237 0.119 Uiso 0.641(5) 1 calc R U P A 1
C36 C 0.9419(3) 0.3393(5) 0.7771(3) 0.0875(15) Uani 0.641(5) 1 d DG U P A 1
H36 H 0.989086 0.321607 0.778915 0.105 Uiso 0.641(5) 1 calc R U P A 1
C35 C 0.8994(3) 0.4206(6) 0.7309(3) 0.0665(12) Uani 0.641(5) 1 d DG U P A 1
C41 C 0.7897(4) 0.5287(8) 0.6806(4) 0.0640(16) Uani 0.641(5) 1 d D U P A 1
H41 H 0.74293 0.546435 0.679729 0.077 Uiso 0.641(5) 1 calc R U P A 1
N5 N 0.8216(3) 0.1360(6) 0.4795(3) 0.0678(13) Uani 0.621(5) 1 d D U P A 1
C3 C 0.46848(12) 0.8301(4) 0.3915(2) 0.0470(10) Uani 0.800(11) 1 d D U P B 1
H3A H 0.445166 0.903602 0.3967 0.056 Uiso 0.800(11) 1 calc R U P B 1
H3B H 0.458035 0.76969 0.419538 0.056 Uiso 0.800(11) 1 calc R U P B 1
C16 C 0.69470(15) 0.4812(3) 0.46644(18) 0.0566(15) Uani 0.662(6) 1 d G U P A 1
C21 C 0.67965(18) 0.4140(3) 0.4088(2) 0.0681(16) Uani 0.662(6) 1 d G U P A 1
H21 H 0.708604 0.421524 0.382711 0.082 Uiso 0.662(6) 1 calc R U P A 1
C20 C 0.6222(2) 0.3356(3) 0.3893(2) 0.087(2) Uani 0.662(6) 1 d G U P A 1
H20 H 0.611939 0.289625 0.34995 0.104 Uiso 0.662(6) 1 calc R U P A 1
C19 C 0.57986(18) 0.3245(3) 0.4275(2) 0.091(2) Uani 0.662(6) 1 d G U P A 1
H19 H 0.540612 0.270979 0.414213 0.109 Uiso 0.662(6) 1 calc R U P A 1
C18 C 0.5949(2) 0.3918(4) 0.4851(2) 0.098(2) Uani 0.662(6) 1 d G U P A 1
H18 H 0.56595 0.384233 0.511238 0.117 Uiso 0.662(6) 1 calc R U P A 1
C17 C 0.6523(2) 0.4702(4) 0.50461(16) 0.0753(17) Uani 0.662(6) 1 d G U P A 1
H17 H 0.662615 0.516133 0.544 0.09 Uiso 0.662(6) 1 calc R U P A 1
C8 C 0.58125(18) 0.7334(4) 0.21034(16) 0.0735(9) Uani 1 1 d . . . . .
H8B H 0.555873 0.795016 0.224262 0.11 Uiso 1 1 calc R U . . .
H8C H 0.562496 0.729474 0.161026 0.11 Uiso 1 1 calc R U . . .
H8A H 0.633186 0.750807 0.227682 0.11 Uiso 1 1 calc R U . . .
C42 C 0.8113(2) 0.5870(4) 0.6342(2) 0.0496(9) Uani 0.641(5) 1 d D U P A 1
C1 C 0.56788(17) 0.9501(3) 0.38633(18) 0.0748(9) Uani 1 1 d D . . . .
H1C H 0.620801 0.955968 0.404117 0.112 Uiso 1 1 calc R U . . .
H1B H 0.549369 0.943108 0.337141 0.112 Uiso 1 1 calc R U . . .
H1A H 0.547641 1.020149 0.398688 0.112 Uiso 1 1 calc R U . . .
C34 C 0.9223(2) 0.4834(4) 0.6867(2) 0.0592(10) Uani 0.641(5) 1 d D U P A 1
H34 H 0.970702 0.470644 0.690426 0.071 Uiso 0.641(5) 1 calc R U P A 1
C33 C 0.8814(2) 0.5630(4) 0.6378(2) 0.0489(8) Uani 0.641(5) 1 d D U P A 1
C5 C 0.4536(2) 0.5799(3) 0.33476(17) 0.0785(10) Uani 1 1 d D . . . .
H5C H 0.472862 0.511415 0.319846 0.118 Uiso 1 1 calc R U . . .
H5B H 0.401102 0.571582 0.321111 0.118 Uiso 1 1 calc R U . . .
H5A H 0.476341 0.5863 0.383933 0.118 Uiso 1 1 calc R U . . .
C9 C 0.61308(18) 0.5305(4) 0.22296(18) 0.0828(11) Uani 1 1 d . . . . .
H9A H 0.664308 0.552604 0.242381 0.124 Uiso 1 1 calc R U . . .
H9B H 0.597739 0.521225 0.174083 0.124 Uiso 1 1 calc R U . . .
H9C H 0.60632 0.456625 0.24281 0.124 Uiso 1 1 calc R U . . .
C14 C 0.8273(2) 0.5630(5) 0.3215(2) 0.0965(14) Uani 1 1 d . U . . .
H14 H 0.846266 0.500245 0.30431 0.116 Uiso 1 1 calc R U . . .
C12 C 0.78898(17) 0.7599(4) 0.31511(16) 0.0788(11) Uani 1 1 d . U . . .
H12 H 0.780078 0.83348 0.29311 0.095 Uiso 1 1 calc R U . . .
C2 C 0.5754(2) 0.8565(4) 0.48836(13) 0.0853(11) Uani 1 1 d D . . . .
H2A H 0.560886 0.787755 0.50726 0.128 Uiso 1 1 calc R U . . .
H2B H 0.556231 0.926911 0.501469 0.128 Uiso 1 1 calc R U . . .
H2C H 0.6284 0.86094 0.505591 0.128 Uiso 1 1 calc R U . . .
C32 C 0.9050(2) 0.6194(3) 0.59207(18) 0.0512(9) Uani 0.641(5) 1 d D U P A 1
H32 H 0.948186 0.593194 0.58788 0.061 Uiso 0.641(5) 1 calc R U P A 1
C26 C 0.7852(5) 0.0421(7) 0.4994(4) 0.089(2) Uani 0.621(5) 1 d D U P A 1
H26A H 0.821847 -0.012334 0.529326 0.106 Uiso 0.621(5) 1 calc R U P A 1
H26B H 0.754608 -0.00179 0.458754 0.106 Uiso 0.621(5) 1 calc R U P A 1
C13 C 0.8150(2) 0.6685(5) 0.28946(19) 0.0966(14) Uani 1 1 d . U . . .
H13 H 0.824361 0.678655 0.249603 0.116 Uiso 1 1 calc R U . . .
C23 C 0.9445(4) 0.1752(7) 0.5015(5) 0.107(2) Uani 0.621(5) 1 d D U P A 1
H23A H 0.990993 0.138223 0.506295 0.128 Uiso 0.621(5) 1 calc R U P A 1
H23B H 0.928265 0.22151 0.459369 0.128 Uiso 0.621(5) 1 calc R U P A 1
C28 C 0.7154(2) 0.2028(6) 0.6118(3) 0.0705(15) Uani 0.621(5) 1 d D U P A 1
H28A H 0.679399 0.237631 0.57107 0.106 Uiso 0.621(5) 1 calc R U P A 1
H28B H 0.692591 0.141026 0.628354 0.106 Uiso 0.621(5) 1 calc R U P A 1
H28C H 0.734625 0.262926 0.6465 0.106 Uiso 0.621(5) 1 calc R U P A 1
C43 C 0.7705(3) 0.6656(3) 0.5844(2) 0.0580(10) Uani 0.641(5) 1 d D U P A 1
H43 H 0.719423 0.665036 0.571367 0.07 Uiso 0.641(5) 1 calc R U P A 1
C29 C 0.8303(3) 0.0999(6) 0.6530(3) 0.0773(15) Uani 0.621(5) 1 d D U P A 1
H29A H 0.868064 0.068745 0.638975 0.116 Uiso 0.621(5) 1 calc R U P A 1
H29B H 0.85152 0.158292 0.688504 0.116 Uiso 0.621(5) 1 calc R U P A 1
H29C H 0.809486 0.036392 0.670358 0.116 Uiso 0.621(5) 1 calc R U P A 1
C30 C 0.8000(2) 0.7450(3) 0.5525(2) 0.0587(11) Uani 0.641(5) 1 d D U P A 1
H30 H 0.77621 0.81513 0.532438 0.07 Uiso 0.641(5) 1 calc R U P A 1
C24 C 0.8910(3) 0.0808(4) 0.4923(3) 0.0710(12) Uani 0.621(5) 1 d D U P A 1
H24A H 0.888012 0.030572 0.453868 0.085 Uiso 0.621(5) 1 calc R U P A 1
H24B H 0.905291 0.031987 0.53339 0.085 Uiso 0.621(5) 1 calc R U P A 1
C25 C 0.7849(3) 0.1573(5) 0.4071(3) 0.0678(13) Uani 0.621(5) 1 d . U P A 1
H25A H 0.737991 0.194625 0.398221 0.102 Uiso 0.621(5) 1 calc R U P A 1
H25B H 0.814786 0.208607 0.391736 0.102 Uiso 0.621(5) 1 calc R U P A 1
H25C H 0.777275 0.08305 0.382757 0.102 Uiso 0.621(5) 1 calc R U P A 1
C27 C 0.7394(3) 0.0858(6) 0.5347(3) 0.0868(17) Uani 0.621(5) 1 d D U P A 1
H27A H 0.700528 0.134312 0.502591 0.104 Uiso 0.621(5) 1 calc R U P A 1
H27B H 0.715785 0.017726 0.546203 0.104 Uiso 0.621(5) 1 calc R U P A 1
C27A C 0.7871(3) 0.0422(3) 0.5698(3) 0.0481(11) Uani 0.379(5) 1 d D U P A 2
H27C H 0.755882 -0.019242 0.576822 0.058 Uiso 0.379(5) 1 calc R U P A 2
H27D H 0.838345 0.018523 0.592669 0.058 Uiso 0.379(5) 1 calc R U P A 2
C22 C 1.0000(3) 0.3578(5) 0.5523(5) 0.0902(19) Uani 0.621(5) 1 d D U P A 1
H22A H 0.975802 0.394621 0.508106 0.135 Uiso 0.621(5) 1 calc R U P A 1
H22B H 1.002788 0.413551 0.587806 0.135 Uiso 0.621(5) 1 calc R U P A 1
H22C H 1.048923 0.333981 0.557511 0.135 Uiso 0.621(5) 1 calc R U P A 1
C44 C 0.9975(5) 0.2061(8) 0.6235(4) 0.109(2) Uani 0.621(5) 1 d D U P A 1
H44A H 0.971695 0.136793 0.629142 0.164 Uiso 0.621(5) 1 calc R U P A 1
H44B H 1.046532 0.184108 0.627865 0.164 Uiso 0.621(5) 1 calc R U P A 1
H44C H 1.000397 0.263678 0.658159 0.164 Uiso 0.621(5) 1 calc R U P A 1
C16A C 0.6970(2) 0.5235(4) 0.4860(3) 0.0299(17) Uani 0.338(6) 1 d G U P A 2
C21A C 0.6576(3) 0.5512(5) 0.5251(2) 0.051(2) Uani 0.338(6) 1 d G U P A 2
H21A H 0.673488 0.612185 0.557407 0.062 Uiso 0.338(6) 1 calc R U P A 2
C20A C 0.5948(3) 0.4897(6) 0.5170(3) 0.064(3) Uani 0.338(6) 1 d G U P A 2
H20A H 0.567839 0.508693 0.543706 0.077 Uiso 0.338(6) 1 calc R U P A 2
C18A C 0.5715(3) 0.4005(6) 0.4697(3) 0.069(3) Uani 0.338(6) 1 d G U P A 2
H18A H 0.528625 0.358509 0.464142 0.083 Uiso 0.338(6) 1 calc R U P A 2
C19A C 0.6110(3) 0.3728(5) 0.4306(3) 0.064(3) Uani 0.338(6) 1 d G U P A 2
H19A H 0.59506 0.311817 0.398278 0.077 Uiso 0.338(6) 1 calc R U P A 2
C17A C 0.6737(3) 0.4343(5) 0.4387(3) 0.045(2) Uani 0.338(6) 1 d G U P A 2
H17A H 0.700709 0.415308 0.411977 0.053 Uiso 0.338(6) 1 calc R U P A 2
C29A C 0.8146(5) 0.1334(7) 0.66754(18) 0.0560(16) Uani 0.379(5) 1 d D U P A 2
H29D H 0.866392 0.128265 0.676349 0.084 Uiso 0.379(5) 1 calc R U P A 2
H29E H 0.806166 0.198032 0.693524 0.084 Uiso 0.379(5) 1 calc R U P A 2
H29F H 0.798446 0.06025 0.680906 0.084 Uiso 0.379(5) 1 calc R U P A 2
C28A C 0.6997(2) 0.1591(9) 0.5909(5) 0.0611(19) Uani 0.379(5) 1 d D U P A 2
H28D H 0.691172 0.234119 0.60848 0.092 Uiso 0.379(5) 1 calc R U P A 2
H28E H 0.666997 0.151368 0.54358 0.092 Uiso 0.379(5) 1 calc R U P A 2
H28F H 0.69071 0.095545 0.617212 0.092 Uiso 0.379(5) 1 calc R U P A 2
C43A C 0.8174(4) 0.6749(5) 0.5957(3) 0.0439(14) Uani 0.359(5) 1 d D U P A 2
H43A H 0.769908 0.70439 0.585015 0.053 Uiso 0.359(5) 1 calc R U P A 2
C30A C 0.8591(7) 0.7213(14) 0.5623(10) 0.052(3) Uani 0.359(5) 1 d D U P A 2
H30A H 0.844361 0.787957 0.534022 0.062 Uiso 0.359(5) 1 calc R U P A 2
C31A C 0.9240(4) 0.6633(6) 0.5732(3) 0.0522(17) Uani 0.359(5) 1 d D U P A 2
H31A H 0.952749 0.689009 0.549378 0.063 Uiso 0.359(5) 1 calc R U P A 2
C32A C 0.9489(3) 0.5695(6) 0.6174(3) 0.0512(15) Uani 0.359(5) 1 d D U P A 2
H32A H 0.992726 0.531097 0.622281 0.061 Uiso 0.359(5) 1 calc R U P A 2
C36A C 0.8250(5) 0.4578(9) 0.7286(6) 0.045(2) Uani 0.359(5) 1 d DG U P A 2
C39A C 0.7851(4) 0.4197(9) 0.7655(5) 0.058(2) Uani 0.359(5) 1 d DG U P A 2
H39A H 0.73933 0.45376 0.758145 0.069 Uiso 0.359(5) 1 calc R U P A 2
C34A C 0.8121(3) 0.3317(7) 0.8130(4) 0.0587(19) Uani 0.359(5) 1 d DG U P A 2
H34A H 0.784809 0.305585 0.838219 0.07 Uiso 0.359(5) 1 calc R U P A 2
C38A C 0.8790(4) 0.2818(5) 0.8238(3) 0.0564(18) Uani 0.359(5) 1 d DG U P A 2
H38A H 0.897457 0.221643 0.856271 0.068 Uiso 0.359(5) 1 calc R U P A 2
C37A C 0.9189(3) 0.3200(7) 0.7869(4) 0.0553(17) Uani 0.359(5) 1 d DG U P A 2
H37A H 0.964625 0.285875 0.794249 0.066 Uiso 0.359(5) 1 calc R U P A 2
C40A C 0.8919(4) 0.4080(9) 0.7394(5) 0.0468(17) Uani 0.359(5) 1 d DG U P A 2
C41A C 0.8033(6) 0.5490(12) 0.6821(7) 0.050(2) Uani 0.359(5) 1 d D U P A 2
H41A H 0.759097 0.587689 0.675805 0.06 Uiso 0.359(5) 1 calc R U P A 2
C42A C 0.8424(4) 0.5869(6) 0.6441(4) 0.0390(14) Uani 0.359(5) 1 d D U P A 2
C33A C 0.9084(3) 0.5327(6) 0.6543(4) 0.0395(12) Uani 0.359(5) 1 d D U P A 2
C35A C 0.9321(4) 0.4434(6) 0.7019(4) 0.0420(13) Uani 0.359(5) 1 d D U P A 2
H35A H 0.976793 0.405677 0.708976 0.05 Uiso 0.359(5) 1 calc R U P A 2
C25A C 0.7399(7) 0.1670(9) 0.3934(5) 0.0703(19) Uani 0.379(5) 1 d . U P A 2
H25D H 0.69446 0.181062 0.399626 0.105 Uiso 0.379(5) 1 calc R U P A 2
H25E H 0.7531 0.236899 0.374336 0.105 Uiso 0.379(5) 1 calc R U P A 2
H25F H 0.73371 0.101172 0.362578 0.105 Uiso 0.379(5) 1 calc R U P A 2
C24A C 0.8601(4) 0.1219(9) 0.4403(5) 0.076(2) Uani 0.379(5) 1 d D U P A 2
H24C H 0.854629 0.176286 0.402865 0.091 Uiso 0.379(5) 1 calc R U P A 2
H24D H 0.85757 0.041619 0.422658 0.091 Uiso 0.379(5) 1 calc R U P A 2
C26A C 0.7692(5) 0.0611(9) 0.4968(4) 0.0494(15) Uani 0.379(5) 1 d D U P A 2
H26C H 0.77319 -0.017343 0.479313 0.059 Uiso 0.379(5) 1 calc R U P A 2
H26D H 0.716792 0.079536 0.478387 0.059 Uiso 0.379(5) 1 calc R U P A 2
C44A C 1.0069(4) 0.2256(11) 0.5973(4) 0.061(2) Uani 0.379(5) 1 d D U P A 2
H44D H 1.01727 0.297285 0.62417 0.092 Uiso 0.379(5) 1 calc R U P A 2
H44E H 0.99346 0.163553 0.621712 0.092 Uiso 0.379(5) 1 calc R U P A 2
H44F H 1.05003 0.202004 0.58916 0.092 Uiso 0.379(5) 1 calc R U P A 2
C22A C 0.9673(6) 0.3375(7) 0.4965(6) 0.074(2) Uani 0.379(5) 1 d D U P A 2
H22D H 0.927146 0.351214 0.453391 0.11 Uiso 0.379(5) 1 calc R U P A 2
H22E H 0.977953 0.40953 0.523156 0.11 Uiso 0.379(5) 1 calc R U P A 2
H22F H 1.010321 0.313414 0.488293 0.11 Uiso 0.379(5) 1 calc R U P A 2
C23A C 0.9326(5) 0.1396(8) 0.4938(5) 0.065(2) Uani 0.379(5) 1 d D U P A 2
H23C H 0.941806 0.073431 0.525639 0.078 Uiso 0.379(5) 1 calc R U P A 2
H23D H 0.968528 0.133972 0.472479 0.078 Uiso 0.379(5) 1 calc R U P A 2
N4A N 0.9475(5) 0.2463(6) 0.5333(3) 0.0401(15) Uani 0.379(5) 1 d D U P A 2
N5A N 0.7995(4) 0.1391(9) 0.4610(4) 0.0617(19) Uani 0.379(5) 1 d D U P A 2
C3A C 0.4742(6) 0.8506(17) 0.3616(9) 0.071(6) Uani 0.200(11) 1 d D U P B 2
H3AA H 0.479741 0.88716 0.322123 0.085 Uiso 0.200(11) 1 calc R U P B 2
H3AB H 0.445941 0.906251 0.377212 0.085 Uiso 0.200(11) 1 calc R U P B 2
C4A C 0.4266(7) 0.7477(19) 0.3354(8) 0.051(4) Uani 0.200(11) 1 d D U P B 2
H4AA H 0.420567 0.701996 0.372035 0.061 Uiso 0.200(11) 1 calc R U P B 2
H4AB H 0.378403 0.770256 0.301995 0.061 Uiso 0.200(11) 1 calc R U P B 2

loop_
_atom_site_aniso_label
_atom_site_aniso_U_11
_atom_site_aniso_U_22
_atom_site_aniso_U_33
_atom_site_aniso_U_23
_atom_site_aniso_U_13
_atom_site_aniso_U_12
Ni2 0.0525(3) 0.0408(2) 0.0458(2) 0.00483(17) 0.01709(19) 0.01283(18)
K1 0.0381(3) 0.0551(3) 0.0357(2) -0.0001(2) 0.00534(19) 0.0174(2)
K3 0.0308(2) 0.0421(3) 0.0484(3) -0.0106(2) 0.00602(19) 0.00458(18)
N2 0.0396(10) 0.0580(12) 0.0351(9) -0.0039(9) 0.0069(8) 0.0089(9)
N6 0.0461(11) 0.0664(14) 0.0627(11) -0.0190(9) 0.0266(9) -0.0129(9)
N1 0.0364(10) 0.0534(12) 0.0609(13) -0.0135(10) 0.0101(9) 0.0043(9)
N3 0.0433(11) 0.0787(16) 0.0441(11) -0.0115(11) 0.0132(9) 0.0073(11)
C6 0.0387(11) 0.0453(12) 0.0355(11) -0.0017(9) 0.0065(9) 0.0028(9)
C10 0.0342(11) 0.0552(14) 0.0410(12) -0.0080(10) 0.0050(9) -0.0025(10)
C31 0.067(3) 0.045(2) 0.042(3) -0.0090(18) 0.019(2) -0.015(2)
C7 0.0449(13) 0.0647(16) 0.0412(12) -0.0139(12) 0.0080(10) 0.0043(12)
C11 0.0495(14) 0.0678(17) 0.0457(13) 0.0020(12) 0.0083(11) -0.0124(13)
C4 0.0262(13) 0.0517(18) 0.0342(17) -0.0014(13) 0.0089(11) 0.0040(13)
N4 0.049(3) 0.048(2) 0.136(4) 0.000(2) 0.043(3) 0.0035(18)
C15 0.0537(16) 0.082(2) 0.0609(17) -0.0206(16) 0.0167(13) 0.0060(15)
C40 0.098(3) 0.061(4) 0.045(4) -0.010(2) 0.023(3) -0.035(3)
C39 0.130(4) 0.076(4) 0.053(3) -0.006(2) 0.039(3) -0.036(3)
C38 0.154(5) 0.090(4) 0.056(3) 0.007(2) 0.035(4) -0.036(4)
C37 0.138(4) 0.080(4) 0.057(3) 0.010(2) 0.012(3) -0.034(3)
C36 0.106(3) 0.080(3) 0.051(3) 0.007(2) 0.000(2) -0.030(3)
C35 0.089(3) 0.057(3) 0.037(3) -0.0100(17) 0.006(2) -0.031(2)
C41 0.092(3) 0.062(4) 0.049(3) -0.012(2) 0.039(3) -0.018(3)
N5 0.074(2) 0.069(3) 0.063(2) -0.030(2) 0.028(2) 0.001(2)
C3 0.0366(16) 0.065(2) 0.0409(19) -0.0085(15) 0.0169(13) 0.0050(14)
C16 0.054(3) 0.038(3) 0.060(3) 0.004(2) 0.002(2) 0.017(2)
C21 0.047(2) 0.045(2) 0.086(4) -0.021(3) -0.004(2) 0.0094(18)
C20 0.066(3) 0.046(3) 0.108(4) -0.019(3) -0.012(3) 0.015(2)
C19 0.066(3) 0.061(3) 0.107(4) 0.030(3) -0.011(3) -0.008(3)
C18 0.089(4) 0.098(4) 0.089(4) 0.035(3) 0.015(3) -0.023(3)
C17 0.056(3) 0.085(4) 0.064(3) 0.028(3) 0.000(2) -0.018(3)
C8 0.0588(17) 0.108(3) 0.0528(16) 0.0045(17) 0.0207(14) -0.0090(18)
C42 0.067(2) 0.0435(19) 0.043(2) -0.0137(12) 0.026(2) -0.0131(19)
C1 0.0530(16) 0.0658(19) 0.088(2) -0.0013(17) 0.0074(15) -0.0061(14)
C34 0.064(2) 0.050(3) 0.047(3) -0.0054(14) 0.0033(19) -0.0219(16)
C33 0.057(2) 0.044(3) 0.040(2) -0.0106(12) 0.012(2) -0.0168(17)
C5 0.080(2) 0.093(3) 0.0595(18) 0.0284(18) 0.0235(16) 0.0121(19)
C9 0.0560(17) 0.122(3) 0.0673(19) -0.031(2) 0.0206(15) 0.0188(19)
C14 0.076(2) 0.143(4) 0.077(2) -0.036(3) 0.037(2) 0.004(2)
C12 0.0534(16) 0.118(3) 0.0526(16) 0.0128(18) 0.0067(13) -0.0334(18)
C2 0.075(2) 0.109(3) 0.063(2) -0.0189(19) 0.0160(17) 0.018(2)
C32 0.050(2) 0.054(2) 0.046(2) -0.0058(13) 0.0154(16) -0.0123(15)
C26 0.133(5) 0.060(4) 0.086(3) -0.026(2) 0.058(5) -0.004(3)
C13 0.066(2) 0.172(5) 0.0537(19) -0.016(2) 0.0259(17) -0.026(3)
C23 0.080(3) 0.081(4) 0.179(5) -0.033(4) 0.072(4) 0.020(2)
C28 0.037(2) 0.093(4) 0.077(3) -0.016(3) 0.016(2) 0.004(2)
C43 0.073(2) 0.053(2) 0.056(2) -0.0059(14) 0.0329(19) 0.0036(17)
C29 0.052(2) 0.072(3) 0.105(3) 0.001(2) 0.0277(18) 0.013(2)
C30 0.076(3) 0.044(2) 0.055(2) -0.0024(14) 0.025(2) 0.0015(16)
C24 0.092(3) 0.051(2) 0.059(3) -0.002(2) 0.016(2) 0.0273(17)
C25 0.057(3) 0.069(3) 0.073(3) -0.011(2) 0.019(2) 0.020(3)
C27 0.074(3) 0.091(4) 0.100(3) -0.051(3) 0.039(2) -0.041(3)
C27A 0.028(3) 0.045(2) 0.067(2) -0.001(2) 0.013(2) -0.010(2)
C22 0.060(3) 0.069(3) 0.152(6) 0.017(3) 0.053(4) -0.002(2)
C44 0.086(5) 0.081(4) 0.161(4) 0.037(4) 0.048(5) 0.012(4)
C16A 0.019(3) 0.023(4) 0.034(3) 0.011(3) -0.005(2) 0.001(2)
C21A 0.035(3) 0.065(5) 0.042(4) 0.011(3) 0.002(3) -0.003(3)
C20A 0.044(4) 0.089(6) 0.052(4) 0.022(4) 0.012(3) -0.009(4)
C18A 0.051(5) 0.070(6) 0.070(6) 0.027(5) 0.006(4) -0.021(4)
C19A 0.037(4) 0.040(4) 0.086(6) 0.013(4) -0.010(4) -0.014(3)
C17A 0.046(4) 0.024(4) 0.045(5) -0.011(3) -0.004(3) -0.001(3)
C29A 0.048(3) 0.032(3) 0.0759(16) -0.004(2) 0.010(2) 0.008(3)
C28A 0.0403(16) 0.070(4) 0.068(4) -0.013(3) 0.015(2) -0.001(2)
C43A 0.042(3) 0.041(3) 0.041(3) -0.0032(18) 0.007(2) -0.004(2)
C30A 0.059(5) 0.043(5) 0.047(6) -0.003(4) 0.014(4) -0.014(3)
C31A 0.056(4) 0.062(4) 0.040(3) -0.013(2) 0.019(3) -0.016(3)
C32A 0.045(3) 0.059(4) 0.050(3) -0.012(2) 0.019(3) -0.006(2)
C36A 0.054(4) 0.045(5) 0.037(5) -0.010(3) 0.020(4) -0.004(4)
C39A 0.054(3) 0.075(6) 0.045(4) 0.005(3) 0.020(3) -0.003(3)
C34A 0.058(4) 0.065(5) 0.048(4) 0.003(3) 0.015(3) -0.018(3)
C38A 0.062(4) 0.057(4) 0.037(4) -0.003(2) 0.005(3) -0.011(3)
C37A 0.060(4) 0.062(5) 0.037(4) -0.005(2) 0.011(3) 0.003(3)
C40A 0.047(3) 0.047(4) 0.040(4) -0.010(2) 0.010(3) -0.007(3)
C41A 0.059(4) 0.045(5) 0.051(4) -0.003(3) 0.028(3) 0.003(4)
C42A 0.039(3) 0.040(3) 0.033(3) -0.007(2) 0.008(3) -0.001(3)
C33A 0.039(3) 0.034(4) 0.041(4) -0.0136(18) 0.010(3) -0.005(2)
C35A 0.039(2) 0.040(3) 0.040(3) -0.0119(18) 0.007(2) 0.003(2)
C25A 0.092(4) 0.068(5) 0.055(3) -0.021(3) 0.033(4) -0.015(5)
C24A 0.082(3) 0.079(6) 0.084(5) -0.045(4) 0.050(3) -0.028(4)
C26A 0.044(3) 0.037(3) 0.062(2) -0.019(2) 0.015(3) -0.011(3)
C44A 0.047(4) 0.079(6) 0.055(3) 0.009(3) 0.017(3) 0.011(4)
C22A 0.096(6) 0.063(4) 0.085(5) 0.027(4) 0.060(5) 0.018(4)
C23A 0.070(3) 0.060(4) 0.081(5) -0.031(4) 0.047(3) 0.008(4)
N4A 0.042(3) 0.036(3) 0.047(3) -0.0003(19) 0.022(2) 0.007(2)
N5A 0.067(3) 0.077(5) 0.049(3) -0.041(3) 0.030(2) -0.040(4)
C3A 0.063(8) 0.055(8) 0.110(11) -0.018(7) 0.051(8) 0.006(6)
C4A 0.045(6) 0.073(8) 0.046(7) -0.003(6) 0.029(5) 0.005(6)


#----------------------------------------------------------------------------#
#                   MOLECULAR GEOMETRY                                       #
#----------------------------------------------------------------------------#

_geom_special_details            
;
 All esds (except the esd in the dihedral angle between two l.s. planes)
 are estimated using the full covariance matrix.  The cell esds are taken
 into account individually in the estimation of esds in distances, angles
 and torsion angles; correlations between esds in cell parameters are only
 used when they are defined by crystal symmetry.  An approximate (isotropic)
 treatment of cell esds is used for estimating esds involving l.s. planes.
;
loop_
_geom_bond_atom_site_label_1
_geom_bond_atom_site_label_2
_geom_bond_distance
_geom_bond_site_symmetry_2
_geom_bond_publ_flag
Ni2 K1 3.2040(6) . ?
Ni2 K3 3.3072(6) . ?
Ni2 C10 1.945(3) . ?
Ni2 C31 2.130(12) . ?
Ni2 C16 2.123(3) . ?
Ni2 C43 2.054(4) . ?
Ni2 C30 1.886(4) . ?
Ni2 C16A 1.816(4) . ?
Ni2 C43A 2.137(6) . ?
Ni2 C30A 2.15(2) . ?
K1 N2 2.846(2) . ?
K1 N1 2.826(2) . ?
K1 N3 2.780(2) . ?
K1 C10 3.105(2) . ?
K1 C11 3.174(3) . ?
K1 C16 2.956(3) . ?
K1 C21 3.181(4) . ?
K1 C5 3.324(4) . ?
K1 C16A 2.874(5) . ?
K1 C21A 3.355(5) . ?
K1 C17A 3.076(5) . ?
K3 N6 2.793(2) . ?
K3 N4 2.831(7) . ?
K3 N5 2.905(6) . ?
K3 C16 2.978(3) . ?
K3 C34 3.170(5) . ?
K3 C33 2.986(5) . ?
K3 C16A 3.133(5) . ?
K3 C17A 3.242(5) . ?
K3 C33A 3.009(9) . ?
K3 C35A 3.268(9) . ?
K3 N4A 2.871(10) . ?
K3 N5A 3.043(9) . ?
N2 C6 1.4613(17) . ?
N2 C4 1.4659(18) . ?
N2 C5 1.4607(18) . ?
N2 C4A 1.462(2) . ?
N6 C28 1.454(2) . ?
N6 C29 1.447(2) . ?
N6 C27 1.455(2) . ?
N6 C27A 1.457(2) . ?
N6 C29A 1.457(2) . ?
N6 C28A 1.451(2) . ?
N1 C3 1.4623(18) . ?
N1 C1 1.4603(19) . ?
N1 C2 1.4649(18) . ?
N1 C3A 1.464(2) . ?
N3 C7 1.471(3) . ?
N3 C8 1.463(4) . ?
N3 C9 1.463(4) . ?
C6 H6A 0.99 . ?
C6 H6B 0.99 . ?
C6 C7 1.517(3) . ?
C10 C11 1.412(4) . ?
C10 C15 1.409(4) . ?
C31 H31 0.95 . ?
C31 C32 1.3956(15) . ?
C31 C30 1.3955(15) . ?
C7 H7A 0.99 . ?
C7 H7B 0.99 . ?
C11 H11 0.95 . ?
C11 C12 1.392(4) . ?
C4 H4A 0.99 . ?
C4 H4B 0.99 . ?
C4 C3 1.540(5) . ?
N4 C23 1.454(2) . ?
N4 C22 1.452(2) . ?
N4 C44 1.452(2) . ?
C15 H15 0.95 . ?
C15 C14 1.390(5) . ?
C40 C39 1.39 . ?
C40 C35 1.39 . ?
C40 C41 1.3985(15) . ?
C39 H39 0.95 . ?
C39 C38 1.39 . ?
C38 H38 0.95 . ?
C38 C37 1.39 . ?
C37 H37 0.95 . ?
C37 C36 1.39 . ?
C36 H36 0.95 . ?
C36 C35 1.39 . ?
C35 C34 1.3990(15) . ?
C41 H41 0.95 . ?
C41 C42 1.3969(15) . ?
N5 C26 1.452(2) . ?
N5 C24 1.451(2) . ?
N5 C25 1.465(7) . ?
C3 H3A 0.99 . ?
C3 H3B 0.99 . ?
C16 C21 1.39 . ?
C16 C17 1.39 . ?
C21 H21 0.95 . ?
C21 C20 1.39 . ?
C20 H20 0.95 . ?
C20 C19 1.39 . ?
C19 H19 0.95 . ?
C19 C18 1.39 . ?
C18 H18 0.95 . ?
C18 C17 1.39 . ?
C17 H17 0.95 . ?
C8 H8B 0.98 . ?
C8 H8C 0.98 . ?
C8 H8A 0.98 . ?
C42 C33 1.3992(15) . ?
C42 C43 1.3993(15) . ?
C1 H1C 0.98 . ?
C1 H1B 0.98 . ?
C1 H1A 0.98 . ?
C34 H34 0.95 . ?
C34 C33 1.3972(15) . ?
C33 C32 1.3980(15) . ?
C5 H5C 0.98 . ?
C5 H5B 0.98 . ?
C5 H5A 0.98 . ?
C9 H9A 0.98 . ?
C9 H9B 0.98 . ?
C9 H9C 0.98 . ?
C14 H14 0.95 . ?
C14 C13 1.367(7) . ?
C12 H12 0.95 . ?
C12 C13 1.374(6) . ?
C2 H2A 0.98 . ?
C2 H2B 0.98 . ?
C2 H2C 0.98 . ?
C32 H32 0.95 . ?
C26 H26A 0.99 . ?
C26 H26B 0.99 . ?
C26 C27 1.481(5) . ?
C13 H13 0.95 . ?
C23 H23A 0.99 . ?
C23 H23B 0.99 . ?
C23 C24 1.480(5) . ?
C28 H28A 0.98 . ?
C28 H28B 0.98 . ?
C28 H28C 0.98 . ?
C43 H43 0.95 . ?
C43 C30 1.3971(15) . ?
C29 H29A 0.98 . ?
C29 H29B 0.98 . ?
C29 H29C 0.98 . ?
C30 H30 0.95 . ?
C24 H24A 0.99 . ?
C24 H24B 0.99 . ?
C25 H25A 0.98 . ?
C25 H25B 0.98 . ?
C25 H25C 0.98 . ?
C27 H27A 0.99 . ?
C27 H27B 0.99 . ?
C27A H27C 0.99 . ?
C27A H27D 0.99 . ?
C27A C26A 1.483(5) . ?
C22 H22A 0.98 . ?
C22 H22B 0.98 . ?
C22 H22C 0.98 . ?
C44 H44A 0.98 . ?
C44 H44B 0.98 . ?
C44 H44C 0.98 . ?
C16A C21A 1.39 . ?
C16A C17A 1.39 . ?
C21A H21A 0.95 . ?
C21A C20A 1.39 . ?
C20A H20A 0.95 . ?
C20A C18A 1.39 . ?
C18A H18A 0.95 . ?
C18A C19A 1.39 . ?
C19A H19A 0.95 . ?
C19A C17A 1.39 . ?
C17A H17A 0.95 . ?
C29A H29D 0.98 . ?
C29A H29E 0.98 . ?
C29A H29F 0.98 . ?
C28A H28D 0.98 . ?
C28A H28E 0.98 . ?
C28A H28F 0.98 . ?
C43A H43A 0.95 . ?
C43A C30A 1.3954(15) . ?
C43A C42A 1.3968(15) . ?
C30A H30A 0.95 . ?
C30A C31A 1.3948(15) . ?
C31A H31A 0.95 . ?
C31A C32A 1.3938(15) . ?
C32A H32A 0.95 . ?
C32A C33A 1.3959(15) . ?
C36A C39A 1.39 . ?
C36A C40A 1.39 . ?
C36A C41A 1.3965(15) . ?
C39A H39A 0.95 . ?
C39A C34A 1.39 . ?
C34A H34A 0.95 . ?
C34A C38A 1.39 . ?
C38A H38A 0.95 . ?
C38A C37A 1.39 . ?
C37A H37A 0.95 . ?
C37A C40A 1.39 . ?
C40A C35A 1.3963(15) . ?
C41A H41A 0.95 . ?
C41A C42A 1.3957(15) . ?
C42A C33A 1.3967(15) . ?
C33A C35A 1.3960(15) . ?
C35A H35A 0.95 . ?
C25A H25D 0.98 . ?
C25A H25E 0.98 . ?
C25A H25F 0.98 . ?
C25A N5A 1.520(13) . ?
C24A H24C 0.99 . ?
C24A H24D 0.99 . ?
C24A C23A 1.479(5) . ?
C24A N5A 1.452(2) . ?
C26A H26C 0.99 . ?
C26A H26D 0.99 . ?
C26A N5A 1.454(2) . ?
C44A H44D 0.98 . ?
C44A H44E 0.98 . ?
C44A H44F 0.98 . ?
C44A N4A 1.452(2) . ?
C22A H22D 0.98 . ?
C22A H22E 0.98 . ?
C22A H22F 0.98 . ?
C22A N4A 1.453(2) . ?
C23A H23C 0.99 . ?
C23A H23D 0.99 . ?
C23A N4A 1.453(2) . ?
C3A H3AA 0.99 . ?
C3A H3AB 0.99 . ?
C3A C4A 1.48(3) . ?
C4A H4AA 0.99 . ?
C4A H4AB 0.99 . ?

loop_
_geom_angle_atom_site_label_1
_geom_angle_atom_site_label_2
_geom_angle_atom_site_label_3
_geom_angle
_geom_angle_site_symmetry_1
_geom_angle_site_symmetry_3
_geom_angle_publ_flag
K1 Ni2 K3 124.352(19) . . ?
C10 Ni2 K1 69.30(7) . . ?
C10 Ni2 K3 109.49(8) . . ?
C10 Ni2 C31 95.3(2) . . ?
C10 Ni2 C16 100.35(13) . . ?
C10 Ni2 C43 156.37(13) . . ?
C10 Ni2 C43A 140.59(18) . . ?
C10 Ni2 C30A 102.7(3) . . ?
C31 Ni2 K1 135.71(11) . . ?
C31 Ni2 K3 99.84(11) . . ?
C16 Ni2 K1 63.66(9) . . ?
C16 Ni2 K3 62.06(9) . . ?
C16 Ni2 C31 159.23(15) . . ?
C43 Ni2 K1 110.02(13) . . ?
C43 Ni2 K3 90.60(9) . . ?
C43 Ni2 C31 68.3(2) . . ?
C43 Ni2 C16 100.06(16) . . ?
C30 Ni2 K1 108.19(13) . . ?
C30 Ni2 K3 119.73(13) . . ?
C30 Ni2 C10 115.42(13) . . ?
C30 Ni2 C31 40.10(19) . . ?
C30 Ni2 C16 138.05(15) . . ?
C30 Ni2 C43 41.27(8) . . ?
C16A Ni2 K1 62.88(16) . . ?
C16A Ni2 K3 68.42(16) . . ?
C16A Ni2 C10 113.14(19) . . ?
C16A Ni2 C43A 106.2(2) . . ?
C16A Ni2 C30A 144.1(3) . . ?
C43A Ni2 K1 130.48(18) . . ?
C43A Ni2 K3 87.13(14) . . ?
C43A Ni2 C30A 38.0(2) . . ?
C30A Ni2 K1 133.9(2) . . ?
C30A Ni2 K3 101.4(2) . . ?
Ni2 K1 C5 133.74(5) . . ?
Ni2 K1 C21A 49.55(8) . . ?
N2 K1 Ni2 158.01(4) . . ?
N2 K1 C10 162.92(6) . . ?
N2 K1 C11 146.37(6) . . ?
N2 K1 C16 122.64(7) . . ?
N2 K1 C21 112.52(8) . . ?
N2 K1 C5 25.94(4) . . ?
N2 K1 C16A 125.39(8) . . ?
N2 K1 C21A 108.47(9) . . ?
N2 K1 C17A 112.59(11) . . ?
N1 K1 Ni2 110.49(4) . . ?
N1 K1 N2 62.75(5) . . ?
N1 K1 C10 131.45(6) . . ?
N1 K1 C11 117.02(7) . . ?
N1 K1 C16 120.08(9) . . ?
N1 K1 C21 140.72(8) . . ?
N1 K1 C5 72.50(8) . . ?
N1 K1 C16A 109.43(11) . . ?
N1 K1 C21A 86.39(10) . . ?
N1 K1 C17A 127.97(10) . . ?
N3 K1 Ni2 131.43(5) . . ?
N3 K1 N2 63.57(6) . . ?
N3 K1 N1 116.62(6) . . ?
N3 K1 C10 99.39(7) . . ?
N3 K1 C11 91.65(7) . . ?
N3 K1 C16 115.95(9) . . ?
N3 K1 C21 90.10(9) . . ?
N3 K1 C5 73.96(8) . . ?
N3 K1 C16A 128.26(12) . . ?
N3 K1 C21A 141.72(11) . . ?
N3 K1 C17A 102.09(11) . . ?
C10 K1 Ni2 35.88(5) . . ?
C10 K1 C11 25.97(7) . . ?
C10 K1 C21 63.84(8) . . ?
C10 K1 C5 153.02(8) . . ?
C10 K1 C21A 83.95(10) . . ?
C11 K1 Ni2 55.58(5) . . ?
C11 K1 C21 88.40(9) . . ?
C11 K1 C5 165.48(8) . . ?
C11 K1 C21A 105.01(9) . . ?
C16 K1 Ni2 40.08(5) . . ?
C16 K1 C10 62.06(8) . . ?
C16 K1 C11 87.77(8) . . ?
C16 K1 C21 25.8 . . ?
C16 K1 C5 96.74(7) . . ?
C21 K1 Ni2 58.03(7) . . ?
C21 K1 C5 89.73(9) . . ?
C5 K1 C21A 85.92(9) . . ?
C16A K1 Ni2 34.23(7) . . ?
C16A K1 C10 63.22(9) . . ?
C16A K1 C11 87.49(9) . . ?
C16A K1 C5 99.85(9) . . ?
C16A K1 C21A 24.2 . . ?
C16A K1 C17A 26.7 . . ?
C17A K1 Ni2 53.18(10) . . ?
C17A K1 C10 68.00(11) . . ?
C17A K1 C11 93.82(11) . . ?
C17A K1 C5 87.53(11) . . ?
C17A K1 C21A 43.70(5) . . ?
N6 K3 N4 98.05(10) . . ?
N6 K3 N5 63.43(13) . . ?
N6 K3 C16 105.05(7) . . ?
N6 K3 C34 105.09(8) . . ?
N6 K3 C33 123.62(7) . . ?
N6 K3 C16A 108.42(8) . . ?
N6 K3 C17A 97.26(10) . . ?
N6 K3 C33A 119.31(10) . . ?
N6 K3 C35A 96.96(11) . . ?
N6 K3 N4A 98.72(12) . . ?
N6 K3 N5A 64.64(14) . . ?
N4 K3 N5 61.94(14) . . ?
N4 K3 C16 143.82(16) . . ?
N4 K3 C34 85.33(16) . . ?
N4 K3 C33 99.82(14) . . ?
N5 K3 C16 104.47(12) . . ?
N5 K3 C34 141.34(13) . . ?
N5 K3 C33 161.76(12) . . ?
C16 K3 C34 114.19(11) . . ?
C16 K3 C33 90.23(10) . . ?
C33 K3 C34 26.02(4) . . ?
C16A K3 C17A 25.1 . . ?
C16A K3 C35A 110.86(15) . . ?
C17A K3 C35A 135.65(14) . . ?
C33A K3 C16A 91.18(14) . . ?
C33A K3 C17A 116.02(14) . . ?
C33A K3 C35A 25.27(7) . . ?
C33A K3 N5A 159.15(18) . . ?
N4A K3 C16A 142.30(14) . . ?
N4A K3 C17A 128.00(15) . . ?
N4A K3 C33A 97.97(16) . . ?
N4A K3 C35A 90.68(16) . . ?
N4A K3 N5A 61.49(17) . . ?
N5A K3 C16A 107.3(2) . . ?
N5A K3 C17A 82.2(2) . . ?
N5A K3 C35A 141.4(2) . . ?
C6 N2 K1 114.08(13) . . ?
C6 N2 C4 108.2(2) . . ?
C6 N2 C4A 122.6(7) . . ?
C4 N2 K1 113.47(15) . . ?
C5 N2 K1 95.60(17) . . ?
C5 N2 C6 110.5(2) . . ?
C5 N2 C4 114.7(3) . . ?
C5 N2 C4A 86.4(10) . . ?
C4A N2 K1 118.3(6) . . ?
C28 N6 K3 101.5(3) . . ?
C28 N6 C27 105.5(4) . . ?
C29 N6 K3 111.0(3) . . ?
C29 N6 C28 113.7(4) . . ?
C29 N6 C27 119.1(5) . . ?
C27 N6 K3 104.1(3) . . ?
C27A N6 K3 116.1(3) . . ?
C27A N6 C29A 99.1(4) . . ?
C29A N6 K3 110.6(4) . . ?
C28A N6 K3 116.2(4) . . ?
C28A N6 C27A 109.6(5) . . ?
C28A N6 C29A 103.1(6) . . ?
C3 N1 K1 115.17(18) . . ?
C3 N1 C2 107.8(3) . . ?
C1 N1 K1 99.50(18) . . ?
C1 N1 C3 114.1(3) . . ?
C1 N1 C2 109.6(3) . . ?
C1 N1 C3A 90.8(10) . . ?
C2 N1 K1 110.39(18) . . ?
C3A N1 K1 105.3(7) . . ?
C3A N1 C2 134.6(10) . . ?
C7 N3 K1 113.05(15) . . ?
C8 N3 K1 100.00(17) . . ?
C8 N3 C7 111.6(2) . . ?
C8 N3 C9 110.2(3) . . ?
C9 N3 K1 111.16(18) . . ?
C9 N3 C7 110.4(2) . . ?
N2 C6 H6A 108.8 . . ?
N2 C6 H6B 108.8 . . ?
N2 C6 C7 113.68(19) . . ?
H6A C6 H6B 107.7 . . ?
C7 C6 H6A 108.8 . . ?
C7 C6 H6B 108.8 . . ?
Ni2 C10 K1 74.82(8) . . ?
C11 C10 Ni2 123.9(2) . . ?
C11 C10 K1 79.73(15) . . ?
C15 C10 Ni2 122.5(2) . . ?
C15 C10 K1 122.03(17) . . ?
C15 C10 C11 113.4(3) . . ?
C32 C31 H31 120.1 . . ?
C30 C31 H31 120.1 . . ?
C30 C31 C32 119.8(4) . . ?
N3 C7 C6 113.5(2) . . ?
N3 C7 H7A 108.9 . . ?
N3 C7 H7B 108.9 . . ?
C6 C7 H7A 108.9 . . ?
C6 C7 H7B 108.9 . . ?
H7A C7 H7B 107.7 . . ?
C10 C11 H11 118 . . ?
C12 C11 C10 123.9(3) . . ?
C12 C11 H11 118 . . ?
N2 C4 H4A 108.9 . . ?
N2 C4 H4B 108.9 . . ?
N2 C4 C3 113.6(3) . . ?
H4A C4 H4B 107.7 . . ?
C3 C4 H4A 108.9 . . ?
C3 C4 H4B 108.9 . . ?
C23 N4 K3 109.1(4) . . ?
C22 N4 K3 103.6(4) . . ?
C22 N4 C23 113.1(6) . . ?
C44 N4 K3 109.0(5) . . ?
C44 N4 C23 114.8(7) . . ?
C44 N4 C22 106.6(6) . . ?
C10 C15 H15 118.4 . . ?
C14 C15 C10 123.1(4) . . ?
C14 C15 H15 118.4 . . ?
C39 C40 C35 120 . . ?
C39 C40 C41 122.3(4) . . ?
C35 C40 C41 117.7(4) . . ?
C40 C39 H39 120 . . ?
C38 C39 C40 120 . . ?
C38 C39 H39 120 . . ?
C39 C38 H38 120 . . ?
C39 C38 C37 120 . . ?
C37 C38 H38 120 . . ?
C38 C37 H37 120 . . ?
C36 C37 C38 120 . . ?
C36 C37 H37 120 . . ?
C37 C36 H36 120 . . ?
C37 C36 C35 120 . . ?
C35 C36 H36 120 . . ?
C40 C35 C34 116.0(3) . . ?
C36 C35 C40 120 . . ?
C36 C35 C34 124.0(3) . . ?
C40 C41 H41 116.9 . . ?
C42 C41 C40 126.3(4) . . ?
C42 C41 H41 116.9 . . ?
C26 N5 K3 112.8(4) . . ?
C26 N5 C25 109.3(6) . . ?
C24 N5 K3 115.8(4) . . ?
C24 N5 C26 99.8(6) . . ?
C24 N5 C25 109.2(4) . . ?
C25 N5 K3 109.4(4) . . ?
N1 C3 C4 110.8(3) . . ?
N1 C3 H3A 109.5 . . ?
N1 C3 H3B 109.5 . . ?
C4 C3 H3A 109.5 . . ?
C4 C3 H3B 109.5 . . ?
H3A C3 H3B 108.1 . . ?
Ni2 C16 K1 76.27(9) . . ?
Ni2 C16 K3 78.89(9) . . ?
K1 C16 K3 152.12(11) . . ?
C21 C16 Ni2 122.28(19) . . ?
C21 C16 K1 86.17(14) . . ?
C21 C16 K3 96.64(16) . . ?
C21 C16 C17 120 . . ?
C17 C16 Ni2 117.37(19) . . ?
C17 C16 K1 102.18(15) . . ?
C17 C16 K3 100.34(18) . . ?
C16 C21 H21 120 . . ?
C16 C21 C20 120 . . ?
C20 C21 H21 120 . . ?
C21 C20 H20 120 . . ?
C19 C20 C21 120 . . ?
C19 C20 H20 120 . . ?
C20 C19 H19 120 . . ?
C20 C19 C18 120 . . ?
C18 C19 H19 120 . . ?
C19 C18 H18 120 . . ?
C17 C18 C19 120 . . ?
C17 C18 H18 120 . . ?
K1 C17 H17 104.7 . . ?
K3 C17 K1 110.08(10) . . ?
K3 C17 H17 95.7 . . ?
C16 C17 K1 55.13(13) . . ?
C16 C17 K3 56.70(14) . . ?
C16 C17 H17 120 . . ?
C18 C17 K1 108.56(12) . . ?
C18 C17 K3 116.68(12) . . ?
C18 C17 C16 120 . . ?
C18 C17 H17 120 . . ?
N3 C8 H8B 109.5 . . ?
N3 C8 H8C 109.5 . . ?
N3 C8 H8A 109.5 . . ?
H8B C8 H8C 109.5 . . ?
H8B C8 H8A 109.5 . . ?
H8C C8 H8A 109.5 . . ?
C41 C42 K3 95.7(5) . . ?
C41 C42 C33 116.2(3) . . ?
C41 C42 C43 127.3(3) . . ?
C33 C42 K3 64.9(3) . . ?
C33 C42 C43 116.6(3) . . ?
C43 C42 K3 105.5(3) . . ?
N1 C1 H1C 109.5 . . ?
N1 C1 H1B 109.5 . . ?
N1 C1 H1A 109.5 . . ?
H1C C1 H1B 109.5 . . ?
H1C C1 H1A 109.5 . . ?
H1B C1 H1A 109.5 . . ?
C35 C34 H34 116.7 . . ?
C33 C34 C35 126.6(4) . . ?
C33 C34 H34 116.7 . . ?
C42 C33 K3 90.0(3) . . ?
C34 C33 K3 84.3(3) . . ?
C34 C33 C42 117.1(3) . . ?
C34 C33 C32 124.9(3) . . ?
C32 C33 K3 95.3(3) . . ?
C32 C33 C42 118.0(3) . . ?
N2 C5 H5C 109.5 . . ?
N2 C5 H5B 109.5 . . ?
N2 C5 H5A 109.5 . . ?
H5C C5 H5B 109.5 . . ?
H5C C5 H5A 109.5 . . ?
H5B C5 H5A 109.5 . . ?
N3 C9 H9A 109.5 . . ?
N3 C9 H9B 109.5 . . ?
N3 C9 H9C 109.5 . . ?
H9A C9 H9B 109.5 . . ?
H9A C9 H9C 109.5 . . ?
H9B C9 H9C 109.5 . . ?
C15 C14 H14 119.8 . . ?
C13 C14 C15 120.4(4) . . ?
C13 C14 H14 119.8 . . ?
C11 C12 H12 120.4 . . ?
C13 C12 C11 119.2(4) . . ?
C13 C12 H12 120.4 . . ?
N1 C2 H2A 109.5 . . ?
N1 C2 H2B 109.5 . . ?
N1 C2 H2C 109.5 . . ?
H2A C2 H2B 109.5 . . ?
H2A C2 H2C 109.5 . . ?
H2B C2 H2C 109.5 . . ?
C31 C32 C33 122.4(4) . . ?
C31 C32 H32 118.8 . . ?
C33 C32 H32 118.8 . . ?
N5 C26 H26A 109.2 . . ?
N5 C26 H26B 109.2 . . ?
N5 C26 C27 112.1(6) . . ?
H26A C26 H26B 107.9 . . ?
C27 C26 H26A 109.2 . . ?
C27 C26 H26B 109.2 . . ?
C14 C13 C12 119.8(3) . . ?
C14 C13 H13 120.1 . . ?
C12 C13 H13 120.1 . . ?
N4 C23 H23A 107.6 . . ?
N4 C23 H23B 107.6 . . ?
N4 C23 C24 118.8(6) . . ?
H23A C23 H23B 107 . . ?
C24 C23 H23A 107.6 . . ?
C24 C23 H23B 107.6 . . ?
K3 C28 H28A 80 . . ?
K3 C28 H28B 163.1 . . ?
K3 C28 H28C 79 . . ?
N6 C28 K3 53.7(2) . . ?
N6 C28 H28A 109.5 . . ?
N6 C28 H28B 109.5 . . ?
N6 C28 H28C 109.5 . . ?
H28A C28 H28B 109.5 . . ?
H28A C28 H28C 109.5 . . ?
H28B C28 H28C 109.5 . . ?
C42 C43 H43 117.9 . . ?
C30 C43 C42 124.2(4) . . ?
C30 C43 H43 117.9 . . ?
N6 C29 H29A 109.5 . . ?
N6 C29 H29B 109.5 . . ?
N6 C29 H29C 109.5 . . ?
H29A C29 H29B 109.5 . . ?
H29A C29 H29C 109.5 . . ?
H29B C29 H29C 109.5 . . ?
C31 C30 C43 114.5(4) . . ?
C31 C30 H30 122.7 . . ?
C43 C30 H30 122.7 . . ?
N5 C24 C23 107.2(5) . . ?
N5 C24 H24A 110.3 . . ?
N5 C24 H24B 110.3 . . ?
C23 C24 H24A 110.3 . . ?
C23 C24 H24B 110.3 . . ?
H24A C24 H24B 108.5 . . ?
N5 C25 H25A 109.5 . . ?
N5 C25 H25B 109.5 . . ?
N5 C25 H25C 109.5 . . ?
H25A C25 H25B 109.5 . . ?
H25A C25 H25C 109.5 . . ?
H25B C25 H25C 109.5 . . ?
K3 C27 H27A 79.1 . . ?
K3 C27 H27B 159.1 . . ?
N6 C27 K3 51.7(2) . . ?
N6 C27 C26 117.9(5) . . ?
N6 C27 H27A 107.8 . . ?
N6 C27 H27B 107.8 . . ?
C26 C27 K3 88.4(4) . . ?
C26 C27 H27A 107.8 . . ?
C26 C27 H27B 107.8 . . ?
H27A C27 H27B 107.2 . . ?
N6 C27A H27C 110.6 . . ?
N6 C27A H27D 110.6 . . ?
N6 C27A C26A 105.7(5) . . ?
H27C C27A H27D 108.7 . . ?
C26A C27A H27C 110.6 . . ?
C26A C27A H27D 110.6 . . ?
K3 C22 H22A 83.6 . . ?
K3 C22 H22B 76.9 . . ?
K3 C22 H22C 161.4 . . ?
N4 C22 K3 52.4(3) . . ?
N4 C22 H22A 109.5 . . ?
N4 C22 H22B 109.5 . . ?
N4 C22 H22C 109.5 . . ?
H22A C22 H22B 109.5 . . ?
H22A C22 H22C 109.5 . . ?
H22B C22 H22C 109.5 . . ?
N4 C44 H44A 109.5 . . ?
N4 C44 H44B 109.5 . . ?
N4 C44 H44C 109.5 . . ?
H44A C44 H44B 109.5 . . ?
H44A C44 H44C 109.5 . . ?
H44B C44 H44C 109.5 . . ?
Ni2 C16A K1 82.89(17) . . ?
Ni2 C16A K3 78.96(15) . . ?
K1 C16A K3 146.89(17) . . ?
C21A C16A Ni2 117.6(3) . . ?
C21A C16A K1 97.7(2) . . ?
C21A C16A K3 115.3(2) . . ?
C21A C16A C17A 120 . . ?
C17A C16A Ni2 122.1(3) . . ?
C17A C16A K1 84.8(2) . . ?
C17A C16A K3 81.8(2) . . ?
C16A C21A H21A 120 . . ?
C16A C21A C20A 120 . . ?
C20A C21A H21A 120 . . ?
C21A C20A H20A 120 . . ?
C18A C20A C21A 120 . . ?
C18A C20A H20A 120 . . ?
C20A C18A H18A 120 . . ?
C20A C18A C19A 120 . . ?
C19A C18A H18A 120 . . ?
C18A C19A H19A 120 . . ?
C18A C19A C17A 120 . . ?
C17A C19A H19A 120 . . ?
C16A C17A H17A 120 . . ?
C19A C17A C16A 120 . . ?
C19A C17A H17A 120 . . ?
N6 C29A H29D 109.5 . . ?
N6 C29A H29E 109.5 . . ?
N6 C29A H29F 109.5 . . ?
H29D C29A H29E 109.5 . . ?
H29D C29A H29F 109.5 . . ?
H29E C29A H29F 109.5 . . ?
N6 C28A H28D 109.5 . . ?
N6 C28A H28E 109.5 . . ?
N6 C28A H28F 109.5 . . ?
H28D C28A H28E 109.5 . . ?
H28D C28A H28F 109.5 . . ?
H28E C28A H28F 109.5 . . ?
C30A C43A H43A 118.5 . . ?
C30A C43A C42A 123.0(6) . . ?
C42A C43A H43A 118.5 . . ?
C43A C30A H30A 122.3 . . ?
C31A C30A C43A 115.4(7) . . ?
C31A C30A H30A 122.3 . . ?
C30A C31A H31A 118.3 . . ?
C32A C31A C30A 123.4(7) . . ?
C32A C31A H31A 118.3 . . ?
K3 C32A H32A 101.2 . . ?
C31A C32A K3 106.0(4) . . ?
C31A C32A H32A 120.5 . . ?
C31A C32A C33A 119.1(6) . . ?
C33A C32A K3 61.8(4) . . ?
C33A C32A H32A 120.5 . . ?
C39A C36A C40A 120 . . ?
C39A C36A C41A 123.6(5) . . ?
C40A C36A C41A 116.3(5) . . ?
C36A C39A H39A 120 . . ?
C34A C39A C36A 120 . . ?
C34A C39A H39A 120 . . ?
C39A C34A H34A 120 . . ?
C38A C34A C39A 120 . . ?
C38A C34A H34A 120 . . ?
C34A C38A H38A 120 . . ?
C34A C38A C37A 120 . . ?
C37A C38A H38A 120 . . ?
C38A C37A H37A 120 . . ?
C38A C37A C40A 120 . . ?
C40A C37A H37A 120 . . ?
C36A C40A C35A 120.9(4) . . ?
C37A C40A C36A 120 . . ?
C37A C40A C35A 119.1(4) . . ?
C36A C41A H41A 118 . . ?
C42A C41A C36A 124.1(6) . . ?
C42A C41A H41A 118 . . ?
C43A C42A K3 103.0(5) . . ?
C41A C42A K3 98.2(9) . . ?
C41A C42A C43A 122.6(4) . . ?
C41A C42A C33A 118.4(5) . . ?
C33A C42A K3 66.3(5) . . ?
C33A C42A C43A 119.1(5) . . ?
C32A C33A K3 94.1(5) . . ?
C32A C33A C42A 119.5(5) . . ?
C42A C33A K3 88.5(5) . . ?
C35A C33A K3 87.8(5) . . ?
C35A C33A C32A 121.9(5) . . ?
C35A C33A C42A 118.6(4) . . ?
C40A C35A H35A 119.2 . . ?
C33A C35A C40A 121.6(5) . . ?
C33A C35A H35A 119.2 . . ?
H25D C25A H25E 109.5 . . ?
H25D C25A H25F 109.5 . . ?
H25E C25A H25F 109.5 . . ?
N5A C25A H25D 109.5 . . ?
N5A C25A H25E 109.5 . . ?
N5A C25A H25F 109.5 . . ?
H24C C24A H24D 107.5 . . ?
C23A C24A H24C 108.4 . . ?
C23A C24A H24D 108.4 . . ?
N5A C24A H24C 108.4 . . ?
N5A C24A H24D 108.4 . . ?
N5A C24A C23A 115.3(7) . . ?
C27A C26A H26C 104.3 . . ?
C27A C26A H26D 104.3 . . ?
H26C C26A H26D 105.6 . . ?
N5A C26A C27A 131.8(7) . . ?
N5A C26A H26C 104.3 . . ?
N5A C26A H26D 104.3 . . ?
H44D C44A H44E 109.5 . . ?
H44D C44A H44F 109.5 . . ?
H44E C44A H44F 109.5 . . ?
N4A C44A H44D 109.5 . . ?
N4A C44A H44E 109.5 . . ?
N4A C44A H44F 109.5 . . ?
K3 C22A H22D 80.8 . . ?
K3 C22A H22E 77.5 . . ?
K3 C22A H22F 163.7 . . ?
H22D C22A H22E 109.5 . . ?
H22D C22A H22F 109.5 . . ?
H22E C22A H22F 109.5 . . ?
N4A C22A K3 54.4(5) . . ?
N4A C22A H22D 109.5 . . ?
N4A C22A H22E 109.5 . . ?
N4A C22A H22F 109.5 . . ?
C24A C23A H23C 107.5 . . ?
C24A C23A H23D 107.5 . . ?
H23C C23A H23D 107 . . ?
N4A C23A C24A 119.4(7) . . ?
N4A C23A H23C 107.5 . . ?
N4A C23A H23D 107.5 . . ?
C44A N4A K3 111.1(5) . . ?
C44A N4A C22A 109.7(8) . . ?
C44A N4A C23A 109.0(7) . . ?
C22A N4A K3 101.4(5) . . ?
C23A N4A K3 116.1(5) . . ?
C23A N4A C22A 109.2(8) . . ?
C25A N5A K3 109.3(6) . . ?
C24A N5A K3 110.1(5) . . ?
C24A N5A C25A 100.2(7) . . ?
C24A N5A C26A 130.0(9) . . ?
C26A N5A K3 98.9(5) . . ?
C26A N5A C25A 107.6(7) . . ?
K1 C3A H3AA 86.7 . . ?
K1 C3A H3AB 156.7 . . ?
N1 C3A K1 51.0(5) . . ?
N1 C3A H3AA 106 . . ?
N1 C3A H3AB 106 . . ?
N1 C3A C4A 125.2(16) . . ?
H3AA C3A H3AB 106.3 . . ?
C4A C3A K1 88.2(7) . . ?
C4A C3A H3AA 106 . . ?
C4A C3A H3AB 106 . . ?
N2 C4A C5 46.8(5) . . ?
N2 C4A C3A 99.6(14) . . ?
N2 C4A H4AA 111.9 . . ?
N2 C4A H4AB 111.9 . . ?
C5 C4A H4AA 67.1 . . ?
C5 C4A H4AB 115.9 . . ?
C3A C4A C5 129.1(9) . . ?
C3A C4A H4AA 111.9 . . ?
C3A C4A H4AB 111.9 . . ?
H4AA C4A H4AB 109.6 . . ?

loop_
_geom_torsion_atom_site_label_1
_geom_torsion_atom_site_label_2
_geom_torsion_atom_site_label_3
_geom_torsion_atom_site_label_4
_geom_torsion
_geom_torsion_site_symmetry_1
_geom_torsion_site_symmetry_2
_geom_torsion_site_symmetry_3
_geom_torsion_site_symmetry_4
_geom_torsion_publ_flag
Ni2 C10 C11 C12 176.1(2) . . . . ?
Ni2 C10 C15 C14 -174.6(3) . . . . ?
Ni2 C16 C21 C20 -173.0(2) . . . . ?
Ni2 C16 C17 K1 80.69(15) . . . . ?
Ni2 C16 C17 K3 -82.75(15) . . . . ?
Ni2 C16 C17 C18 173.3(2) . . . . ?
Ni2 C16A C21A C20A 174.3(4) . . . . ?
Ni2 C16A C17A C19A -174.1(4) . . . . ?
K1 Ni2 C16A K3 152.17(15) . . . . ?
K1 Ni2 C16A C21A -95.0(3) . . . . ?
K1 Ni2 C16A C17A 79.2(3) . . . . ?
K1 N2 C6 C7 33.3(2) . . . . ?
K1 N2 C4 C3 -41.7(4) . . . . ?
K1 N2 C4A C5 -94.4(6) . . . . ?
K1 N2 C4A C3A 41.7(18) . . . . ?
K1 N1 C3 C4 -43.4(4) . . . . ?
K1 N1 C3A C4A 52(2) . . . . ?
K1 N3 C7 C6 46.9(3) . . . . ?
K1 C10 C11 C12 -120.1(3) . . . . ?
K1 C10 C15 C14 93.5(4) . . . . ?
K1 C16 C21 C20 -101.86(15) . . . . ?
K1 C16 C17 K3 -163.44(14) . . . . ?
K1 C16 C17 C18 92.62(13) . . . . ?
K1 C16A C21A C20A 88.4(2) . . . . ?
K1 C16A C17A C19A -95.8(2) . . . . ?
K1 C3A C4A N2 -28.3(12) . . . . ?
K1 C3A C4A C5 12.4(19) . . . . ?
K3 Ni2 C16A K1 -152.17(15) . . . . ?
K3 Ni2 C16A C21A 112.9(3) . . . . ?
K3 Ni2 C16A C17A -72.9(3) . . . . ?
K3 N6 C27 C26 62.8(7) . . . . ?
K3 N6 C27A C26A -44.5(5) . . . . ?
K3 N4 C23 C24 -52.8(8) . . . . ?
K3 N5 C26 C27 18.4(9) . . . . ?
K3 N5 C24 C23 -36.3(6) . . . . ?
K3 C16 C21 C20 106.01(16) . . . . ?
K3 C16 C17 K1 163.44(14) . . . . ?
K3 C16 C17 C18 -103.94(15) . . . . ?
K3 C42 C33 C34 -83.6(5) . . . . ?
K3 C42 C33 C32 95.9(4) . . . . ?
K3 C42 C43 C30 -88.8(4) . . . . ?
K3 C33 C32 C31 104.8(8) . . . . ?
K3 C16A C21A C20A -95.2(2) . . . . ?
K3 C16A C17A C19A 114.5(2) . . . . ?
K3 C32A C33A C42A -90.6(8) . . . . ?
K3 C32A C33A C35A 89.9(8) . . . . ?
K3 C42A C33A C32A 93.8(7) . . . . ?
K3 C42A C33A C35A -86.6(8) . . . . ?
K3 C33A C35A C40A -87.5(10) . . . . ?
K3 C22A N4A C44A -117.6(7) . . . . ?
K3 C22A N4A C23A 123.0(7) . . . . ?
N2 C6 C7 N3 -55.1(3) . . . . ?
N2 C4 C3 N1 57.9(5) . . . . ?
N6 C27A C26A N5A 61.2(11) . . . . ?
N1 C3A C4A N2 -66(3) . . . . ?
N1 C3A C4A C5 -25(3) . . . . ?
C6 N2 C4 C3 -169.3(3) . . . . ?
C6 N2 C4A C5 112.1(6) . . . . ?
C6 N2 C4A C3A -111.8(11) . . . . ?
C10 Ni2 C16A K1 -49.40(16) . . . . ?
C10 Ni2 C16A K3 102.77(12) . . . . ?
C10 Ni2 C16A C21A -144.4(3) . . . . ?
C10 Ni2 C16A C17A 29.8(3) . . . . ?
C10 C11 C12 C13 -1.2(4) . . . . ?
C10 C15 C14 C13 -2.0(6) . . . . ?
C11 C10 C15 C14 1.1(4) . . . . ?
C11 C12 C13 C14 0.2(5) . . . . ?
C4 N2 C6 C7 160.6(3) . . . . ?
N4 C23 C24 N5 62.3(9) . . . . ?
C15 C10 C11 C12 0.5(4) . . . . ?
C15 C14 C13 C12 1.3(6) . . . . ?
C40 C39 C38 C37 0 . . . . ?
C40 C35 C34 C33 -4.5(8) . . . . ?
C40 C41 C42 K3 62.6(11) . . . . ?
C40 C41 C42 C33 -2.2(14) . . . . ?
C40 C41 C42 C43 177.1(8) . . . . ?
C39 C40 C35 C36 0 . . . . ?
C39 C40 C35 C34 -177.9(7) . . . . ?
C39 C40 C41 C42 -178.9(8) . . . . ?
C39 C38 C37 C36 0 . . . . ?
C38 C37 C36 C35 0 . . . . ?
C37 C36 C35 C40 0 . . . . ?
C37 C36 C35 C34 177.7(8) . . . . ?
C36 C35 C34 C33 177.7(5) . . . . ?
C35 C40 C39 C38 0 . . . . ?
C35 C40 C41 C42 0.9(14) . . . . ?
C35 C34 C33 K3 -83.8(7) . . . . ?
C35 C34 C33 C42 3.2(9) . . . . ?
C35 C34 C33 C32 -176.3(6) . . . . ?
C41 C40 C39 C38 179.8(9) . . . . ?
C41 C40 C35 C36 -179.8(9) . . . . ?
C41 C40 C35 C34 2.3(8) . . . . ?
C41 C42 C33 K3 83.8(7) . . . . ?
C41 C42 C33 C34 0.2(9) . . . . ?
C41 C42 C33 C32 179.8(7) . . . . ?
C41 C42 C43 C30 161.3(7) . . . . ?
N5 C26 C27 K3 -14.2(7) . . . . ?
N5 C26 C27 N6 -58.5(10) . . . . ?
C16 C21 C20 C19 0 . . . . ?
C21 C16 C17 K1 -92.62(13) . . . . ?
C21 C16 C17 K3 103.94(15) . . . . ?
C21 C16 C17 C18 0 . . . . ?
C21 C20 C19 C18 0 . . . . ?
C20 C19 C18 C17 0 . . . . ?
C19 C18 C17 K1 59.83(13) . . . . ?
C19 C18 C17 K3 -65.20(16) . . . . ?
C19 C18 C17 C16 0 . . . . ?
C17 C16 C21 C20 0 . . . . ?
C8 N3 C7 C6 -65.0(3) . . . . ?
C42 C33 C32 C31 12.1(10) . . . . ?
C42 C43 C30 C31 24.5(9) . . . . ?
C1 N1 C3 C4 70.9(4) . . . . ?
C1 N1 C3A K1 100.1(3) . . . . ?
C1 N1 C3A C4A 152(2) . . . . ?
C34 C33 C32 C31 -168.4(8) . . . . ?
C33 C42 C43 C30 -19.5(7) . . . . ?
C5 N2 C6 C7 -73.1(3) . . . . ?
C5 N2 C4 C3 66.8(4) . . . . ?
C5 N2 C4A C3A 136.1(14) . . . . ?
C9 N3 C7 C6 172.1(3) . . . . ?
C2 N1 C3 C4 -167.1(3) . . . . ?
C2 N1 C3A K1 -140.9(11) . . . . ?
C2 N1 C3A C4A -89.2(19) . . . . ?
C32 C31 C30 C43 -10.7(13) . . . . ?
C26 N5 C24 C23 -157.6(6) . . . . ?
C23 N4 C22 K3 118.0(6) . . . . ?
C28 N6 C27 K3 106.5(4) . . . . ?
C28 N6 C27 C26 169.3(7) . . . . ?
C43 C42 C33 K3 -95.5(4) . . . . ?
C43 C42 C33 C34 -179.1(5) . . . . ?
C43 C42 C33 C32 0.5(7) . . . . ?
C29 N6 C28 K3 119.3(4) . . . . ?
C29 N6 C27 K3 -124.3(4) . . . . ?
C29 N6 C27 C26 -61.5(8) . . . . ?
C30 C31 C32 C33 -6.7(14) . . . . ?
C24 N5 C26 C27 141.9(7) . . . . ?
C25 N5 C26 C27 -103.6(7) . . . . ?
C25 N5 C24 C23 87.8(7) . . . . ?
C27 N6 C28 K3 -108.4(4) . . . . ?
C27A C26A N5A K3 -37.8(11) . . . . ?
C27A C26A N5A C25A -151.4(10) . . . . ?
C27A C26A N5A C24A 88.1(13) . . . . ?
C22 N4 C23 C24 -167.5(7) . . . . ?
C44 N4 C23 C24 69.8(9) . . . . ?
C44 N4 C22 K3 -114.9(6) . . . . ?
C16A C21A C20A C18A 0 . . . . ?
C21A C16A C17A C19A 0 . . . . ?
C21A C20A C18A C19A 0 . . . . ?
C20A C18A C19A C17A 0 . . . . ?
C18A C19A C17A C16A 0 . . . . ?
C17A C16A C21A C20A 0 . . . . ?
C29A N6 C27A C26A -162.8(6) . . . . ?
C28A N6 C27A C26A 89.7(7) . . . . ?
C43A Ni2 C16A K1 127.66(18) . . . . ?
C43A Ni2 C16A K3 -80.17(19) . . . . ?
C43A Ni2 C16A C21A 32.7(3) . . . . ?
C43A Ni2 C16A C17A -153.1(3) . . . . ?
C43A C30A C31A C32A -4(2) . . . . ?
C43A C42A C33A K3 -92.1(7) . . . . ?
C43A C42A C33A C32A 1.7(13) . . . . ?
C43A C42A C33A C35A -178.8(8) . . . . ?
C30A Ni2 C16A K1 128.4(4) . . . . ?
C30A Ni2 C16A K3 -79.5(5) . . . . ?
C30A Ni2 C16A C21A 33.4(6) . . . . ?
C30A Ni2 C16A C17A -152.4(5) . . . . ?
C30A C43A C42A K3 -77.8(13) . . . . ?
C30A C43A C42A C41A 173.5(16) . . . . ?
C30A C43A C42A C33A -7.8(17) . . . . ?
C30A C31A C32A K3 64.4(14) . . . . ?
C30A C31A C32A C33A -1.8(16) . . . . ?
C31A C32A C33A K3 93.5(6) . . . . ?
C31A C32A C33A C42A 2.9(12) . . . . ?
C31A C32A C33A C35A -176.6(8) . . . . ?
C32A C33A C35A C40A 179.1(9) . . . . ?
C36A C39A C34A C38A 0 . . . . ?
C36A C40A C35A C33A 2.5(13) . . . . ?
C36A C41A C42A K3 65.8(18) . . . . ?
C36A C41A C42A C43A 177.0(14) . . . . ?
C36A C41A C42A C33A -2(2) . . . . ?
C39A C36A C40A C37A 0 . . . . ?
C39A C36A C40A C35A 178.7(11) . . . . ?
C39A C36A C41A C42A -179.0(12) . . . . ?
C39A C34A C38A C37A 0 . . . . ?
C34A C38A C37A C40A 0 . . . . ?
C38A C37A C40A C36A 0 . . . . ?
C38A C37A C40A C35A -178.7(11) . . . . ?
C37A C40A C35A C33A -178.8(8) . . . . ?
C40A C36A C39A C34A 0 . . . . ?
C40A C36A C41A C42A 4(2) . . . . ?
C41A C36A C39A C34A -177.2(15) . . . . ?
C41A C36A C40A C37A 177.4(14) . . . . ?
C41A C36A C40A C35A -4.0(13) . . . . ?
C41A C42A C33A K3 86.6(11) . . . . ?
C41A C42A C33A C32A -179.5(11) . . . . ?
C41A C42A C33A C35A 0.0(16) . . . . ?
C42A C43A C30A C31A 9(2) . . . . ?
C42A C33A C35A C40A -0.4(15) . . . . ?
C24A C23A N4A K3 30.3(11) . . . . ?
C24A C23A N4A C44A 156.7(10) . . . . ?
C24A C23A N4A C22A -83.4(11) . . . . ?
C23A C24A N5A K3 41.4(10) . . . . ?
C23A C24A N5A C25A 156.4(9) . . . . ?
C23A C24A N5A C26A -80.1(12) . . . . ?
N5A C24A C23A N4A -51.4(14) . . . . ?
C4A N2 C6 C7 -172.2(11) . . . . ?


#----------------------------------------------------------------------------#
#                   VALIDATION REPLY FORM                                    #
#----------------------------------------------------------------------------#


#----------------------------------------------------------------------------#
#                   SHELX RES FILE                                           #
#----------------------------------------------------------------------------#

_shelx_res_file                  
;
TITL 23eh352_amb-1230-r_a.res in P2(1)/n
    23eh352_amb-1230-r.res
    created by SHELXL-2018/3 at 14:37:10 on 13-Dec-2023
REM Old TITL 23EH352_AMB-1230-R_G1 in P2(1)/n
REM SHELXT solution in P2(1)/n: R1 0.230, Rweak 0.021, Alpha 0.046
REM <I/s> 0.574 for 487 systematic absences, Orientation as input
REM Formula found by SHELXT: C40 N12 K3
CELL 1.54184 19.9757 11.4659 21.4623 90 112.396 90
ZERR 4 0.0001 0.0001 0.0001 0 0.001 0
LATT 1
SYMM 0.5-X,0.5+Y,0.5-Z
SFAC C H K N Ni
UNIT 176 264 8 24 4
SADI 0.002 N4A C22A N4 C22 N4A C44A N4 C44 N4A C23A N4 C23 N5 C24 N5A C24A =
 N5A C26A N5 C26 N6 C29 N6 C29A N6 C28 N6 C28A N6 C27 N6 C27A
ISOR 0.01 0.02 C17A C19A C18A C16 C21 C20 C19 C17 C16A C21A C20A
ISOR 0.005 0.2 C18
SADI 0.002 C33 C32 C33A C32A C32A C31A C31A C30A C32 C31 C43A C30A C31 C30 =
 C43 C30 C43 C42 C43A C42A C42A C33A C42 C33 C35A C33A C34 C33 C35 C34 C40A =
 C35A C40A C37A C36 C35 C40 C35 C41A C36A C41 C40 C42 C41 C42A C41A C40A =
 C36A C40 C39 C39A C36A C39A C34A C39 C38 C37 C36 C38A C37A C38A C34A C38 C37
DELU 0.001 0.001 C30A C31A C43A C42A C33A C32A C35A C40A C36A C41A C39A =
 C38A C34A C37A
ISOR 0.01 0.005 C28 C29 C29A C28A
ISOR 0.01 0.02 C30 C30A C31 C31A C32 C32A C33A C33 C42A C42 C43 C43A C41 =
 C41A C40 C36A C35 C34 C40A C37A C36 C38A C37 C34A C38 C39A C39
DELU 0.001 0.001 C29 N6 C28 C27 C26 N5 C24 C25 C23 N4 C44 C22
ISOR 0.005 0.02 C35A
DELU 0.001 0.001 N6 C29A C28A C27A C26A N5A C24A C25A C23A N4A C22A C44A
ISOR 0.01 0.02 C14 C13 C12
SADI 0.002 N4A C44A N4 C44 N4 C23 N4A C22A N4 C22
ISOR 0.01 0.02 C44 C23 C44A C22 C22A N4
SADI 0.002 C24A C23A C24 C23 C27 C26 C27A C26A
ISOR 0.01 0.02 C26A
DELU 0.001 0.001 C31 C30 C43 C42 C33 C32 C34 C35 C40 C41 C39 C38 C37 C36
ISOR 0.01 0.02 N5 N5A
ISOR 0.01 0.02 C4A C4 C3A C3
SADI 0.002 N1 C3 N1 C3A N1 C1 N1 C2 N2 C4A N2 C4 N2 C5 N2 C6

L.S. 10
PLAN  20
SIZE 0.097 0.172 0.215
TEMP -173
CONF
CONN 2 C17A
CONN 2 C30A
CONN 2 C35A
CONN 2 C43A
CONN 2 C21A
CONN 2 C32
CONN 2 C30
CONN 2 C43
CONN 1 C8
CONN 1 C1
CONN 2 C11
CONN 2 C31
CONN 2 C21
CONN 2 C34
CONN 1 C5
BOND
list 4
MORE -1
BOND $H
fmap 2 53
acta
REM <olex2.extras>
REM <HklSrc "%.\\23EH352_AMB-1230-R.hkl">
REM </olex2.extras>

WGHT    0.068100    3.917200
FVAR       0.30545   0.62070   0.66234   0.64139   0.80022
NI2   5    0.773553    0.615994    0.493547    11.00000    0.05252    0.04076 =
         0.04581    0.00483    0.01709    0.01283
K1    3    0.622107    0.674066    0.373972    11.00000    0.03812    0.05507 =
         0.03574   -0.00013    0.00534    0.01737
K3    3    0.826367    0.350998    0.552742    11.00000    0.03085    0.04214 =
         0.04842   -0.01060    0.00602    0.00458
N2    4    0.469229    0.684673    0.304021    11.00000    0.03960    0.05800 =
         0.03507   -0.00387    0.00685    0.00892
N6    4    0.774162    0.153665    0.595914    11.00000    0.04612    0.06638 =
         0.06274   -0.01898    0.02655   -0.01295
N1    4    0.546743    0.847400    0.414735    11.00000    0.03637    0.05336 =
         0.06088   -0.01353    0.01008    0.00431
N3    4    0.569589    0.621429    0.237275    11.00000    0.04332    0.07866 =
         0.04410   -0.01146    0.01319    0.00726
C6    1    0.445255    0.670185    0.231095    11.00000    0.03874    0.04528 =
         0.03547   -0.00171    0.00647    0.00283
AFIX  23
H6A   2    0.444575    0.747517    0.210345    11.00000   -1.20000
H6B   2    0.395084    0.639786    0.213347    11.00000   -1.20000
AFIX   0
C10   1    0.786379    0.636448    0.408791    11.00000    0.03417    0.05517 =
         0.04102   -0.00802    0.00495   -0.00249
PART 1
C31   1    0.867383    0.712762    0.552401    41.00000    0.06686    0.04489 =
         0.04170   -0.00900    0.01859   -0.01497
AFIX  43
H31   2    0.887582    0.754276    0.525427    41.00000   -1.20000
AFIX   0
PART 0
C7    1    0.492612    0.588473    0.210089    11.00000    0.04485    0.06474 =
         0.04118   -0.01390    0.00795    0.00431
AFIX  23
H7A   2    0.487899    0.508593    0.225451    11.00000   -1.20000
H7B   2    0.474831    0.587073    0.160274    11.00000   -1.20000
AFIX   0
C11   1    0.775820    0.743410    0.373692    11.00000    0.04949    0.06785 =
         0.04566    0.00198    0.00828   -0.01235
AFIX  43
H11   2    0.758706    0.807993    0.391118    11.00000   -1.20000
AFIX   0
PART 1
C4    1    0.436818    0.791940    0.317089    51.00000    0.02617    0.05168 =
         0.03416   -0.00140    0.00890    0.00399
AFIX  23
H4A   2    0.384012    0.780017    0.303080    51.00000   -1.20000
H4B   2    0.444147    0.855483    0.289101    51.00000   -1.20000
AFIX   0
N4    4    0.958969    0.256083    0.557245    21.00000    0.04866    0.04820 =
         0.13622    0.00027    0.04346    0.00352
PART 0
C15   1    0.812374    0.546840    0.379089    11.00000    0.05366    0.08186 =
         0.06092   -0.02061    0.01669    0.00599
AFIX  43
H15   2    0.820046    0.471801    0.399376    11.00000   -1.20000
AFIX  66
PART 1
C40   1    0.830360    0.446557    0.728177    41.00000    0.09848    0.06143 =
         0.04475   -0.00996    0.02296   -0.03515
C39   1    0.803889    0.391262    0.771732    41.00000    0.12971    0.07576 =
         0.05347   -0.00567    0.03898   -0.03555
AFIX  43
H39   2    0.756721    0.409002    0.769903    41.00000   -1.20000
AFIX  65
C38   1    0.846431    0.310010    0.817964    41.00000    0.15417    0.08985 =
         0.05647    0.00664    0.03511   -0.03556
AFIX  43
H38   2    0.828339    0.272219    0.847731    41.00000   -1.20000
AFIX  65
C37   1    0.915445    0.284053    0.820640    41.00000    0.13828    0.07993 =
         0.05702    0.01032    0.01178   -0.03442
AFIX  43
H37   2    0.944521    0.228522    0.852237    41.00000   -1.20000
AFIX  65
C36   1    0.941918    0.339348    0.777085    41.00000    0.10582    0.07960 =
         0.05060    0.00726   -0.00002   -0.03020
AFIX  43
H36   2    0.989086    0.321607    0.778915    41.00000   -1.20000
AFIX  65
C35   1    0.899376    0.420599    0.730854    41.00000    0.08926    0.05694 =
         0.03723   -0.00998    0.00604   -0.03135
AFIX   0
C41   1    0.789729    0.528653    0.680602    41.00000    0.09182    0.06226 =
         0.04890   -0.01200    0.03926   -0.01817
AFIX  43
H41   2    0.742930    0.546435    0.679729    41.00000   -1.20000
AFIX   0
N5    4    0.821610    0.136039    0.479524    21.00000    0.07350    0.06907 =
         0.06259   -0.03020    0.02774    0.00077
C3    1    0.468482    0.830050    0.391508    51.00000    0.03663    0.06520 =
         0.04094   -0.00846    0.01685    0.00500
AFIX  23
H3A   2    0.445166    0.903602    0.396700    51.00000   -1.20000
H3B   2    0.458035    0.769690    0.419538    51.00000   -1.20000
AFIX  66
C16   1    0.694699    0.481230    0.466435    31.00000    0.05418    0.03844 =
         0.05973    0.00358    0.00205    0.01658
C21   1    0.679647    0.413955    0.408801    31.00000    0.04674    0.04515 =
         0.08596   -0.02055   -0.00424    0.00936
AFIX  43
H21   2    0.708604    0.421524    0.382711    31.00000   -1.20000
AFIX  65
C20   1    0.622226    0.335605    0.389340    31.00000    0.06562    0.04579 =
         0.10834   -0.01925   -0.01216    0.01473
AFIX  43
H20   2    0.611939    0.289625    0.349950    31.00000   -1.20000
AFIX  65
C19   1    0.579857    0.324529    0.427514    31.00000    0.06601    0.06143 =
         0.10682    0.03002   -0.01071   -0.00802
AFIX  43
H19   2    0.540612    0.270979    0.414213    31.00000   -1.20000
AFIX  65
C18   1    0.594908    0.391803    0.485148    31.00000    0.08874    0.09836 =
         0.08865    0.03529    0.01496   -0.02327
AFIX  43
H18   2    0.565950    0.384233    0.511238    31.00000   -1.20000
AFIX  65
C17   1    0.652328    0.470154    0.504610    31.00000    0.05648    0.08495 =
         0.06380    0.02771   -0.00012   -0.01819
AFIX  43
H17   2    0.662615    0.516133    0.544000    31.00000   -1.20000
AFIX   0
PART 0
C8    1    0.581248    0.733424    0.210338    11.00000    0.05877    0.10845 =
         0.05283    0.00453    0.02067   -0.00902
AFIX 137
H8B   2    0.555873    0.795016    0.224262    11.00000   -1.50000
H8C   2    0.562496    0.729474    0.161026    11.00000   -1.50000
H8A   2    0.633186    0.750807    0.227682    11.00000   -1.50000
AFIX   0
PART 1
C42   1    0.811332    0.587024    0.634244    41.00000    0.06673    0.04346 =
         0.04326   -0.01365    0.02628   -0.01313
PART 0
C1    1    0.567876    0.950101    0.386335    11.00000    0.05303    0.06580 =
         0.08809   -0.00126    0.00740   -0.00609
AFIX  33
H1C   2    0.620801    0.955968    0.404117    11.00000   -1.50000
H1B   2    0.549369    0.943108    0.337141    11.00000   -1.50000
H1A   2    0.547641    1.020149    0.398688    11.00000   -1.50000
AFIX   0
PART 1
C34   1    0.922341    0.483414    0.686724    41.00000    0.06396    0.05009 =
         0.04741   -0.00545    0.00326   -0.02194
AFIX  43
H34   2    0.970702    0.470644    0.690426    41.00000   -1.20000
AFIX   0
C33   1    0.881360    0.563024    0.637760    41.00000    0.05659    0.04440 =
         0.04035   -0.01055    0.01241   -0.01680
PART 0
C5    1    0.453597    0.579871    0.334756    11.00000    0.08034    0.09303 =
         0.05950    0.02838    0.02352    0.01207
AFIX 137
H5C   2    0.472862    0.511415    0.319846    11.00000   -1.50000
H5B   2    0.401102    0.571582    0.321111    11.00000   -1.50000
H5A   2    0.476341    0.586300    0.383933    11.00000   -1.50000
AFIX   0
C9    1    0.613079    0.530462    0.222955    11.00000    0.05602    0.12228 =
         0.06734   -0.03120    0.02057    0.01879
AFIX 137
H9A   2    0.664308    0.552604    0.242381    11.00000   -1.50000
H9B   2    0.597739    0.521225    0.174083    11.00000   -1.50000
H9C   2    0.606320    0.456625    0.242810    11.00000   -1.50000
AFIX   0
C14   1    0.827341    0.562960    0.321504    11.00000    0.07615    0.14308 =
         0.07704   -0.03581    0.03675    0.00432
AFIX  43
H14   2    0.846266    0.500245    0.304310    11.00000   -1.20000
AFIX   0
C12   1    0.788978    0.759896    0.315114    11.00000    0.05344    0.11840 =
         0.05263    0.01278    0.00673   -0.03336
AFIX  43
H12   2    0.780078    0.833480    0.293110    11.00000   -1.20000
AFIX   0
C2    1    0.575440    0.856505    0.488356    11.00000    0.07497    0.10885 =
         0.06278   -0.01892    0.01598    0.01826
AFIX 137
H2A   2    0.560886    0.787755    0.507260    11.00000   -1.50000
H2B   2    0.556231    0.926911    0.501469    11.00000   -1.50000
H2C   2    0.628400    0.860940    0.505591    11.00000   -1.50000
AFIX   0
PART 1
C32   1    0.904978    0.619393    0.592074    41.00000    0.05044    0.05411 =
         0.04642   -0.00576    0.01537   -0.01233
AFIX  43
H32   2    0.948186    0.593194    0.587880    41.00000   -1.20000
AFIX   0
C26   1    0.785187    0.042074    0.499366    21.00000    0.13326    0.06036 =
         0.08649   -0.02635    0.05774   -0.00393
AFIX  23
H26A  2    0.821847   -0.012334    0.529326    21.00000   -1.20000
H26B  2    0.754608   -0.001790    0.458754    21.00000   -1.20000
AFIX   0
PART 0
C13   1    0.814992    0.668510    0.289464    11.00000    0.06647    0.17232 =
         0.05372   -0.01582    0.02589   -0.02601
AFIX  43
H13   2    0.824361    0.678655    0.249603    11.00000   -1.20000
AFIX   0
PART 1
C23   1    0.944484    0.175190    0.501461    21.00000    0.08036    0.08071 =
         0.17943   -0.03266    0.07240    0.01958
AFIX  23
H23A  2    0.990993    0.138223    0.506295    21.00000   -1.20000
H23B  2    0.928265    0.221510    0.459369    21.00000   -1.20000
AFIX   0
C28   1    0.715404    0.202820    0.611751    21.00000    0.03665    0.09281 =
         0.07729   -0.01562    0.01640    0.00435
AFIX  33
H28A  2    0.679399    0.237631    0.571070    21.00000   -1.50000
H28B  2    0.692591    0.141026    0.628354    21.00000   -1.50000
H28C  2    0.734625    0.262926    0.646500    21.00000   -1.50000
AFIX   0
C43   1    0.770515    0.665643    0.584370    41.00000    0.07253    0.05299 =
         0.05590   -0.00591    0.03290    0.00359
AFIX  43
H43   2    0.719423    0.665036    0.571367    41.00000   -1.20000
AFIX   0
C29   1    0.830341    0.099939    0.653048    21.00000    0.05247    0.07192 =
         0.10535    0.00074    0.02772    0.01329
AFIX  33
H29A  2    0.868064    0.068745    0.638975    21.00000   -1.50000
H29B  2    0.851520    0.158292    0.688504    21.00000   -1.50000
H29C  2    0.809486    0.036392    0.670358    21.00000   -1.50000
AFIX   0
C30   1    0.800039    0.744972    0.552463    41.00000    0.07642    0.04380 =
         0.05540   -0.00238    0.02453    0.00148
AFIX  43
H30   2    0.776210    0.815130    0.532438    41.00000   -1.20000
AFIX   0
C24   1    0.890974    0.080848    0.492333    21.00000    0.09183    0.05082 =
         0.05889   -0.00225    0.01589    0.02733
AFIX  23
H24A  2    0.888012    0.030572    0.453868    21.00000   -1.20000
H24B  2    0.905291    0.031987    0.533390    21.00000   -1.20000
AFIX   0
C25   1    0.784873    0.157345    0.407059    21.00000    0.05676    0.06860 =
         0.07266   -0.01051    0.01861    0.01976
AFIX  33
H25A  2    0.737991    0.194625    0.398221    21.00000   -1.50000
H25B  2    0.814786    0.208607    0.391736    21.00000   -1.50000
H25C  2    0.777275    0.083050    0.382757    21.00000   -1.50000
AFIX   0
C27   1    0.739386    0.085785    0.534742    21.00000    0.07415    0.09133 =
         0.10008   -0.05149    0.03905   -0.04142
AFIX  23
H27A  2    0.700528    0.134312    0.502591    21.00000   -1.20000
H27B  2    0.715785    0.017726    0.546203    21.00000   -1.20000
AFIX   0
PART 2
C27A  1    0.787094    0.042249    0.569802   -21.00000    0.02777    0.04456 =
         0.06703   -0.00121    0.01266   -0.00993
AFIX  23
H27C  2    0.755882   -0.019242    0.576822   -21.00000   -1.20000
H27D  2    0.838345    0.018523    0.592669   -21.00000   -1.20000
AFIX   0
PART 1
C22   1    0.999953    0.357833    0.552262    21.00000    0.06016    0.06943 =
         0.15196    0.01727    0.05279   -0.00226
AFIX  33
H22A  2    0.975802    0.394621    0.508106    21.00000   -1.50000
H22B  2    1.002788    0.413551    0.587806    21.00000   -1.50000
H22C  2    1.048923    0.333981    0.557511    21.00000   -1.50000
AFIX   0
C44   1    0.997532    0.206104    0.623487    21.00000    0.08597    0.08140 =
         0.16122    0.03731    0.04780    0.01234
AFIX  33
H44A  2    0.971695    0.136793    0.629142    21.00000   -1.50000
H44B  2    1.046532    0.184108    0.627865    21.00000   -1.50000
H44C  2    1.000397    0.263678    0.658159    21.00000   -1.50000
AFIX  66
PART 2
C16A  1    0.697032    0.523478    0.485981   -31.00000    0.01857    0.02334 =
         0.03447    0.01146   -0.00471    0.00106
C21A  1    0.657568    0.551213    0.525105   -31.00000    0.03548    0.06538 =
         0.04167    0.01137    0.00170   -0.00279
AFIX  43
H21A  2    0.673488    0.612185    0.557407   -31.00000   -1.20000
AFIX  65
C20A  1    0.594811    0.489737    0.516967   -31.00000    0.04421    0.08940 =
         0.05245    0.02228    0.01195   -0.00852
AFIX  43
H20A  2    0.567839    0.508693    0.543706   -31.00000   -1.20000
AFIX  65
C18A  1    0.571517    0.400525    0.469704   -31.00000    0.05102    0.06991 =
         0.07048    0.02675    0.00598   -0.02084
AFIX  43
H18A  2    0.528625    0.358509    0.464142   -31.00000   -1.20000
AFIX  65
C19A  1    0.610980    0.372789    0.430579   -31.00000    0.03682    0.03996 =
         0.08599    0.01262   -0.01047   -0.01410
AFIX  43
H19A  2    0.595060    0.311817    0.398278   -31.00000   -1.20000
AFIX  65
C17A  1    0.673738    0.434264    0.438717   -31.00000    0.04553    0.02438 =
         0.04485   -0.01103   -0.00406   -0.00074
AFIX  43
H17A  2    0.700709    0.415308    0.411977   -31.00000   -1.20000
AFIX   0
C29A  1    0.814602    0.133394    0.667536   -21.00000    0.04841    0.03183 =
         0.07587   -0.00370    0.01025    0.00787
AFIX  33
H29D  2    0.866392    0.128265    0.676349   -21.00000   -1.50000
H29E  2    0.806166    0.198032    0.693524   -21.00000   -1.50000
H29F  2    0.798446    0.060250    0.680906   -21.00000   -1.50000
AFIX   0
C28A  1    0.699722    0.159117    0.590889   -21.00000    0.04026    0.07011 =
         0.06797   -0.01350    0.01489   -0.00097
AFIX  33
H28D  2    0.691172    0.234119    0.608480   -21.00000   -1.50000
H28E  2    0.666997    0.151368    0.543580   -21.00000   -1.50000
H28F  2    0.690710    0.095545    0.617212   -21.00000   -1.50000
AFIX   0
C43A  1    0.817429    0.674861    0.595691   -41.00000    0.04227    0.04107 =
         0.04080   -0.00319    0.00723   -0.00399
AFIX  43
H43A  2    0.769908    0.704390    0.585015   -41.00000   -1.20000
AFIX   0
C30A  1    0.859143    0.721325    0.562292   -41.00000    0.05862    0.04342 =
         0.04749   -0.00263    0.01410   -0.01413
AFIX  43
H30A  2    0.844361    0.787957    0.534022   -41.00000   -1.20000
AFIX   0
C31A  1    0.924020    0.663285    0.573237   -41.00000    0.05608    0.06164 =
         0.03965   -0.01336    0.01926   -0.01613
AFIX  43
H31A  2    0.952749    0.689009    0.549378   -41.00000   -1.20000
AFIX   0
C32A  1    0.948857    0.569479    0.617388   -41.00000    0.04502    0.05865 =
         0.05036   -0.01175    0.01861   -0.00600
AFIX  43
H32A  2    0.992726    0.531097    0.622281   -41.00000   -1.20000
AFIX  66
C36A  1    0.824962    0.457837    0.728631   -41.00000    0.05419    0.04473 =
         0.03685   -0.00970    0.01975   -0.00403
C39A  1    0.785063    0.419681    0.765474   -41.00000    0.05432    0.07504 =
         0.04517    0.00547    0.01985   -0.00328
AFIX  43
H39A  2    0.739330    0.453760    0.758145   -41.00000   -1.20000
AFIX  65
C34A  1    0.812079    0.331663    0.813039   -41.00000    0.05817    0.06538 =
         0.04812    0.00304    0.01530   -0.01777
AFIX  43
H34A  2    0.784809    0.305585    0.838219   -41.00000   -1.20000
AFIX  65
C38A  1    0.878993    0.281800    0.823762   -41.00000    0.06229    0.05725 =
         0.03745   -0.00330    0.00523   -0.01090
AFIX  43
H38A  2    0.897457    0.221643    0.856271   -41.00000   -1.20000
AFIX  65
C37A  1    0.918892    0.319955    0.786920   -41.00000    0.06027    0.06183 =
         0.03705   -0.00542    0.01088    0.00271
AFIX  43
H37A  2    0.964625    0.285875    0.794249   -41.00000   -1.20000
AFIX  65
C40A  1    0.891878    0.407973    0.739355   -41.00000    0.04708    0.04750 =
         0.04020   -0.01012    0.01018   -0.00705
AFIX   0
C41A  1    0.803256    0.549023    0.682053   -41.00000    0.05945    0.04473 =
         0.05098   -0.00341    0.02815    0.00255
AFIX  43
H41A  2    0.759097    0.587689    0.675805   -41.00000   -1.20000
AFIX   0
C42A  1    0.842388    0.586895    0.644109   -41.00000    0.03944    0.03965 =
         0.03306   -0.00657    0.00846   -0.00076
C33A  1    0.908365    0.532722    0.654316   -41.00000    0.03911    0.03365 =
         0.04102   -0.01360    0.00990   -0.00489
C35A  1    0.932128    0.443355    0.701901   -41.00000    0.03862    0.04039 =
         0.04022   -0.01189    0.00747    0.00289
AFIX  43
H35A  2    0.976793    0.405677    0.708976   -41.00000   -1.20000
AFIX   0
C25A  1    0.739900    0.167037    0.393382   -21.00000    0.09223    0.06751 =
         0.05542   -0.02071    0.03296   -0.01480
AFIX  33
H25D  2    0.694460    0.181062    0.399626   -21.00000   -1.50000
H25E  2    0.753100    0.236899    0.374336   -21.00000   -1.50000
H25F  2    0.733710    0.101172    0.362578   -21.00000   -1.50000
AFIX   0
C24A  1    0.860089    0.121940    0.440336   -21.00000    0.08174    0.07876 =
         0.08447   -0.04498    0.05006   -0.02797
AFIX  23
H24C  2    0.854629    0.176286    0.402865   -21.00000   -1.20000
H24D  2    0.857570    0.041619    0.422658   -21.00000   -1.20000
AFIX   0
C26A  1    0.769159    0.061098    0.496846   -21.00000    0.04440    0.03688 =
         0.06201   -0.01857    0.01469   -0.01114
AFIX  23
H26C  2    0.773190   -0.017343    0.479313   -21.00000   -1.20000
H26D  2    0.716792    0.079536    0.478387   -21.00000   -1.20000
AFIX   0
C44A  1    1.006897    0.225602    0.597281   -21.00000    0.04658    0.07883 =
         0.05524    0.00945    0.01660    0.01080
AFIX  33
H44D  2    1.017270    0.297285    0.624170   -21.00000   -1.50000
H44E  2    0.993460    0.163553    0.621712   -21.00000   -1.50000
H44F  2    1.050030    0.202004    0.589160   -21.00000   -1.50000
AFIX   0
C22A  1    0.967350    0.337536    0.496539   -21.00000    0.09621    0.06294 =
         0.08475    0.02686    0.06017    0.01826
AFIX  33
H22D  2    0.927146    0.351214    0.453391   -21.00000   -1.50000
H22E  2    0.977953    0.409530    0.523156   -21.00000   -1.50000
H22F  2    1.010321    0.313414    0.488293   -21.00000   -1.50000
AFIX   0
C23A  1    0.932579    0.139596    0.493815   -21.00000    0.07034    0.05986 =
         0.08124   -0.03113    0.04657    0.00770
AFIX  23
H23C  2    0.941806    0.073431    0.525639   -21.00000   -1.20000
H23D  2    0.968528    0.133972    0.472479   -21.00000   -1.20000
AFIX   0
N4A   4    0.947526    0.246291    0.533270   -21.00000    0.04183    0.03632 =
         0.04670   -0.00025    0.02205    0.00668
N5A   4    0.799511    0.139080    0.461024   -21.00000    0.06670    0.07730 =
         0.04854   -0.04133    0.03030   -0.04027
C3A   1    0.474156    0.850582    0.361649   -51.00000    0.06317    0.05541 =
         0.11027   -0.01804    0.05050    0.00610
AFIX  23
H3AA  2    0.479741    0.887160    0.322123   -51.00000   -1.20000
H3AB  2    0.445941    0.906251    0.377212   -51.00000   -1.20000
AFIX   0
C4A   1    0.426556    0.747700    0.335365   -51.00000    0.04452    0.07327 =
         0.04630   -0.00297    0.02909    0.00471
AFIX  23
H4AA  2    0.420567    0.701996    0.372035   -51.00000   -1.20000
H4AB  2    0.378403    0.770256    0.301995   -51.00000   -1.20000
AFIX   0
HKLF 4


REM  23eh352_amb-1230-r_a.res in P2(1)/n
REM wR2 = 0.1494, GooF = S = 1.086, Restrained GooF = 1.266 for all data
REM R1 = 0.0557 for 8669 Fo > 4sig(Fo) and 0.0583 for all 9294 data
REM 735 parameters refined using 1134 restraints

END

WGHT      0.0681      3.9072

REM Highest difference peak  0.646,  deepest hole -0.628,  1-sigma level  0.053
Q1    1   0.9775  0.1417  0.5589  11.00000  0.05    0.65
Q2    1   0.5345  0.8231  0.4615  11.00000  0.05    0.49
Q3    1   0.4591  0.6175  0.3143  11.00000  0.05    0.42
Q4    1   0.7606  0.5403  0.6626  11.00000  0.05    0.41
Q5    1   0.7378  0.5725  0.5030  11.00000  0.05    0.41
Q6    1   0.4362  0.5104  0.3136  11.00000  0.05    0.41
Q7    1   0.8198  0.0640  0.5045  11.00000  0.05    0.39
Q8    1   0.6036  0.3559  0.4613  11.00000  0.05    0.38
Q9    1   0.9764  0.2549  0.5984  11.00000  0.05    0.38
Q10   1   0.5988  0.6217  0.3803  11.00000  0.05    0.38
Q11   1   0.6990  0.2055  0.5630  11.00000  0.05    0.27
Q12   1   0.7969  0.4615  0.7057  11.00000  0.05    0.25
Q13   1   0.8572  0.1620  0.4860  11.00000  0.05    0.24
Q14   1   0.7251  0.7067  0.5984  11.00000  0.05    0.22
Q15   1   0.7604  0.1283  0.4356  11.00000  0.05    0.22
Q16   1   0.7330  0.1592  0.5979  11.00000  0.05    0.21
Q17   1   0.8593  0.4410  0.7218  11.00000  0.05    0.21
Q18   1   0.7855  0.7215  0.2839  11.00000  0.05    0.20
Q19   1   0.5565  0.8777  0.4032  11.00000  0.05    0.19
Q20   1   0.9427  0.0666  0.5598  11.00000  0.05    0.18
;
_shelx_res_checksum              21065
####################################################################### 
# 
# This file contains crystal structure data downloaded from the 
# Cambridge Structural Database (CSD) hosted by the Cambridge 
# Crystallographic Data Centre (CCDC).
# 
# Full information about CCDC data access policies and citation 
# guidelines are available at http://www.ccdc.cam.ac.uk/access/V1 
# 
# Audit and citation data items may have been added by the CCDC. 
# Please retain this information to preserve the provenance of 
# this file and to allow appropriate attribution of the data. 
# 
#######################################################################

data_23eh117_amb-1068
_database_code_depnum_ccdc_archive 'CCDC 2326087'
loop_
_audit_author_name
_audit_author_address
'Lorraine A. Malaspina'
;University of Bern
Switzerland
;
_audit_update_record             
;
2024-01-17 deposited with the CCDC.	2024-04-03 downloaded from the CCDC.
;
_audit_creation_date             2023-10-22
_audit_creation_method           
;
Olex2 1.5
(compiled 2023.03.06 svn.rbb2c1857 for OlexSys, GUI svn.r6748)
;
_shelx_SHELXL_version_number     2018/3
_chemical_name_common            ?
_chemical_name_systematic        ?
_chemical_formula_moiety         'C50 H76 Li4 N4 Ni2 O2'
_chemical_formula_sum            'C50 H76 Li4 N4 Ni2 O2'
_chemical_formula_weight         910.32
_chemical_melting_point          ?
_chemical_oxdiff_formula         'C168  H260  Li16  N44  Ni8  O1  '
loop_
_atom_type_symbol
_atom_type_description
_atom_type_scat_dispersion_real
_atom_type_scat_dispersion_imag
_atom_type_scat_source
C C 0.0033 0.0016 'International Tables Vol C Tables 4.2.6.8 and 6.1.1.4'
H H 0.0000 0.0000 'International Tables Vol C Tables 4.2.6.8 and 6.1.1.4'
Li Li -0.0003 0.0001 'International Tables Vol C Tables 4.2.6.8 and 6.1.1.4'
N N 0.0061 0.0033 'International Tables Vol C Tables 4.2.6.8 and 6.1.1.4'
Ni Ni 0.3393 1.1124 'International Tables Vol C Tables 4.2.6.8 and 6.1.1.4'
O O 0.0106 0.0060 'International Tables Vol C Tables 4.2.6.8 and 6.1.1.4'

_shelx_space_group_comment       
;
The symmetry employed for this shelxl refinement is uniquely defined
by the following loop, which should always be used as a source of
symmetry information in preference to the above space-group names.
They are only intended as comments.
;
_space_group_crystal_system      monoclinic
_space_group_IT_number           14
_space_group_name_H-M_alt        'P 1 21/n 1'
_space_group_name_Hall           '-P 2yn'
loop_
_space_group_symop_operation_xyz
'x, y, z'
'-x+1/2, y+1/2, -z+1/2'
'-x, -y, -z'
'x-1/2, -y-1/2, z-1/2'

_cell_length_a                   10.94240(10)
_cell_length_b                   20.8208(2)
_cell_length_c                   22.7000(2)
_cell_angle_alpha                90
_cell_angle_beta                 95.7330(10)
_cell_angle_gamma                90
_cell_volume                     5145.86(8)
_cell_formula_units_Z            4
_cell_measurement_reflns_used    66293
_cell_measurement_temperature    173.00(10)
_cell_measurement_theta_max      31.9970
_cell_measurement_theta_min      2.3570
_shelx_estimated_absorpt_T_max   0.962
_shelx_estimated_absorpt_T_min   0.887
_exptl_absorpt_coefficient_mu    0.771
_exptl_absorpt_correction_T_max  1.000
_exptl_absorpt_correction_T_min  0.836
_exptl_absorpt_correction_type   gaussian
_exptl_absorpt_process_details   
;
CrysAlisPro 1.171.42.89a (Rigaku Oxford Diffraction, 2023)
Numerical absorption correction based on gaussian integration over
a multifaceted crystal model
Empirical absorption correction using spherical harmonics,
implemented in SCALE3 ABSPACK scaling algorithm.
;
_exptl_absorpt_special_details   ?
_exptl_crystal_colour            red
_exptl_crystal_colour_primary    red
_exptl_crystal_density_diffrn    1.175
_exptl_crystal_density_meas      ?
_exptl_crystal_density_method    ?
_exptl_crystal_description       plate
_exptl_crystal_F_000             1952
loop_
_exptl_crystal_face_index_h
_exptl_crystal_face_index_k
_exptl_crystal_face_index_l
_exptl_crystal_face_perp_dist
-1 1 0 0.0703
1 -1 0 0.0661
-1 0 0 0.0613
-1 -1 0 0.0585
1 1 0 0.0643
-1 1 -1 0.0607
1 -1 1 0.0512
-1 0 -1 0.0571
1 0 1 0.0552
-1 -1 -1 0.0510
0 1 -1 0.0685
0 0 -1 0.0269
0 0 1 0.0231
0 -1 -1 0.0502
0 1 1 0.0760
0 1 0 0.0839
0 -1 0 0.0526
1 0 -1 0.0622
1 1 -1 0.0692

_exptl_crystal_size_max          0.16
_exptl_crystal_size_mid          0.123
_exptl_crystal_size_min          0.05
loop_
_exptl_oxdiff_crystal_face_indexfrac_h
_exptl_oxdiff_crystal_face_indexfrac_k
_exptl_oxdiff_crystal_face_indexfrac_l
_exptl_oxdiff_crystal_face_x
_exptl_oxdiff_crystal_face_y
_exptl_oxdiff_crystal_face_z
-0.9986 0.9991 0.0006 -0.0670 0.0178 -0.0242
0.9986 -0.9991 -0.0006 0.0670 -0.0178 0.0242
-0.9988 0.0000 0.0010 -0.0635 0.0110 0.0090
-0.9990 -0.9991 0.0014 -0.0600 0.0041 0.0421
0.9990 0.9991 -0.0014 0.0600 -0.0041 -0.0421
-0.9991 0.9989 -0.9978 -0.0761 -0.0118 -0.0293
0.9991 -0.9989 0.9978 0.0761 0.0118 0.0293
-0.9993 -0.0002 -0.9974 -0.0726 -0.0186 0.0038
0.9993 0.0002 0.9974 0.0726 0.0186 -0.0038
-0.9995 -0.9993 -0.9970 -0.0690 -0.0255 0.0370
-0.0003 0.9989 -0.9989 -0.0125 -0.0227 -0.0383
-0.0005 -0.0002 -0.9985 -0.0090 -0.0296 -0.0051
0.0005 0.0002 0.9985 0.0090 0.0296 0.0051
-0.0006 -0.9993 -0.9981 -0.0055 -0.0364 0.0280
0.0006 0.9993 0.9981 0.0055 0.0364 -0.0280
0.0002 0.9991 -0.0004 -0.0035 0.0068 -0.0332
-0.0002 -0.9991 0.0004 0.0035 -0.0068 0.0332
0.9983 -0.0003 -0.9995 0.0545 -0.0405 -0.0141
0.9985 0.9988 -0.9999 0.0510 -0.0337 -0.0473

_exptl_transmission_factor_max   ?
_exptl_transmission_factor_min   ?
_diffrn_reflns_av_R_equivalents  0.0334
_diffrn_reflns_av_unetI/netI     0.0203
_diffrn_reflns_Laue_measured_fraction_full 0.998
_diffrn_reflns_Laue_measured_fraction_max 0.998
_diffrn_reflns_limit_h_max       15
_diffrn_reflns_limit_h_min       -15
_diffrn_reflns_limit_k_max       29
_diffrn_reflns_limit_k_min       -29
_diffrn_reflns_limit_l_max       31
_diffrn_reflns_limit_l_min       -31
_diffrn_reflns_number            154783
_diffrn_reflns_point_group_measured_fraction_full 0.998
_diffrn_reflns_point_group_measured_fraction_max 0.998
_diffrn_reflns_theta_full        25.242
_diffrn_reflns_theta_max         30.034
_diffrn_reflns_theta_min         2.052
_diffrn_ambient_environment      N~2~
_diffrn_ambient_temperature      173.00(10)
_diffrn_detector                 'Hybrid Pixel Array Detector'
_diffrn_detector_area_resol_mean 10.0000
_diffrn_detector_type            'HyPix-Arc 100'
_diffrn_measured_fraction_theta_full 0.998
_diffrn_measured_fraction_theta_max 0.998
_diffrn_measurement_details      
;
List of Runs (angles in degrees, time in seconds):

  # Type    Start    End  Width  t~exp~   \w     \q     \k     \f   Frames
#--------------------------------------------------------------------------
  1  \w     10.00  67.00   0.50   10.00    --   13.91-115.00-151.00  114
  2  \w    -67.00  -7.00   0.50   10.00    --  -14.37 115.00 -62.00  120
  3  \w    -94.00 -39.00   0.50   10.00    --  -14.37 174.00  77.00  110
  4  \w    -25.00  50.00   0.50   10.00    --  -14.37  19.00 -90.00  150
  5  \w    -18.00  29.00   0.50   10.00    --  -14.37 -99.00-180.00   94
  6  \w    -83.00 -22.00   0.50   10.00    --  -14.37 140.00 156.49  122
  7  \w    -96.00 -21.00   0.50   10.00    --  -14.37 -38.00  30.00  150
  8  \w    -96.00 -36.00   0.50   10.00    --  -14.37 -38.00 -90.00  120
  9  \w    -25.00  68.00   0.50   10.00    --  -14.37  19.00  60.00  186
 10  \w    -38.00  64.00   0.50   10.00    --  -14.37  57.00  90.00  204
 11  \w    -86.00 -43.50   0.50   10.00    --  -14.37 144.00-107.62   85
 12  \w    -90.00 -42.00   0.50   10.00    --  -14.37-178.00  60.00   96
 13  \w    -80.00 -19.00   0.50   10.00    --  -14.37 135.00  60.81  122
 14  \w    -42.50 -21.00   0.50   10.00    --  -14.37 138.00  79.30   43
 15  \w     47.50  63.00   0.50   10.00    --  -14.37   0.00-150.00   31
 16  \w    -80.00 -45.00   0.50   10.00    --  -14.37 143.00  -2.96   70
;
_diffrn_measurement_device       'four-circle diffractometer'
_diffrn_measurement_device_type  'XtaLAB Synergy R, HyPix-Arc 100'
_diffrn_measurement_method       '\w scans'
_diffrn_orient_matrix_type       
'CrysAlisPro convention (1999,Acta A55,543-557)'
_diffrn_orient_matrix_UB_11      0.0636105000
_diffrn_orient_matrix_UB_12      -0.0035148000
_diffrn_orient_matrix_UB_13      0.0090122000
_diffrn_orient_matrix_UB_21      -0.0109358000
_diffrn_orient_matrix_UB_22      0.0068623000
_diffrn_orient_matrix_UB_23      0.0296255000
_diffrn_orient_matrix_UB_31      -0.0089905000
_diffrn_orient_matrix_UB_32      -0.0331815000
_diffrn_orient_matrix_UB_33      0.0051608000
_diffrn_radiation_monochromator  mirror
_diffrn_radiation_probe          x-ray
_diffrn_radiation_type           'Mo K\a'
_diffrn_radiation_wavelength     0.71073
_diffrn_source                   'micro-focus sealed X-ray tube'
_diffrn_source_type              'Mova (Mo) X-ray Source'
_reflns_Friedel_coverage         0.000
_reflns_Friedel_fraction_full    .
_reflns_Friedel_fraction_max     .
_reflns_number_gt                12332
_reflns_number_total             15039
_reflns_special_details          
;
 Reflections were merged by SHELXL according to the crystal
 class for the calculation of statistics and refinement.
 
 _reflns_Friedel_fraction is defined as the number of unique
 Friedel pairs measured divided by the number that would be
 possible theoretically, ignoring centric projections and
 systematic absences.
;
_reflns_threshold_expression     'I > 2\s(I)'
_computing_cell_refinement       'CrysAlisPro 1.171.42.89a (Rigaku OD, 2023)'
_computing_data_collection       'CrysAlisPro 1.171.42.89a (Rigaku OD, 2023)'
_computing_data_reduction        'CrysAlisPro 1.171.42.89a (Rigaku OD, 2023)'
_computing_molecular_graphics    'Olex2 1.5 (Dolomanov et al., 2009)'
_computing_publication_material  'Olex2 1.5 (Dolomanov et al., 2009)'
_computing_structure_refinement  'SHELXL 2018/3 (Sheldrick, 2015)'
_computing_structure_solution    'SHELXT 2018/2 (Sheldrick, 2018)'
_refine_diff_density_max         0.303
_refine_diff_density_min         -0.236
_refine_diff_density_rms         0.045
_refine_ls_extinction_coef       .
_refine_ls_extinction_method     none
_refine_ls_goodness_of_fit_ref   1.027
_refine_ls_hydrogen_treatment    constr
_refine_ls_matrix_type           full
_refine_ls_number_parameters     717
_refine_ls_number_reflns         15039
_refine_ls_number_restraints     245
_refine_ls_R_factor_all          0.0419
_refine_ls_R_factor_gt           0.0307
_refine_ls_restrained_S_all      1.042
_refine_ls_shift/su_max          0.002
_refine_ls_shift/su_mean         0.000
_refine_ls_structure_factor_coef Fsqd
_refine_ls_weighting_details     
'w=1/[\s^2^(Fo^2^)+(0.0431P)^2^+0.9167P] where P=(Fo^2^+2Fc^2^)/3'
_refine_ls_weighting_scheme      calc
_refine_ls_wR_factor_gt          0.0764
_refine_ls_wR_factor_ref         0.0809
_refine_special_details          ?
_olex2_refinement_description    
;
1. Fixed Uiso
 At 1.2 times of:
  All C(H) groups, All C(H,H) groups, All C(H,H,H,H) groups
 At 1.5 times of:
  All C(H,H,H) groups
2. Restrained distances
 C29-C30A \\sim C29A-C30
 with sigma of 0.01
 O2A-C29A \\sim O2-C29
 with sigma of 0.01
 O2A-Li3 \\sim O2-Li3
 with sigma of 0.01
 N4-C49 \\sim N4-C49A
 with sigma of 0.01
 O2A-C31A \\sim O2-C31
 with sigma of 0.01
 C31-C32 \\sim C31A-C32A
 with sigma of 0.01
 N4-C50 \\sim N4-C50A
 with sigma of 0.01
 N4-C48 \\sim N4-C48A
 with sigma of 0.01
 C48A-C47 \\sim C48-C47
 with sigma of 0.01
 O1A-Li2 \\sim O1-Li2
 with sigma of 0.01
 O1A-C25A \\sim O1-C25
 with sigma of 0.01
 O1-C27 \\sim O1A-C27A
 with sigma of 0.01
 C26-C25 \\sim C26A-C25A
 with sigma of 0.01
 C28-C27 \\sim C28A-C27A
 with sigma of 0.01
 N2-C18A \\sim N2-C18
 with sigma of 0.01
 N2-C17A \\sim N2-C17
 with sigma of 0.01
 N2-C16A \\sim N2-C16
 with sigma of 0.01
 C16A-C15 \\sim C16-C15
 with sigma of 0.01
3. Rigid bond restraints
 C30A, C29, O2, C31, C32
 with sigma for 1-2 distances of 0.01 and sigma for 1-3 distances of 0.01
 C30, C29A, O2A, C31A, C32A
 with sigma for 1-2 distances of 0.01 and sigma for 1-3 distances of 0.01
 C28A, C27A, O1A, C25A, C26A
 with sigma for 1-2 distances of 0.01 and sigma for 1-3 distances of 0.01
 O1, C25, C26, C27, C28
 with sigma for 1-2 distances of 0.01 and sigma for 1-3 distances of 0.01
4. Uiso/Uaniso restraints and constraints
Uanis(C30A) \\sim Ueq, Uanis(C30) \\sim Ueq, Uanis(C29) \\sim Ueq, Uanis(C29A)
\\sim Ueq, Uanis(O2) \\sim Ueq, Uanis(O2A) \\sim Ueq, Uanis(C31) \\sim Ueq,
Uanis(C31A) \\sim Ueq, Uanis(C32) \\sim Ueq, Uanis(C32A) \\sim Ueq: with sigma
of 0.01 and sigma for terminal atoms of 0.01
Uanis(C50) \\sim Ueq, Uanis(C50A) \\sim Ueq, Uanis(C49A) \\sim Ueq, Uanis(C49)
\\sim Ueq: with sigma of 0.01 and sigma for terminal atoms of 0.01
Uanis(C47) \\sim Ueq, Uanis(C48A) \\sim Ueq, Uanis(C48) \\sim Ueq: with sigma
of 0.01 and sigma for terminal atoms of 0.01
Uanis(C28) \\sim Ueq, Uanis(C28A) \\sim Ueq, Uanis(C27) \\sim Ueq, Uanis(C27A)
\\sim Ueq, Uanis(O1) \\sim Ueq, Uanis(O1A) \\sim Ueq, Uanis(C25) \\sim Ueq,
Uanis(C25A) \\sim Ueq, Uanis(C26) \\sim Ueq, Uanis(C26A) \\sim Ueq: with sigma
of 0.01 and sigma for terminal atoms of 0.01
Uanis(C17) \\sim Ueq, Uanis(C17A) \\sim Ueq, Uanis(C18) \\sim Ueq, Uanis(C18A)
\\sim Ueq: with sigma of 0.01 and sigma for terminal atoms of 0.01
Uanis(C15) \\sim Ueq, Uanis(C16A) \\sim Ueq, Uanis(C16) \\sim Ueq: with sigma
of 0.01 and sigma for terminal atoms of 0.01
5. Others
 Sof(O2A)=Sof(C30A)=Sof(H30B)=Sof(H30A)=Sof(H30C)=Sof(C29A)=Sof(H29D)=
 Sof(H29C)=Sof(C31A)=Sof(H31C)=Sof(H31D)=Sof(C32A)=Sof(H32D)=Sof(H32E)=
 Sof(H32F)=1-FVAR(1)
 Sof(C31)=Sof(H31A)=Sof(H31B)=Sof(C32)=Sof(H32A)=Sof(H32B)=Sof(H32C)=Sof(C29)=
 Sof(H29B)=Sof(H29A)=Sof(C30)=Sof(H30D)=Sof(H30E)=Sof(H30F)=Sof(O2)=FVAR(1)
 Sof(C49A)=Sof(H49D)=Sof(H49E)=Sof(H49F)=Sof(C50A)=Sof(H50D)=Sof(H50E)=
 Sof(H50F)=1-FVAR(2)
 Sof(C49)=Sof(H49A)=Sof(H49B)=Sof(H49C)=Sof(C50)=Sof(H50A)=Sof(H50B)=Sof(H50C)=
 FVAR(2)
 Sof(H47C)=Sof(H47D)=Sof(C48A)=Sof(H48C)=Sof(H48D)=1-FVAR(3)
 Sof(H47A)=Sof(H47B)=Sof(C48)=Sof(H48A)=Sof(H48B)=FVAR(3)
 Sof(C28A)=Sof(H28D)=Sof(H28E)=Sof(H28F)=Sof(C27A)=Sof(H27C)=Sof(H27D)=
 Sof(O1A)=Sof(C25A)=Sof(H25C)=Sof(H25D)=Sof(C26A)=Sof(H26D)=Sof(H26E)=Sof(H26F)=
 1-FVAR(4)
 Sof(O1)=Sof(C26)=Sof(H26A)=Sof(H26B)=Sof(H26C)=Sof(C27)=Sof(H27A)=Sof(H27B)=
 Sof(C28)=Sof(H28A)=Sof(H28B)=Sof(H28C)=Sof(C25)=Sof(H25A)=Sof(H25B)=FVAR(4)
 Sof(C18A)=Sof(H18F)=Sof(H18E)=Sof(H18D)=Sof(C17A)=Sof(H17D)=Sof(H17E)=
 Sof(H17F)=1-FVAR(5)
 Sof(C18)=Sof(H18A)=Sof(H18B)=Sof(H18C)=Sof(C17)=Sof(H17A)=Sof(H17B)=Sof(H17C)=
 FVAR(5)
 Sof(H15C)=Sof(H15D)=Sof(C16A)=Sof(H16C)=Sof(H16D)=1-FVAR(6)
 Sof(H15A)=Sof(H15B)=Sof(C16)=Sof(H16A)=Sof(H16B)=FVAR(6)
6.a Secondary CH2 refined with riding coordinates:
 C15(H15A,H15B), C15(H15C,H15D), C47(H47A,H47B), C47(H47C,H47D), C16(H16A,
 H16B), C27(H27A,H27B), C48(H48A,H48B), C31(H31A,H31B), C29(H29B,H29A),
 C25(H25A,H25B), C29A(H29D,H29C), C31A(H31C,H31D), C48A(H48C,H48D), C27A(H27C,
 H27D), C25A(H25C,H25D), C16A(H16C,H16D)
6.b Me refined with riding coordinates:
 C26(H26A,H26B,H26C), C49(H49A,H49B,H49C), C18(H18A,H18B,H18C), C17(H17A,H17B,
 H17C), C50(H50A,H50B,H50C), C28(H28A,H28B,H28C), C49A(H49D,H49E,H49F),
 C50A(H50D,H50E,H50F), C28A(H28D,H28E,H28F), C26A(H26D,H26E,H26F), C18A(H18F,
 H18E,H18D), C17A(H17D,H17E,H17F)
6.c Aromatic/amide H refined with riding coordinates:
 C2(H2), C24(H24), C22(H22), C21(H21), C8(H8), C12(H12), C38(H38), C23(H23),
 C34(H34), C11(H11), C10(H10), C44(H44), C40(H40), C9(H9), C3(H3), C6(H6),
 C37(H37), C4(H4), C5(H5), C35(H35), C43(H43), C36(H36), C41(H41), C42(H42)
6.d Idealised Me refined as rotating group:
 C45(H45A,H45B,H45C), C46(H46A,H46B,H46C), C14(H14A,H14B,H14C), C13(H13A,H13B,
 H13C), C32(H32A,H32B,H32C), C30A(H30B,H30A,H30C), C30(H30D,H30E,H30F),
 C32A(H32D,H32E,H32F)
;
_atom_sites_solution_hydrogens   geom
_atom_sites_solution_primary     dual
_atom_sites_solution_secondary   ?
loop_
_atom_site_label
_atom_site_type_symbol
_atom_site_fract_x
_atom_site_fract_y
_atom_site_fract_z
_atom_site_U_iso_or_equiv
_atom_site_adp_type
_atom_site_occupancy
_atom_site_site_symmetry_order
_atom_site_calc_flag
_atom_site_refinement_flags_posn
_atom_site_refinement_flags_adp
_atom_site_refinement_flags_occupancy
_atom_site_disorder_assembly
_atom_site_disorder_group
Ni1 Ni 0.36543(2) 0.40545(2) 0.23642(2) 0.02357(4) Uani 1 1 d . . . . .
Ni2 Ni 0.41474(2) 0.34738(2) 0.35019(2) 0.02559(4) Uani 1 1 d . . . . .
O2A O 0.4993(6) 0.2215(4) 0.2154(5) 0.0429(12) Uani 0.409(6) 1 d D U P A 2
C19 C 0.50124(10) 0.40263(5) 0.29861(5) 0.0255(2) Uani 1 1 d . . . . .
N3 N 0.64550(11) 0.36758(6) 0.49408(5) 0.0394(2) Uani 1 1 d . . . . .
C20 C 0.39842(10) 0.43476(5) 0.31881(5) 0.0256(2) Uani 1 1 d . . . . .
N1 N 0.43658(12) 0.56257(6) 0.15501(5) 0.0434(3) Uani 1 1 d . . . . .
O1 O 0.03285(13) 0.39660(9) 0.32740(8) 0.0502(4) Uani 0.822(3) 1 d D U P B 1
N4 N 0.49921(12) 0.25986(6) 0.52942(5) 0.0433(3) Uani 1 1 d D . . . .
N2 N 0.27024(12) 0.50437(6) 0.06176(5) 0.0433(3) Uani 1 1 d D . . . .
C7 C 0.44159(11) 0.37534(5) 0.16570(5) 0.0278(2) Uani 1 1 d . . . . .
C1 C 0.19771(11) 0.43515(6) 0.20940(5) 0.0295(2) Uani 1 1 d . . . . .
C33 C 0.51356(12) 0.26807(5) 0.35915(5) 0.0305(2) Uani 1 1 d . . . . .
C39 C 0.29515(12) 0.34188(6) 0.40944(6) 0.0343(3) Uani 1 1 d . . . . .
C2 C 0.14810(13) 0.49456(6) 0.22576(6) 0.0368(3) Uani 1 1 d . . . . .
H2 H 0.200299 0.523213 0.249116 0.044 Uiso 1 1 calc R U . . .
C24 C 0.61908(11) 0.43253(6) 0.30537(5) 0.0312(2) Uani 1 1 d . . . . .
H24 H 0.688382 0.411055 0.292631 0.037 Uiso 1 1 calc R U . . .
C22 C 0.52916(13) 0.52548(6) 0.34929(6) 0.0390(3) Uani 1 1 d . . . . .
H22 H 0.539420 0.567291 0.365792 0.047 Uiso 1 1 calc R U . . .
C21 C 0.41446(12) 0.49742(6) 0.34395(5) 0.0327(2) Uani 1 1 d . . . . .
H21 H 0.346316 0.519706 0.356950 0.039 Uiso 1 1 calc R U . . .
C8 C 0.56345(12) 0.39225(6) 0.15689(6) 0.0368(3) Uani 1 1 d . . . . .
H8 H 0.608334 0.417554 0.186430 0.044 Uiso 1 1 calc R U . . .
C12 C 0.38471(13) 0.33781(6) 0.11882(6) 0.0366(3) Uani 1 1 d . . . . .
H12 H 0.301736 0.325216 0.120678 0.044 Uiso 1 1 calc R U . . .
C38 C 0.46472(15) 0.20651(6) 0.36884(6) 0.0420(3) Uani 1 1 d . . . . .
H38 H 0.378461 0.202660 0.369918 0.050 Uiso 1 1 calc R U . . .
C23 C 0.63193(12) 0.49274(6) 0.33047(6) 0.0383(3) Uani 1 1 d . . . . .
H23 H 0.710549 0.512502 0.335214 0.046 Uiso 1 1 calc R U . . .
C34 C 0.64232(13) 0.26773(6) 0.35934(6) 0.0401(3) Uani 1 1 d . . . . .
H34 H 0.682287 0.307267 0.352971 0.048 Uiso 1 1 calc R U . . .
C11 C 0.44314(14) 0.31814(7) 0.06993(6) 0.0434(3) Uani 1 1 d . . . . .
H11 H 0.400422 0.291848 0.040483 0.052 Uiso 1 1 calc R U . . .
C10 C 0.56219(14) 0.33654(7) 0.06406(6) 0.0441(3) Uani 1 1 d . . . . .
H10 H 0.602088 0.323562 0.030716 0.053 Uiso 1 1 calc R U . . .
C44 C 0.28759(14) 0.39051(7) 0.45238(6) 0.0434(3) Uani 1 1 d . . . . .
H44 H 0.342722 0.425761 0.452433 0.052 Uiso 1 1 calc R U . . .
C40 C 0.20739(14) 0.29201(7) 0.41338(7) 0.0470(3) Uani 1 1 d . . . . .
H40 H 0.208904 0.256640 0.387026 0.056 Uiso 1 1 calc R U . . .
C9 C 0.62208(14) 0.37428(8) 0.10781(6) 0.0456(3) Uani 1 1 d . . . . .
H9 H 0.703825 0.388082 0.104396 0.055 Uiso 1 1 calc R U . . .
C3 C 0.02751(15) 0.51350(8) 0.20970(7) 0.0510(4) Uani 1 1 d . . . . .
H3 H 0.000253 0.554277 0.221861 0.061 Uiso 1 1 calc R U . . .
C6 C 0.11102(13) 0.39717(7) 0.17502(7) 0.0444(3) Uani 1 1 d . . . . .
H6 H 0.136814 0.356493 0.161894 0.053 Uiso 1 1 calc R U . . .
C37 C 0.53584(19) 0.15138(7) 0.37687(8) 0.0580(4) Uani 1 1 d . . . . .
H37 H 0.497250 0.111211 0.382190 0.070 Uiso 1 1 calc R U . . .
C4 C -0.05284(15) 0.47381(9) 0.17636(8) 0.0573(4) Uani 1 1 d . . . . .
H4 H -0.135521 0.486385 0.165606 0.069 Uiso 1 1 calc R U . . .
C5 C -0.00988(14) 0.41557(9) 0.15916(8) 0.0585(4) Uani 1 1 d . . . . .
H5 H -0.063541 0.387384 0.136066 0.070 Uiso 1 1 calc R U . . .
C15 C 0.41828(17) 0.58960(8) 0.09499(8) 0.0549(4) Uani 1 1 d D U . . .
H15A H 0.481369 0.572108 0.071025 0.066 Uiso 0.916(4) 1 calc R U P C 1
H15B H 0.428726 0.636799 0.097109 0.066 Uiso 0.916(4) 1 calc R U P C 1
H15C H 0.497272 0.608046 0.085361 0.066 Uiso 0.084(4) 1 calc R U P C 2
H15D H 0.358789 0.625398 0.095222 0.066 Uiso 0.084(4) 1 calc R U P C 2
C45 C 0.59970(18) 0.43292(8) 0.49832(8) 0.0605(4) Uani 1 1 d . . . . .
H45A H 0.663442 0.459844 0.519254 0.091 Uiso 1 1 calc R U . . .
H45B H 0.526747 0.432773 0.520092 0.091 Uiso 1 1 calc R U . . .
H45C H 0.578079 0.450123 0.458449 0.091 Uiso 1 1 calc R U . . .
C35 C 0.71462(17) 0.21272(8) 0.36832(8) 0.0577(4) Uani 1 1 d . . . . .
H35 H 0.801259 0.215619 0.368304 0.069 Uiso 1 1 calc R U . . .
C43 C 0.20332(19) 0.38951(10) 0.49477(8) 0.0636(5) Uani 1 1 d . . . . .
H43 H 0.204425 0.422665 0.523564 0.076 Uiso 1 1 calc R U . . .
C36 C 0.6606(2) 0.15422(8) 0.37722(9) 0.0637(5) Uani 1 1 d . . . . .
H36 H 0.709220 0.116564 0.383469 0.076 Uiso 1 1 calc R U . . .
C46 C 0.76078(16) 0.37010(10) 0.46679(9) 0.0664(5) Uani 1 1 d . . . . .
H46A H 0.746397 0.389941 0.427565 0.100 Uiso 1 1 calc R U . . .
H46B H 0.792389 0.326442 0.462815 0.100 Uiso 1 1 calc R U . . .
H46C H 0.820909 0.395621 0.491698 0.100 Uiso 1 1 calc R U . . .
C47 C 0.66390(19) 0.33858(9) 0.55340(7) 0.0627(5) Uani 1 1 d D U . . .
H47A H 0.689883 0.372582 0.582477 0.075 Uiso 0.782(5) 1 calc R U P D 1
H47B H 0.731450 0.306878 0.554040 0.075 Uiso 0.782(5) 1 calc R U P D 1
H47C H 0.752663 0.340679 0.566942 0.075 Uiso 0.218(5) 1 calc R U P D 2
H47D H 0.620793 0.365694 0.580585 0.075 Uiso 0.218(5) 1 calc R U P D 2
C14 C 0.56812(17) 0.55831(9) 0.17465(9) 0.0644(5) Uani 1 1 d . . . . .
H14A H 0.608822 0.531820 0.146732 0.097 Uiso 1 1 calc R U . . .
H14B H 0.579422 0.538779 0.214095 0.097 Uiso 1 1 calc R U . . .
H14C H 0.604016 0.601468 0.176230 0.097 Uiso 1 1 calc R U . . .
C41 C 0.11987(16) 0.29214(10) 0.45346(9) 0.0649(5) Uani 1 1 d . . . . .
H41 H 0.060546 0.258732 0.452319 0.078 Uiso 1 1 calc R U . . .
C42 C 0.11819(19) 0.34026(11) 0.49488(9) 0.0736(6) Uani 1 1 d . . . . .
H42 H 0.059653 0.339731 0.523095 0.088 Uiso 1 1 calc R U . . .
C13 C 0.3782(2) 0.60334(8) 0.19662(9) 0.0673(5) Uani 1 1 d . . . . .
H13A H 0.413865 0.646520 0.196650 0.101 Uiso 1 1 calc R U . . .
H13B H 0.391883 0.584968 0.236478 0.101 Uiso 1 1 calc R U . . .
H13C H 0.289806 0.605836 0.184586 0.101 Uiso 1 1 calc R U . . .
C16 C 0.29246(18) 0.57406(8) 0.06523(8) 0.0535(6) Uani 0.916(4) 1 d D U P C 1
H16A H 0.229571 0.594378 0.087601 0.064 Uiso 0.916(4) 1 calc R U P C 1
H16B H 0.284103 0.592311 0.024759 0.064 Uiso 0.916(4) 1 calc R U P C 1
C26 C 0.0593(6) 0.49912(16) 0.3764(2) 0.0660(11) Uani 0.822(3) 1 d D U P B 1
H26A H 0.015163 0.532312 0.396383 0.099 Uiso 0.822(3) 1 calc R U P B 1
H26B H 0.126312 0.482070 0.403850 0.099 Uiso 0.822(3) 1 calc R U P B 1
H26C H 0.093195 0.517809 0.341896 0.099 Uiso 0.822(3) 1 calc R U P B 1
C49 C 0.5743(3) 0.20319(15) 0.52504(16) 0.0511(7) Uani 0.745(8) 1 d D U P D 1
H49A H 0.533143 0.173627 0.495868 0.077 Uiso 0.745(8) 1 calc R U P D 1
H49B H 0.654140 0.215622 0.512582 0.077 Uiso 0.745(8) 1 calc R U P D 1
H49C H 0.586332 0.181945 0.563706 0.077 Uiso 0.745(8) 1 calc R U P D 1
C18 C 0.13853(18) 0.49432(12) 0.04405(10) 0.0618(7) Uani 0.910(6) 1 d D U P C 1
H18A H 0.090281 0.515005 0.072838 0.093 Uiso 0.910(6) 1 calc R U P C 1
H18B H 0.116826 0.513077 0.004799 0.093 Uiso 0.910(6) 1 calc R U P C 1
H18C H 0.120791 0.448174 0.042708 0.093 Uiso 0.910(6) 1 calc R U P C 1
C17 C 0.3413(3) 0.47350(13) 0.01878(9) 0.0607(7) Uani 0.910(6) 1 d D U P C 1
H17A H 0.429138 0.480063 0.030380 0.091 Uiso 0.910(6) 1 calc R U P C 1
H17B H 0.323348 0.427386 0.017472 0.091 Uiso 0.910(6) 1 calc R U P C 1
H17C H 0.319383 0.492289 -0.020438 0.091 Uiso 0.910(6) 1 calc R U P C 1
C27 C -0.0474(5) 0.3456(3) 0.3100(3) 0.0833(17) Uani 0.822(3) 1 d D U P B 1
H27A H -0.116710 0.362280 0.282924 0.100 Uiso 0.822(3) 1 calc R U P B 1
H27B H -0.081473 0.327917 0.345365 0.100 Uiso 0.822(3) 1 calc R U P B 1
C48 C 0.5543(2) 0.30641(11) 0.57213(8) 0.0559(7) Uani 0.782(5) 1 d D U P D 1
H48A H 0.577230 0.284204 0.610199 0.067 Uiso 0.782(5) 1 calc R U P D 1
H48B H 0.492203 0.339403 0.579054 0.067 Uiso 0.782(5) 1 calc R U P D 1
C31 C 0.4388(6) 0.1864(3) 0.1867(2) 0.0675(13) Uani 0.591(6) 1 d D U P A 1
H31A H 0.462430 0.140671 0.191687 0.081 Uiso 0.591(6) 1 calc R U P A 1
H31B H 0.426807 0.195834 0.143778 0.081 Uiso 0.591(6) 1 calc R U P A 1
C50 C 0.3767(2) 0.23970(19) 0.54604(17) 0.0601(10) Uani 0.745(8) 1 d D U P D 1
H50A H 0.324830 0.277678 0.549170 0.090 Uiso 0.745(8) 1 calc R U P D 1
H50B H 0.337832 0.210763 0.515674 0.090 Uiso 0.745(8) 1 calc R U P D 1
H50C H 0.386753 0.217379 0.584232 0.090 Uiso 0.745(8) 1 calc R U P D 1
C32 C 0.3237(6) 0.1979(3) 0.2131(3) 0.076(2) Uani 0.591(6) 1 d D U P A 1
H32A H 0.260973 0.167587 0.196419 0.113 Uiso 0.591(6) 1 calc R U P A 1
H32B H 0.295813 0.241930 0.204516 0.113 Uiso 0.591(6) 1 calc R U P A 1
H32C H 0.337348 0.191785 0.256093 0.113 Uiso 0.591(6) 1 calc R U P A 1
C28 C 0.0138(2) 0.29361(12) 0.28001(14) 0.0771(8) Uani 0.822(3) 1 d D U P B 1
H28A H -0.045579 0.259422 0.268805 0.116 Uiso 0.822(3) 1 calc R U P B 1
H28B H 0.046181 0.310610 0.244434 0.116 Uiso 0.822(3) 1 calc R U P B 1
H28C H 0.081423 0.276243 0.306882 0.116 Uiso 0.822(3) 1 calc R U P B 1
C29 C 0.6480(5) 0.2232(3) 0.1886(2) 0.0699(13) Uani 0.591(6) 1 d D U P A 1
H29B H 0.701815 0.258705 0.204523 0.084 Uiso 0.591(6) 1 calc R U P A 1
H29A H 0.632079 0.229226 0.145285 0.084 Uiso 0.591(6) 1 calc R U P A 1
C25 C -0.0261(2) 0.44668(15) 0.35695(16) 0.0894(10) Uani 0.822(3) 1 d D U P B 1
H25A H -0.061376 0.428559 0.391854 0.107 Uiso 0.822(3) 1 calc R U P B 1
H25B H -0.094499 0.464303 0.329890 0.107 Uiso 0.822(3) 1 calc R U P B 1
Li2 Li 0.2087(2) 0.39893(11) 0.31522(11) 0.0384(5) Uani 1 1 d D . . . .
Li1 Li 0.3396(2) 0.47306(10) 0.14752(10) 0.0371(5) Uani 1 1 d . . . . .
Li4 Li 0.4971(2) 0.31238(11) 0.45032(9) 0.0372(5) Uani 1 1 d . . . . .
Li3 Li 0.4947(2) 0.30537(10) 0.25601(10) 0.0372(5) Uani 1 1 d D . . . .
C30A C 0.7145(7) 0.2278(4) 0.2063(4) 0.095(3) Uani 0.409(6) 1 d . U P A 2
H30B H 0.709746 0.267084 0.182409 0.142 Uiso 0.409(6) 1 calc R U P A 2
H30A H 0.784935 0.202100 0.196843 0.142 Uiso 0.409(6) 1 calc R U P A 2
H30C H 0.724378 0.239176 0.248425 0.142 Uiso 0.409(6) 1 calc R U P A 2
C29A C 0.6006(7) 0.1903(4) 0.1932(4) 0.091(2) Uani 0.409(6) 1 d D U P A 2
H29D H 0.583791 0.184625 0.149856 0.110 Uiso 0.409(6) 1 calc R U P A 2
H29C H 0.611428 0.147162 0.211392 0.110 Uiso 0.409(6) 1 calc R U P A 2
C30 C 0.7128(5) 0.1606(2) 0.2010(2) 0.113(2) Uani 0.591(6) 1 d . U P A 1
H30D H 0.666269 0.126073 0.179624 0.169 Uiso 0.591(6) 1 calc R U P A 1
H30E H 0.719216 0.151769 0.243572 0.169 Uiso 0.591(6) 1 calc R U P A 1
H30F H 0.795244 0.162879 0.187764 0.169 Uiso 0.591(6) 1 calc R U P A 1
O2 O 0.5351(4) 0.2262(3) 0.2143(4) 0.0492(10) Uani 0.591(6) 1 d D U P A 1
C31A C 0.3892(7) 0.1846(4) 0.2020(4) 0.068(2) Uani 0.409(6) 1 d D U P A 2
H31C H 0.398897 0.141863 0.220973 0.081 Uiso 0.409(6) 1 calc R U P A 2
H31D H 0.373970 0.178199 0.158628 0.081 Uiso 0.409(6) 1 calc R U P A 2
C32A C 0.2840(7) 0.2186(4) 0.2238(4) 0.0630(19) Uani 0.409(6) 1 d D U P A 2
H32D H 0.281219 0.262849 0.208884 0.094 Uiso 0.409(6) 1 calc R U P A 2
H32E H 0.293565 0.219131 0.267160 0.094 Uiso 0.409(6) 1 calc R U P A 2
H32F H 0.207594 0.196497 0.209739 0.094 Uiso 0.409(6) 1 calc R U P A 2
C49A C 0.5191(16) 0.1907(4) 0.5202(5) 0.076(3) Uani 0.255(8) 1 d D U P D 2
H49D H 0.582056 0.184899 0.492868 0.114 Uiso 0.255(8) 1 calc R U P D 2
H49E H 0.546389 0.170397 0.558237 0.114 Uiso 0.255(8) 1 calc R U P D 2
H49F H 0.442161 0.170853 0.503511 0.114 Uiso 0.255(8) 1 calc R U P D 2
C50A C 0.4084(9) 0.2732(6) 0.5690(4) 0.067(3) Uani 0.255(8) 1 d D U P D 2
H50D H 0.399589 0.319762 0.573140 0.100 Uiso 0.255(8) 1 calc R U P D 2
H50E H 0.329551 0.254690 0.553056 0.100 Uiso 0.255(8) 1 calc R U P D 2
H50F H 0.433779 0.254233 0.607782 0.100 Uiso 0.255(8) 1 calc R U P D 2
C48A C 0.6257(7) 0.2757(3) 0.5597(4) 0.058(3) Uani 0.218(5) 1 d D U P D 2
H48C H 0.626097 0.266363 0.602508 0.070 Uiso 0.218(5) 1 calc R U P D 2
H48D H 0.686313 0.246836 0.543836 0.070 Uiso 0.218(5) 1 calc R U P D 2
C28A C -0.048(3) 0.3376(9) 0.2996(14) 0.076(6) Uani 0.178(3) 1 d D U P B 2
H28D H -0.131632 0.323614 0.286168 0.114 Uiso 0.178(3) 1 calc R U P B 2
H28E H 0.001371 0.338563 0.265877 0.114 Uiso 0.178(3) 1 calc R U P B 2
H28F H -0.011065 0.307580 0.329520 0.114 Uiso 0.178(3) 1 calc R U P B 2
C27A C -0.0518(9) 0.4028(5) 0.3257(5) 0.061(3) Uani 0.178(3) 1 d D U P B 2
H27C H -0.091866 0.432137 0.295310 0.074 Uiso 0.178(3) 1 calc R U P B 2
H27D H -0.104268 0.401240 0.358776 0.074 Uiso 0.178(3) 1 calc R U P B 2
O1A O 0.0621(5) 0.4292(4) 0.3470(3) 0.0431(17) Uani 0.178(3) 1 d D U P B 2
C25A C 0.054(3) 0.4948(7) 0.3645(11) 0.074(6) Uani 0.178(3) 1 d D U P B 2
H25C H 0.004441 0.518312 0.332661 0.089 Uiso 0.178(3) 1 calc R U P B 2
H25D H 0.137938 0.513357 0.367770 0.089 Uiso 0.178(3) 1 calc R U P B 2
C26A C 0.0009(12) 0.5062(6) 0.4207(5) 0.074(3) Uani 0.178(3) 1 d D U P B 2
H26D H -0.000393 0.552424 0.428735 0.111 Uiso 0.178(3) 1 calc R U P B 2
H26E H -0.083141 0.489355 0.417780 0.111 Uiso 0.178(3) 1 calc R U P B 2
H26F H 0.050721 0.484386 0.452985 0.111 Uiso 0.178(3) 1 calc R U P B 2
C18A C 0.1541(19) 0.5391(16) 0.0582(14) 0.092(10) Uani 0.090(6) 1 d D U P C 2
H18F H 0.155574 0.569764 0.091001 0.137 Uiso 0.090(6) 1 calc R U P C 2
H18E H 0.142146 0.562310 0.020484 0.137 Uiso 0.090(6) 1 calc R U P C 2
H18D H 0.086620 0.508615 0.060650 0.137 Uiso 0.090(6) 1 calc R U P C 2
C17A C 0.281(3) 0.4566(10) 0.0150(8) 0.070(7) Uani 0.090(6) 1 d D U P C 2
H17D H 0.361203 0.435768 0.020924 0.105 Uiso 0.090(6) 1 calc R U P C 2
H17E H 0.215986 0.424203 0.016444 0.105 Uiso 0.090(6) 1 calc R U P C 2
H17F H 0.271512 0.477898 -0.023722 0.105 Uiso 0.090(6) 1 calc R U P C 2
C16A C 0.3741(15) 0.5449(8) 0.0472(5) 0.054(6) Uani 0.084(4) 1 d D U P C 2
H16C H 0.442851 0.516687 0.038435 0.065 Uiso 0.084(4) 1 calc R U P C 2
H16D H 0.348303 0.569910 0.011046 0.065 Uiso 0.084(4) 1 calc R U P C 2

loop_
_atom_site_aniso_label
_atom_site_aniso_U_11
_atom_site_aniso_U_22
_atom_site_aniso_U_33
_atom_site_aniso_U_23
_atom_site_aniso_U_13
_atom_site_aniso_U_12
Ni1 0.02165(7) 0.02639(7) 0.02295(7) -0.00095(5) 0.00368(5) 0.00050(5)
Ni2 0.02668(8) 0.02546(7) 0.02477(7) 0.00158(5) 0.00331(5) 0.00037(5)
O2A 0.053(3) 0.037(2) 0.0383(19) -0.0047(15) 0.002(3) 0.0098(19)
C19 0.0253(5) 0.0264(5) 0.0247(5) -0.0005(4) 0.0018(4) 0.0002(4)
N3 0.0404(6) 0.0440(6) 0.0329(5) -0.0022(4) -0.0006(4) 0.0019(5)
C20 0.0263(5) 0.0273(5) 0.0234(5) 0.0005(4) 0.0032(4) 0.0006(4)
N1 0.0495(7) 0.0364(6) 0.0456(6) 0.0075(5) 0.0107(5) -0.0054(5)
O1 0.0269(8) 0.0558(10) 0.0699(10) 0.0223(8) 0.0150(6) 0.0057(6)
N4 0.0522(7) 0.0422(6) 0.0349(6) 0.0090(5) 0.0010(5) 0.0053(5)
N2 0.0471(7) 0.0448(6) 0.0388(6) 0.0086(5) 0.0083(5) 0.0047(5)
C7 0.0297(6) 0.0277(5) 0.0264(5) -0.0001(4) 0.0053(4) 0.0032(4)
C1 0.0256(6) 0.0371(6) 0.0264(5) 0.0015(4) 0.0047(4) 0.0007(4)
C33 0.0384(7) 0.0275(5) 0.0256(5) -0.0012(4) 0.0026(4) 0.0017(5)
C39 0.0314(6) 0.0379(6) 0.0342(6) 0.0118(5) 0.0068(5) 0.0053(5)
C2 0.0377(7) 0.0356(6) 0.0367(6) 0.0032(5) 0.0021(5) 0.0043(5)
C24 0.0254(6) 0.0355(6) 0.0327(6) 0.0009(5) 0.0023(4) 0.0001(4)
C22 0.0474(8) 0.0300(6) 0.0392(7) -0.0077(5) 0.0020(6) -0.0064(5)
C21 0.0391(7) 0.0299(6) 0.0294(6) -0.0040(4) 0.0061(5) 0.0032(5)
C8 0.0343(7) 0.0428(7) 0.0344(6) -0.0071(5) 0.0089(5) -0.0049(5)
C12 0.0345(7) 0.0452(7) 0.0307(6) -0.0057(5) 0.0057(5) -0.0045(5)
C38 0.0521(8) 0.0321(6) 0.0430(7) -0.0009(5) 0.0114(6) -0.0021(6)
C23 0.0328(7) 0.0377(7) 0.0434(7) -0.0014(5) -0.0013(5) -0.0100(5)
C34 0.0386(7) 0.0333(6) 0.0487(8) -0.0004(5) 0.0057(6) 0.0061(5)
C11 0.0500(8) 0.0482(8) 0.0330(6) -0.0123(6) 0.0087(6) -0.0052(6)
C10 0.0519(9) 0.0474(8) 0.0359(7) -0.0078(6) 0.0191(6) 0.0027(6)
C44 0.0449(8) 0.0482(8) 0.0389(7) 0.0070(6) 0.0129(6) 0.0134(6)
C40 0.0388(8) 0.0471(8) 0.0560(9) 0.0197(6) 0.0092(6) 0.0013(6)
C9 0.0369(7) 0.0585(9) 0.0440(8) -0.0069(6) 0.0174(6) -0.0045(6)
C3 0.0484(9) 0.0508(8) 0.0532(9) 0.0027(7) 0.0020(7) 0.0217(7)
C6 0.0296(7) 0.0525(8) 0.0499(8) -0.0146(6) -0.0011(6) 0.0041(6)
C37 0.0874(13) 0.0278(7) 0.0635(10) 0.0024(6) 0.0305(9) 0.0051(7)
C4 0.0348(8) 0.0773(11) 0.0578(10) -0.0015(8) -0.0057(7) 0.0185(7)
C5 0.0306(8) 0.0757(11) 0.0663(11) -0.0175(9) -0.0098(7) 0.0039(7)
C15 0.0647(11) 0.0474(9) 0.0545(9) 0.0177(7) 0.0145(8) -0.0082(7)
C45 0.0735(12) 0.0502(9) 0.0556(10) -0.0072(7) -0.0054(8) 0.0105(8)
C35 0.0484(9) 0.0512(9) 0.0752(11) 0.0054(8) 0.0146(8) 0.0201(7)
C43 0.0726(12) 0.0748(11) 0.0477(9) 0.0127(8) 0.0279(8) 0.0328(10)
C36 0.0828(13) 0.0395(8) 0.0735(12) 0.0118(7) 0.0312(10) 0.0290(8)
C46 0.0437(9) 0.0872(13) 0.0691(12) -0.0209(10) 0.0094(8) -0.0091(9)
C47 0.0735(12) 0.0685(11) 0.0408(8) 0.0046(7) -0.0207(8) -0.0100(9)
C14 0.0566(11) 0.0591(10) 0.0764(12) 0.0116(9) 0.0008(9) -0.0158(8)
C41 0.0422(9) 0.0720(12) 0.0837(13) 0.0409(10) 0.0222(8) 0.0052(8)
C42 0.0603(12) 0.0943(15) 0.0734(12) 0.0431(11) 0.0422(10) 0.0275(10)
C13 0.0932(15) 0.0460(9) 0.0675(11) -0.0048(8) 0.0324(10) -0.0094(9)
C16 0.0612(12) 0.0456(9) 0.0541(10) 0.0187(7) 0.0072(8) 0.0061(8)
C26 0.069(2) 0.0668(18) 0.065(2) 0.0092(14) 0.0162(18) 0.0223(17)
C49 0.0566(17) 0.0455(13) 0.0493(13) 0.0054(10) -0.0041(13) 0.0125(11)
C18 0.0508(12) 0.0681(15) 0.0647(12) 0.0069(10) -0.0026(9) 0.0024(9)
C17 0.0685(16) 0.0698(14) 0.0464(10) 0.0061(9) 0.0193(10) 0.0138(12)
C27 0.0358(16) 0.085(3) 0.131(4) -0.001(2) 0.019(2) -0.0152(17)
C48 0.0894(19) 0.0491(12) 0.0287(9) 0.0031(7) 0.0039(9) 0.0032(11)
C31 0.110(4) 0.0423(17) 0.047(2) -0.0089(14) -0.007(2) -0.013(2)
C50 0.0557(15) 0.0632(19) 0.0627(18) 0.0276(15) 0.0120(12) 0.0075(12)
C32 0.081(4) 0.089(5) 0.054(3) 0.004(3) -0.011(3) -0.036(4)
C28 0.0652(16) 0.0594(14) 0.103(2) 0.0127(13) -0.0093(14) -0.0106(12)
C29 0.084(3) 0.065(3) 0.065(2) 0.005(2) 0.022(2) 0.031(2)
C25 0.0513(15) 0.092(2) 0.133(3) -0.0018(18) 0.0478(16) 0.0156(14)
Li2 0.0286(11) 0.0404(12) 0.0477(13) 0.0037(9) 0.0107(9) 0.0018(9)
Li1 0.0399(12) 0.0347(11) 0.0377(11) 0.0069(8) 0.0092(9) 0.0006(9)
Li4 0.0404(12) 0.0397(11) 0.0306(10) 0.0021(8) -0.0004(9) 0.0030(9)
Li3 0.0407(12) 0.0328(11) 0.0386(11) -0.0064(8) 0.0064(9) 0.0024(9)
C30A 0.081(5) 0.114(5) 0.092(5) -0.004(4) 0.027(4) 0.017(4)
C29A 0.096(4) 0.076(4) 0.104(5) -0.025(4) 0.014(4) 0.027(4)
C30 0.135(4) 0.098(3) 0.108(3) 0.002(2) 0.025(3) 0.073(3)
O2 0.065(3) 0.0394(15) 0.0429(14) -0.0087(11) 0.005(2) 0.0146(17)
C31A 0.068(4) 0.051(3) 0.079(6) -0.019(3) -0.015(4) -0.007(4)
C32A 0.057(3) 0.064(4) 0.065(4) 0.019(3) -0.010(3) -0.013(3)
C49A 0.100(8) 0.074(6) 0.053(5) 0.017(4) 0.008(6) 0.019(5)
C50A 0.073(5) 0.080(6) 0.049(4) 0.013(4) 0.013(4) 0.006(4)
C48A 0.074(5) 0.050(4) 0.047(4) 0.007(3) -0.011(3) 0.019(4)
C28A 0.078(10) 0.062(8) 0.083(9) 0.005(6) -0.014(7) -0.032(7)
C27A 0.042(5) 0.068(6) 0.075(6) 0.003(5) 0.013(4) -0.004(4)
O1A 0.028(3) 0.055(4) 0.047(3) -0.005(3) 0.008(2) 0.000(3)
C25A 0.068(9) 0.075(7) 0.081(9) -0.032(7) 0.014(7) 0.005(6)
C26A 0.076(6) 0.074(6) 0.073(6) -0.016(5) 0.013(5) 0.021(5)
C18A 0.090(12) 0.095(13) 0.092(12) 0.006(9) 0.017(9) -0.003(9)
C17A 0.071(11) 0.080(10) 0.061(9) 0.015(8) 0.012(8) -0.008(8)
C16A 0.066(10) 0.052(9) 0.046(8) 0.014(6) 0.015(7) -0.008(7)

_geom_special_details            
;
 All esds (except the esd in the dihedral angle between two l.s. planes)
 are estimated using the full covariance matrix.  The cell esds are taken
 into account individually in the estimation of esds in distances, angles
 and torsion angles; correlations between esds in cell parameters are only
 used when they are defined by crystal symmetry.  An approximate (isotropic)
 treatment of cell esds is used for estimating esds involving l.s. planes.
;
loop_
_geom_bond_atom_site_label_1
_geom_bond_atom_site_label_2
_geom_bond_distance
_geom_bond_site_symmetry_2
_geom_bond_publ_flag
Ni1 Ni2 2.85387(19) . ?
Ni1 C19 1.9456(11) . ?
Ni1 C20 1.9661(11) . ?
Ni1 C7 1.9829(11) . ?
Ni1 C1 1.9754(12) . ?
Ni1 Li2 2.602(2) . ?
Ni1 Li1 2.454(2) . ?
Ni1 Li3 2.533(2) . ?
Ni2 C19 1.9524(11) . ?
Ni2 C20 1.9554(11) . ?
Ni2 C33 1.9733(12) . ?
Ni2 C39 1.9713(13) . ?
Ni2 Li2 2.551(2) . ?
Ni2 Li4 2.470(2) . ?
Ni2 Li3 2.545(2) . ?
O2A Li3 1.979(6) . ?
O2A C29A 1.419(7) . ?
O2A C31A 1.435(7) . ?
C19 C20 1.4235(15) . ?
C19 C24 1.4263(16) . ?
C19 Li3 2.242(2) . ?
N3 C45 1.456(2) . ?
N3 C46 1.461(2) . ?
N3 C47 1.4711(19) . ?
N3 Li4 2.150(3) . ?
C20 C21 1.4278(16) . ?
C20 Li2 2.200(3) . ?
N1 C15 1.4693(19) . ?
N1 C14 1.466(2) . ?
N1 C13 1.463(2) . ?
N1 Li1 2.143(2) . ?
O1 C27 1.409(5) . ?
O1 C25 1.428(3) . ?
O1 Li2 1.972(3) . ?
N4 C49 1.447(3) . ?
N4 C48 1.458(2) . ?
N4 C50 1.489(3) . ?
N4 Li4 2.100(2) . ?
N4 C49A 1.474(7) . ?
N4 C50A 1.432(6) . ?
N4 C48A 1.519(6) . ?
N2 C16 1.472(2) . ?
N2 C18 1.472(2) . ?
N2 C17 1.457(2) . ?
N2 Li1 2.120(2) . ?
N2 C18A 1.457(10) . ?
N2 C17A 1.468(10) . ?
N2 C16A 1.479(9) . ?
C7 C8 1.4126(17) . ?
C7 C12 1.4136(16) . ?
C7 Li1 2.338(2) . ?
C7 Li3 2.535(3) . ?
C1 C2 1.4153(18) . ?
C1 C6 1.4093(18) . ?
C1 Li2 2.509(3) . ?
C1 Li1 2.333(2) . ?
C33 C38 1.4144(18) . ?
C33 C34 1.4085(19) . ?
C33 Li4 2.289(2) . ?
C33 Li3 2.456(3) . ?
C39 C44 1.414(2) . ?
C39 C40 1.4231(19) . ?
C39 Li2 2.545(3) . ?
C39 Li4 2.390(3) . ?
C2 H2 0.9500 . ?
C2 C3 1.391(2) . ?
C24 H24 0.9500 . ?
C24 C23 1.3784(18) . ?
C22 H22 0.9500 . ?
C22 C21 1.3787(19) . ?
C22 C23 1.417(2) . ?
C21 H21 0.9500 . ?
C8 H8 0.9500 . ?
C8 C9 1.3914(18) . ?
C12 H12 0.9500 . ?
C12 C11 1.3964(18) . ?
C38 H38 0.9500 . ?
C38 C37 1.388(2) . ?
C23 H23 0.9500 . ?
C34 H34 0.9500 . ?
C34 C35 1.3953(19) . ?
C11 H11 0.9500 . ?
C11 C10 1.377(2) . ?
C10 H10 0.9500 . ?
C10 C9 1.380(2) . ?
C44 H44 0.9500 . ?
C44 C43 1.398(2) . ?
C40 H40 0.9500 . ?
C40 C41 1.385(2) . ?
C9 H9 0.9500 . ?
C3 H3 0.9500 . ?
C3 C4 1.377(2) . ?
C6 H6 0.9500 . ?
C6 C5 1.390(2) . ?
C37 H37 0.9500 . ?
C37 C36 1.366(3) . ?
C4 H4 0.9500 . ?
C4 C5 1.371(2) . ?
C5 H5 0.9500 . ?
C15 H15A 0.9900 . ?
C15 H15B 0.9900 . ?
C15 H15C 0.9900 . ?
C15 H15D 0.9900 . ?
C15 C16 1.507(3) . ?
C15 C16A 1.473(9) . ?
C45 H45A 0.9800 . ?
C45 H45B 0.9800 . ?
C45 H45C 0.9800 . ?
C35 H35 0.9500 . ?
C35 C36 1.378(3) . ?
C43 H43 0.9500 . ?
C43 C42 1.386(3) . ?
C36 H36 0.9500 . ?
C46 H46A 0.9800 . ?
C46 H46B 0.9800 . ?
C46 H46C 0.9800 . ?
C47 H47A 0.9900 . ?
C47 H47B 0.9900 . ?
C47 H47C 0.9900 . ?
C47 H47D 0.9900 . ?
C47 C48 1.473(3) . ?
C47 C48A 1.386(6) . ?
C14 H14A 0.9800 . ?
C14 H14B 0.9800 . ?
C14 H14C 0.9800 . ?
C41 H41 0.9500 . ?
C41 C42 1.375(3) . ?
C42 H42 0.9500 . ?
C13 H13A 0.9800 . ?
C13 H13B 0.9800 . ?
C13 H13C 0.9800 . ?
C16 H16A 0.9900 . ?
C16 H16B 0.9900 . ?
C26 H26A 0.9800 . ?
C26 H26B 0.9800 . ?
C26 H26C 0.9800 . ?
C26 C25 1.476(6) . ?
C49 H49A 0.9800 . ?
C49 H49B 0.9800 . ?
C49 H49C 0.9800 . ?
C18 H18A 0.9800 . ?
C18 H18B 0.9800 . ?
C18 H18C 0.9800 . ?
C17 H17A 0.9800 . ?
C17 H17B 0.9800 . ?
C17 H17C 0.9800 . ?
C27 H27A 0.9900 . ?
C27 H27B 0.9900 . ?
C27 C28 1.474(6) . ?
C48 H48A 0.9900 . ?
C48 H48B 0.9900 . ?
C31 H31A 0.9900 . ?
C31 H31B 0.9900 . ?
C31 C32 1.468(6) . ?
C31 O2 1.434(5) . ?
C50 H50A 0.9800 . ?
C50 H50B 0.9800 . ?
C50 H50C 0.9800 . ?
C32 H32A 0.9800 . ?
C32 H32B 0.9800 . ?
C32 H32C 0.9800 . ?
C28 H28A 0.9800 . ?
C28 H28B 0.9800 . ?
C28 H28C 0.9800 . ?
C29 H29B 0.9900 . ?
C29 H29A 0.9900 . ?
C29 C30 1.498(6) . ?
C29 O2 1.418(6) . ?
C25 H25A 0.9900 . ?
C25 H25B 0.9900 . ?
Li2 O1A 1.929(5) . ?
Li1 C16A 2.781(14) . ?
Li3 O2 1.973(4) . ?
C30A H30B 0.9800 . ?
C30A H30A 0.9800 . ?
C30A H30C 0.9800 . ?
C30A C29A 1.476(12) . ?
C29A H29D 0.9900 . ?
C29A H29C 0.9900 . ?
C30 H30D 0.9800 . ?
C30 H30E 0.9800 . ?
C30 H30F 0.9800 . ?
C31A H31C 0.9900 . ?
C31A H31D 0.9900 . ?
C31A C32A 1.479(7) . ?
C32A H32D 0.9800 . ?
C32A H32E 0.9800 . ?
C32A H32F 0.9800 . ?
C49A H49D 0.9800 . ?
C49A H49E 0.9800 . ?
C49A H49F 0.9800 . ?
C50A H50D 0.9800 . ?
C50A H50E 0.9800 . ?
C50A H50F 0.9800 . ?
C48A H48C 0.9900 . ?
C48A H48D 0.9900 . ?
C28A H28D 0.9800 . ?
C28A H28E 0.9800 . ?
C28A H28F 0.9800 . ?
C28A C27A 1.484(12) . ?
C27A H27C 0.9900 . ?
C27A H27D 0.9900 . ?
C27A O1A 1.403(9) . ?
O1A C25A 1.426(10) . ?
C25A H25C 0.9900 . ?
C25A H25D 0.9900 . ?
C25A C26A 1.475(11) . ?
C26A H26D 0.9800 . ?
C26A H26E 0.9800 . ?
C26A H26F 0.9800 . ?
C18A H18F 0.9800 . ?
C18A H18E 0.9800 . ?
C18A H18D 0.9800 . ?
C17A H17D 0.9800 . ?
C17A H17E 0.9800 . ?
C17A H17F 0.9800 . ?
C16A H16C 0.9900 . ?
C16A H16D 0.9900 . ?

loop_
_geom_angle_atom_site_label_1
_geom_angle_atom_site_label_2
_geom_angle_atom_site_label_3
_geom_angle
_geom_angle_site_symmetry_1
_geom_angle_site_symmetry_3
_geom_angle_publ_flag
C19 Ni1 Ni2 43.03(3) . . ?
C19 Ni1 C20 42.68(5) . . ?
C19 Ni1 C7 103.04(5) . . ?
C19 Ni1 C1 148.58(5) . . ?
C19 Ni1 Li2 90.45(6) . . ?
C19 Ni1 Li1 129.13(6) . . ?
C19 Ni1 Li3 58.34(6) . . ?
C20 Ni1 Ni2 43.15(3) . . ?
C20 Ni1 C7 144.70(5) . . ?
C20 Ni1 C1 105.95(5) . . ?
C20 Ni1 Li2 55.49(6) . . ?
C20 Ni1 Li1 126.83(6) . . ?
C20 Ni1 Li3 92.41(6) . . ?
C7 Ni1 Ni2 122.82(3) . . ?
C7 Ni1 Li2 154.04(6) . . ?
C7 Ni1 Li1 62.53(6) . . ?
C7 Ni1 Li3 67.01(6) . . ?
C1 Ni1 Ni2 119.96(3) . . ?
C1 Ni1 C7 107.46(5) . . ?
C1 Ni1 Li2 64.79(6) . . ?
C1 Ni1 Li1 62.47(6) . . ?
C1 Ni1 Li3 142.88(6) . . ?
Li2 Ni1 Ni2 55.52(5) . . ?
Li1 Ni1 Ni2 169.49(5) . . ?
Li1 Ni1 Li2 124.43(7) . . ?
Li1 Ni1 Li3 129.26(7) . . ?
Li3 Ni1 Ni2 56.00(5) . . ?
Li3 Ni1 Li2 103.38(7) . . ?
C19 Ni2 Ni1 42.84(3) . . ?
C19 Ni2 C20 42.73(5) . . ?
C19 Ni2 C33 105.15(5) . . ?
C19 Ni2 C39 146.94(5) . . ?
C19 Ni2 Li2 91.82(6) . . ?
C19 Ni2 Li4 124.86(6) . . ?
C19 Ni2 Li3 58.03(6) . . ?
C20 Ni2 Ni1 43.45(3) . . ?
C20 Ni2 C33 147.70(5) . . ?
C20 Ni2 C39 105.07(5) . . ?
C20 Ni2 Li2 56.60(6) . . ?
C20 Ni2 Li4 128.42(6) . . ?
C20 Ni2 Li3 92.30(6) . . ?
C33 Ni2 Ni1 120.00(3) . . ?
C33 Ni2 Li2 147.39(6) . . ?
C33 Ni2 Li4 60.81(6) . . ?
C33 Ni2 Li3 64.41(6) . . ?
C39 Ni2 Ni1 124.31(4) . . ?
C39 Ni2 C33 105.98(5) . . ?
C39 Ni2 Li2 67.08(6) . . ?
C39 Ni2 Li4 63.96(7) . . ?
C39 Ni2 Li3 149.40(7) . . ?
Li2 Ni2 Ni1 57.24(5) . . ?
Li4 Ni2 Ni1 167.53(6) . . ?
Li4 Ni2 Li2 129.83(8) . . ?
Li4 Ni2 Li3 123.18(7) . . ?
Li3 Ni2 Ni1 55.60(5) . . ?
Li3 Ni2 Li2 104.51(8) . . ?
C29A O2A Li3 128.8(5) . . ?
C29A O2A C31A 110.4(5) . . ?
C31A O2A Li3 120.7(4) . . ?
Ni1 C19 Ni2 94.13(5) . . ?
Ni1 C19 Li3 74.05(7) . . ?
Ni2 C19 Li3 74.34(7) . . ?
C20 C19 Ni1 69.43(6) . . ?
C20 C19 Ni2 68.75(6) . . ?
C20 C19 C24 119.69(10) . . ?
C20 C19 Li3 124.84(10) . . ?
C24 C19 Ni1 132.97(8) . . ?
C24 C19 Ni2 132.84(8) . . ?
C24 C19 Li3 115.47(10) . . ?
C45 N3 C46 108.17(14) . . ?
C45 N3 C47 109.85(13) . . ?
C45 N3 Li4 106.31(11) . . ?
C46 N3 C47 110.97(14) . . ?
C46 N3 Li4 117.89(11) . . ?
C47 N3 Li4 103.39(11) . . ?
Ni1 C20 Li2 77.09(7) . . ?
Ni2 C20 Ni1 93.40(5) . . ?
Ni2 C20 Li2 75.49(7) . . ?
C19 C20 Ni1 67.89(6) . . ?
C19 C20 Ni2 68.52(6) . . ?
C19 C20 C21 119.25(10) . . ?
C19 C20 Li2 127.01(10) . . ?
C21 C20 Ni1 131.86(8) . . ?
C21 C20 Ni2 134.54(8) . . ?
C21 C20 Li2 113.74(10) . . ?
C15 N1 Li1 103.82(11) . . ?
C14 N1 C15 110.11(13) . . ?
C14 N1 Li1 115.78(12) . . ?
C13 N1 C15 110.40(13) . . ?
C13 N1 C14 108.51(15) . . ?
C13 N1 Li1 108.12(12) . . ?
C27 O1 C25 112.6(3) . . ?
C27 O1 Li2 124.6(2) . . ?
C25 O1 Li2 122.7(2) . . ?
C49 N4 C48 112.8(2) . . ?
C49 N4 C50 108.61(19) . . ?
C49 N4 Li4 108.88(18) . . ?
C48 N4 C50 110.0(2) . . ?
C48 N4 Li4 101.00(12) . . ?
C50 N4 Li4 115.47(14) . . ?
C49A N4 Li4 112.1(5) . . ?
C49A N4 C48A 97.8(7) . . ?
C50A N4 Li4 119.1(3) . . ?
C50A N4 C49A 113.6(6) . . ?
C50A N4 C48A 109.4(7) . . ?
C48A N4 Li4 101.9(3) . . ?
C16 N2 Li1 102.23(11) . . ?
C18 N2 C16 107.87(15) . . ?
C18 N2 Li1 117.25(13) . . ?
C17 N2 C16 111.99(16) . . ?
C17 N2 C18 109.16(17) . . ?
C17 N2 Li1 108.26(13) . . ?
C18A N2 Li1 115.7(12) . . ?
C18A N2 C17A 115.2(17) . . ?
C18A N2 C16A 112.9(16) . . ?
C17A N2 Li1 114.2(11) . . ?
C17A N2 C16A 96.2(13) . . ?
C16A N2 Li1 99.6(7) . . ?
Ni1 C7 Li1 68.64(6) . . ?
Ni1 C7 Li3 66.92(6) . . ?
C8 C7 Ni1 120.98(9) . . ?
C8 C7 C12 112.47(11) . . ?
C8 C7 Li1 101.48(10) . . ?
C8 C7 Li3 96.56(9) . . ?
C12 C7 Ni1 126.53(9) . . ?
C12 C7 Li1 100.46(10) . . ?
C12 C7 Li3 109.84(9) . . ?
Li1 C7 Li3 135.23(9) . . ?
Ni1 C1 Li2 69.79(6) . . ?
Ni1 C1 Li1 68.86(7) . . ?
C2 C1 Ni1 124.12(9) . . ?
C2 C1 Li2 89.68(9) . . ?
C2 C1 Li1 99.10(10) . . ?
C6 C1 Ni1 123.32(9) . . ?
C6 C1 C2 112.41(11) . . ?
C6 C1 Li2 109.06(11) . . ?
C6 C1 Li1 107.95(11) . . ?
Li1 C1 Li2 135.00(9) . . ?
Ni2 C33 Li4 70.37(6) . . ?
Ni2 C33 Li3 69.15(6) . . ?
C38 C33 Ni2 124.24(10) . . ?
C38 C33 Li4 99.18(10) . . ?
C38 C33 Li3 115.97(10) . . ?
C34 C33 Ni2 122.84(9) . . ?
C34 C33 C38 112.85(12) . . ?
C34 C33 Li4 99.69(10) . . ?
C34 C33 Li3 89.60(10) . . ?
Li4 C33 Li3 136.69(9) . . ?
Ni2 C39 Li2 67.41(6) . . ?
Ni2 C39 Li4 68.21(7) . . ?
C44 C39 Ni2 121.16(10) . . ?
C44 C39 C40 113.14(13) . . ?
C44 C39 Li2 101.70(10) . . ?
C44 C39 Li4 91.83(10) . . ?
C40 C39 Ni2 125.68(11) . . ?
C40 C39 Li2 101.34(10) . . ?
C40 C39 Li4 113.06(10) . . ?
Li4 C39 Li2 134.26(9) . . ?
C1 C2 H2 118.1 . . ?
C3 C2 C1 123.90(13) . . ?
C3 C2 H2 118.1 . . ?
C19 C24 H24 120.2 . . ?
C23 C24 C19 119.69(11) . . ?
C23 C24 H24 120.2 . . ?
C21 C22 H22 119.6 . . ?
C21 C22 C23 120.84(11) . . ?
C23 C22 H22 119.6 . . ?
C20 C21 H21 120.1 . . ?
C22 C21 C20 119.79(11) . . ?
C22 C21 H21 120.1 . . ?
C7 C8 H8 117.8 . . ?
C9 C8 C7 124.30(12) . . ?
C9 C8 H8 117.8 . . ?
C7 C12 H12 118.0 . . ?
C11 C12 C7 123.94(13) . . ?
C11 C12 H12 118.0 . . ?
C33 C38 H38 118.2 . . ?
C37 C38 C33 123.64(15) . . ?
C37 C38 H38 118.2 . . ?
C24 C23 C22 120.72(12) . . ?
C24 C23 H23 119.6 . . ?
C22 C23 H23 119.6 . . ?
C33 C34 H34 118.1 . . ?
C35 C34 C33 123.84(14) . . ?
C35 C34 H34 118.1 . . ?
C12 C11 H11 119.7 . . ?
C10 C11 C12 120.53(13) . . ?
C10 C11 H11 119.7 . . ?
C11 C10 H10 120.8 . . ?
C11 C10 C9 118.35(12) . . ?
C9 C10 H10 120.8 . . ?
C39 C44 H44 118.2 . . ?
C43 C44 C39 123.51(16) . . ?
C43 C44 H44 118.2 . . ?
C39 C40 H40 118.1 . . ?
C41 C40 C39 123.71(17) . . ?
C41 C40 H40 118.1 . . ?
C8 C9 H9 119.8 . . ?
C10 C9 C8 120.38(13) . . ?
C10 C9 H9 119.8 . . ?
C2 C3 H3 119.6 . . ?
C4 C3 C2 120.74(14) . . ?
C4 C3 H3 119.6 . . ?
C1 C6 H6 118.0 . . ?
C5 C6 C1 124.01(14) . . ?
C5 C6 H6 118.0 . . ?
C38 C37 H37 119.6 . . ?
C36 C37 C38 120.79(15) . . ?
C36 C37 H37 119.6 . . ?
C3 C4 H4 121.0 . . ?
C5 C4 C3 117.96(14) . . ?
C5 C4 H4 121.0 . . ?
C6 C5 H5 119.5 . . ?
C4 C5 C6 120.97(15) . . ?
C4 C5 H5 119.5 . . ?
N1 C15 H15A 109.3 . . ?
N1 C15 H15B 109.3 . . ?
N1 C15 H15C 108.2 . . ?
N1 C15 H15D 108.2 . . ?
N1 C15 C16 111.55(13) . . ?
N1 C15 C16A 116.4(6) . . ?
H15A C15 H15B 108.0 . . ?
H15C C15 H15D 107.3 . . ?
C16 C15 H15A 109.3 . . ?
C16 C15 H15B 109.3 . . ?
C16A C15 H15C 108.2 . . ?
C16A C15 H15D 108.2 . . ?
N3 C45 H45A 109.5 . . ?
N3 C45 H45B 109.5 . . ?
N3 C45 H45C 109.5 . . ?
H45A C45 H45B 109.5 . . ?
H45A C45 H45C 109.5 . . ?
H45B C45 H45C 109.5 . . ?
C34 C35 H35 119.9 . . ?
C36 C35 C34 120.13(16) . . ?
C36 C35 H35 119.9 . . ?
C44 C43 H43 119.9 . . ?
C42 C43 C44 120.15(18) . . ?
C42 C43 H43 119.9 . . ?
C37 C36 C35 118.73(14) . . ?
C37 C36 H36 120.6 . . ?
C35 C36 H36 120.6 . . ?
N3 C46 H46A 109.5 . . ?
N3 C46 H46B 109.5 . . ?
N3 C46 H46C 109.5 . . ?
H46A C46 H46B 109.5 . . ?
H46A C46 H46C 109.5 . . ?
H46B C46 H46C 109.5 . . ?
N3 C47 H47A 108.7 . . ?
N3 C47 H47B 108.7 . . ?
N3 C47 H47C 107.8 . . ?
N3 C47 H47D 107.8 . . ?
N3 C47 C48 114.20(14) . . ?
H47A C47 H47B 107.6 . . ?
H47C C47 H47D 107.2 . . ?
C48 C47 H47A 108.7 . . ?
C48 C47 H47B 108.7 . . ?
C48A C47 N3 117.9(3) . . ?
C48A C47 H47C 107.8 . . ?
C48A C47 H47D 107.8 . . ?
N1 C14 H14A 109.5 . . ?
N1 C14 H14B 109.5 . . ?
N1 C14 H14C 109.5 . . ?
H14A C14 H14B 109.5 . . ?
H14A C14 H14C 109.5 . . ?
H14B C14 H14C 109.5 . . ?
C40 C41 H41 119.7 . . ?
C42 C41 C40 120.51(17) . . ?
C42 C41 H41 119.7 . . ?
C43 C42 H42 120.6 . . ?
C41 C42 C43 118.87(16) . . ?
C41 C42 H42 120.6 . . ?
N1 C13 H13A 109.5 . . ?
N1 C13 H13B 109.5 . . ?
N1 C13 H13C 109.5 . . ?
H13A C13 H13B 109.5 . . ?
H13A C13 H13C 109.5 . . ?
H13B C13 H13C 109.5 . . ?
N2 C16 C15 111.98(14) . . ?
N2 C16 H16A 109.2 . . ?
N2 C16 H16B 109.2 . . ?
C15 C16 H16A 109.2 . . ?
C15 C16 H16B 109.2 . . ?
H16A C16 H16B 107.9 . . ?
H26A C26 H26B 109.5 . . ?
H26A C26 H26C 109.5 . . ?
H26B C26 H26C 109.5 . . ?
C25 C26 H26A 109.5 . . ?
C25 C26 H26B 109.5 . . ?
C25 C26 H26C 109.5 . . ?
N4 C49 H49A 109.5 . . ?
N4 C49 H49B 109.5 . . ?
N4 C49 H49C 109.5 . . ?
H49A C49 H49B 109.5 . . ?
H49A C49 H49C 109.5 . . ?
H49B C49 H49C 109.5 . . ?
N2 C18 H18A 109.5 . . ?
N2 C18 H18B 109.5 . . ?
N2 C18 H18C 109.5 . . ?
H18A C18 H18B 109.5 . . ?
H18A C18 H18C 109.5 . . ?
H18B C18 H18C 109.5 . . ?
N2 C17 H17A 109.5 . . ?
N2 C17 H17B 109.5 . . ?
N2 C17 H17C 109.5 . . ?
H17A C17 H17B 109.5 . . ?
H17A C17 H17C 109.5 . . ?
H17B C17 H17C 109.5 . . ?
O1 C27 H27A 109.1 . . ?
O1 C27 H27B 109.1 . . ?
O1 C27 C28 112.6(4) . . ?
H27A C27 H27B 107.8 . . ?
C28 C27 H27A 109.1 . . ?
C28 C27 H27B 109.1 . . ?
N4 C48 C47 113.89(16) . . ?
N4 C48 H48A 108.8 . . ?
N4 C48 H48B 108.8 . . ?
C47 C48 H48A 108.8 . . ?
C47 C48 H48B 108.8 . . ?
H48A C48 H48B 107.7 . . ?
H31A C31 H31B 108.1 . . ?
C32 C31 H31A 109.5 . . ?
C32 C31 H31B 109.5 . . ?
O2 C31 H31A 109.5 . . ?
O2 C31 H31B 109.5 . . ?
O2 C31 C32 110.5(4) . . ?
N4 C50 H50A 109.5 . . ?
N4 C50 H50B 109.5 . . ?
N4 C50 H50C 109.5 . . ?
H50A C50 H50B 109.5 . . ?
H50A C50 H50C 109.5 . . ?
H50B C50 H50C 109.5 . . ?
C31 C32 H32A 109.5 . . ?
C31 C32 H32B 109.5 . . ?
C31 C32 H32C 109.5 . . ?
H32A C32 H32B 109.5 . . ?
H32A C32 H32C 109.5 . . ?
H32B C32 H32C 109.5 . . ?
C27 C28 H28A 109.5 . . ?
C27 C28 H28B 109.5 . . ?
C27 C28 H28C 109.5 . . ?
H28A C28 H28B 109.5 . . ?
H28A C28 H28C 109.5 . . ?
H28B C28 H28C 109.5 . . ?
H29B C29 H29A 107.9 . . ?
C30 C29 H29B 109.2 . . ?
C30 C29 H29A 109.2 . . ?
O2 C29 H29B 109.2 . . ?
O2 C29 H29A 109.2 . . ?
O2 C29 C30 112.1(5) . . ?
O1 C25 C26 112.2(3) . . ?
O1 C25 H25A 109.2 . . ?
O1 C25 H25B 109.2 . . ?
C26 C25 H25A 109.2 . . ?
C26 C25 H25B 109.2 . . ?
H25A C25 H25B 107.9 . . ?
Ni2 Li2 Ni1 67.24(5) . . ?
C20 Li2 Ni1 47.42(5) . . ?
C20 Li2 Ni2 47.91(5) . . ?
C20 Li2 C1 83.59(8) . . ?
C20 Li2 C39 81.77(8) . . ?
O1 Li2 Ni1 144.80(13) . . ?
O1 Li2 Ni2 142.23(12) . . ?
O1 Li2 C20 159.02(14) . . ?
O1 Li2 C1 100.82(11) . . ?
O1 Li2 C39 99.02(10) . . ?
C1 Li2 Ni1 45.42(5) . . ?
C1 Li2 Ni2 112.38(9) . . ?
C1 Li2 C39 157.39(11) . . ?
C39 Li2 Ni1 112.75(9) . . ?
C39 Li2 Ni2 45.51(5) . . ?
O1A Li2 Ni1 150.4(2) . . ?
O1A Li2 Ni2 139.8(2) . . ?
O1A Li2 C20 133.8(3) . . ?
O1A Li2 C1 107.3(2) . . ?
O1A Li2 C39 95.3(2) . . ?
Ni1 Li1 C16A 165.4(4) . . ?
N1 Li1 Ni1 114.72(10) . . ?
N1 Li1 C7 121.26(11) . . ?
N1 Li1 C1 126.91(11) . . ?
N1 Li1 C16A 59.38(19) . . ?
N2 Li1 Ni1 158.89(12) . . ?
N2 Li1 N1 86.24(9) . . ?
N2 Li1 C7 123.40(11) . . ?
N2 Li1 C1 117.28(11) . . ?
N2 Li1 C16A 31.6(3) . . ?
C7 Li1 Ni1 48.82(5) . . ?
C7 Li1 C16A 120.7(4) . . ?
C1 Li1 Ni1 48.67(5) . . ?
C1 Li1 C7 86.21(8) . . ?
C1 Li1 C16A 145.9(4) . . ?
Ni2 Li4 C48 162.75(11) . . ?
N3 Li4 Ni2 117.18(10) . . ?
N3 Li4 C33 120.60(12) . . ?
N3 Li4 C39 131.94(11) . . ?
N3 Li4 C48 58.60(8) . . ?
N4 Li4 Ni2 155.80(12) . . ?
N4 Li4 N3 86.56(9) . . ?
N4 Li4 C33 124.60(11) . . ?
N4 Li4 C39 113.36(11) . . ?
N4 Li4 C48 31.03(6) . . ?
C33 Li4 Ni2 48.81(5) . . ?
C33 Li4 C39 84.60(8) . . ?
C33 Li4 C48 148.43(11) . . ?
C39 Li4 Ni2 47.83(5) . . ?
C39 Li4 C48 120.40(11) . . ?
Ni1 Li3 Ni2 68.39(5) . . ?
Ni1 Li3 C7 46.07(5) . . ?
O2A Li3 Ni1 133.2(3) . . ?
O2A Li3 Ni2 136.2(3) . . ?
O2A Li3 C19 175.8(3) . . ?
O2A Li3 C7 98.3(4) . . ?
O2A Li3 C33 99.3(4) . . ?
C19 Li3 Ni1 47.61(5) . . ?
C19 Li3 Ni2 47.62(5) . . ?
C19 Li3 C7 79.90(8) . . ?
C19 Li3 C33 83.01(8) . . ?
C7 Li3 Ni2 114.31(8) . . ?
C33 Li3 Ni1 114.82(9) . . ?
C33 Li3 Ni2 46.44(5) . . ?
C33 Li3 C7 160.64(10) . . ?
O2 Li3 Ni1 138.7(3) . . ?
O2 Li3 Ni2 143.4(3) . . ?
O2 Li3 C19 164.27(19) . . ?
O2 Li3 C7 97.8(3) . . ?
O2 Li3 C33 101.1(3) . . ?
H30B C30A H30A 109.5 . . ?
H30B C30A H30C 109.5 . . ?
H30A C30A H30C 109.5 . . ?
C29A C30A H30B 109.5 . . ?
C29A C30A H30A 109.5 . . ?
C29A C30A H30C 109.5 . . ?
O2A C29A C30A 111.1(6) . . ?
O2A C29A H29D 109.4 . . ?
O2A C29A H29C 109.4 . . ?
C30A C29A H29D 109.4 . . ?
C30A C29A H29C 109.4 . . ?
H29D C29A H29C 108.0 . . ?
C29 C30 H30D 109.5 . . ?
C29 C30 H30E 109.5 . . ?
C29 C30 H30F 109.5 . . ?
H30D C30 H30E 109.5 . . ?
H30D C30 H30F 109.5 . . ?
H30E C30 H30F 109.5 . . ?
C31 O2 Li3 120.2(4) . . ?
C29 O2 C31 115.3(5) . . ?
C29 O2 Li3 118.7(4) . . ?
O2A C31A H31C 109.7 . . ?
O2A C31A H31D 109.7 . . ?
O2A C31A C32A 109.7(6) . . ?
H31C C31A H31D 108.2 . . ?
C32A C31A H31C 109.7 . . ?
C32A C31A H31D 109.7 . . ?
C31A C32A H32D 109.5 . . ?
C31A C32A H32E 109.5 . . ?
C31A C32A H32F 109.5 . . ?
H32D C32A H32E 109.5 . . ?
H32D C32A H32F 109.5 . . ?
H32E C32A H32F 109.5 . . ?
N4 C49A H49D 109.5 . . ?
N4 C49A H49E 109.5 . . ?
N4 C49A H49F 109.5 . . ?
H49D C49A H49E 109.5 . . ?
H49D C49A H49F 109.5 . . ?
H49E C49A H49F 109.5 . . ?
N4 C50A H50D 109.5 . . ?
N4 C50A H50E 109.5 . . ?
N4 C50A H50F 109.5 . . ?
H50D C50A H50E 109.5 . . ?
H50D C50A H50F 109.5 . . ?
H50E C50A H50F 109.5 . . ?
N4 C48A H48C 108.4 . . ?
N4 C48A H48D 108.4 . . ?
C47 C48A N4 115.4(4) . . ?
C47 C48A H48C 108.4 . . ?
C47 C48A H48D 108.4 . . ?
H48C C48A H48D 107.5 . . ?
H28D C28A H28E 109.5 . . ?
H28D C28A H28F 109.5 . . ?
H28E C28A H28F 109.5 . . ?
C27A C28A H28D 109.5 . . ?
C27A C28A H28E 109.5 . . ?
C27A C28A H28F 109.5 . . ?
C28A C27A H27C 108.3 . . ?
C28A C27A H27D 108.3 . . ?
H27C C27A H27D 107.4 . . ?
O1A C27A C28A 115.9(15) . . ?
O1A C27A H27C 108.3 . . ?
O1A C27A H27D 108.3 . . ?
C27A O1A Li2 119.1(7) . . ?
C27A O1A C25A 113.3(17) . . ?
C25A O1A Li2 119.5(12) . . ?
O1A C25A H25C 108.3 . . ?
O1A C25A H25D 108.3 . . ?
O1A C25A C26A 115.8(12) . . ?
H25C C25A H25D 107.4 . . ?
C26A C25A H25C 108.3 . . ?
C26A C25A H25D 108.3 . . ?
C25A C26A H26D 109.5 . . ?
C25A C26A H26E 109.5 . . ?
C25A C26A H26F 109.5 . . ?
H26D C26A H26E 109.5 . . ?
H26D C26A H26F 109.5 . . ?
H26E C26A H26F 109.5 . . ?
N2 C18A H18F 109.5 . . ?
N2 C18A H18E 109.5 . . ?
N2 C18A H18D 109.5 . . ?
H18F C18A H18E 109.5 . . ?
H18F C18A H18D 109.5 . . ?
H18E C18A H18D 109.5 . . ?
N2 C17A H17D 109.5 . . ?
N2 C17A H17E 109.5 . . ?
N2 C17A H17F 109.5 . . ?
H17D C17A H17E 109.5 . . ?
H17D C17A H17F 109.5 . . ?
H17E C17A H17F 109.5 . . ?
N2 C16A H16C 108.9 . . ?
N2 C16A H16D 108.9 . . ?
C15 C16A N2 113.5(7) . . ?
C15 C16A H16C 108.9 . . ?
C15 C16A H16D 108.9 . . ?
H16C C16A H16D 107.7 . . ?

loop_
_geom_torsion_atom_site_label_1
_geom_torsion_atom_site_label_2
_geom_torsion_atom_site_label_3
_geom_torsion_atom_site_label_4
_geom_torsion
_geom_torsion_site_symmetry_1
_geom_torsion_site_symmetry_2
_geom_torsion_site_symmetry_3
_geom_torsion_site_symmetry_4
_geom_torsion_publ_flag
Ni1 C19 C20 Ni2 103.21(4) . . . . ?
Ni1 C19 C20 C21 -126.73(10) . . . . ?
Ni1 C19 C20 Li2 52.54(11) . . . . ?
Ni1 C19 C24 C23 87.65(15) . . . . ?
Ni1 C20 C21 C22 -86.69(15) . . . . ?
Ni1 C7 C8 C9 -178.41(12) . . . . ?
Ni1 C7 C12 C11 179.83(11) . . . . ?
Ni1 C1 C2 C3 -175.75(11) . . . . ?
Ni1 C1 C6 C5 175.30(14) . . . . ?
Ni2 C19 C20 Ni1 -103.21(4) . . . . ?
Ni2 C19 C20 C21 130.06(10) . . . . ?
Ni2 C19 C20 Li2 -50.67(11) . . . . ?
Ni2 C19 C24 C23 -88.80(15) . . . . ?
Ni2 C20 C21 C22 86.71(15) . . . . ?
Ni2 C33 C38 C37 -177.96(12) . . . . ?
Ni2 C33 C34 C35 176.93(12) . . . . ?
Ni2 C39 C44 C43 178.97(12) . . . . ?
Ni2 C39 C40 C41 -175.77(12) . . . . ?
C19 C20 C21 C22 -1.13(17) . . . . ?
C19 C24 C23 C22 -0.43(19) . . . . ?
N3 C47 C48 N4 52.2(2) . . . . ?
N3 C47 C48A N4 -45.4(8) . . . . ?
C20 C19 C24 C23 -1.11(17) . . . . ?
N1 C15 C16 N2 -57.9(2) . . . . ?
N1 C15 C16A N2 46.4(16) . . . . ?
C7 C8 C9 C10 -1.2(2) . . . . ?
C7 C12 C11 C10 -1.9(2) . . . . ?
C1 C2 C3 C4 0.6(2) . . . . ?
C1 C6 C5 C4 0.4(3) . . . . ?
C33 C38 C37 C36 1.6(3) . . . . ?
C33 C34 C35 C36 0.6(3) . . . . ?
C39 C44 C43 C42 -2.4(2) . . . . ?
C39 C40 C41 C42 -3.8(3) . . . . ?
C2 C1 C6 C5 -0.4(2) . . . . ?
C2 C3 C4 C5 -0.6(3) . . . . ?
C24 C19 C20 Ni1 128.62(10) . . . . ?
C24 C19 C20 Ni2 -128.17(10) . . . . ?
C24 C19 C20 C21 1.89(16) . . . . ?
C24 C19 C20 Li2 -178.84(11) . . . . ?
C21 C22 C23 C24 1.2(2) . . . . ?
C8 C7 C12 C11 1.56(19) . . . . ?
C12 C7 C8 C9 -0.03(19) . . . . ?
C12 C11 C10 C9 0.5(2) . . . . ?
C38 C33 C34 C35 -0.2(2) . . . . ?
C38 C37 C36 C35 -1.2(3) . . . . ?
C23 C22 C21 C20 -0.41(19) . . . . ?
C34 C33 C38 C37 -0.8(2) . . . . ?
C34 C35 C36 C37 0.2(3) . . . . ?
C11 C10 C9 C8 0.9(2) . . . . ?
C44 C39 C40 C41 2.5(2) . . . . ?
C44 C43 C42 C41 1.2(3) . . . . ?
C40 C39 C44 C43 0.6(2) . . . . ?
C40 C41 C42 C43 1.8(3) . . . . ?
C3 C4 C5 C6 0.1(3) . . . . ?
C6 C1 C2 C3 -0.12(19) . . . . ?
C45 N3 C47 C48 88.08(19) . . . . ?
C45 N3 C47 C48A 136.9(5) . . . . ?
C46 N3 C47 C48 -152.36(17) . . . . ?
C46 N3 C47 C48A -103.5(5) . . . . ?
C14 N1 C15 C16 160.27(15) . . . . ?
C14 N1 C15 C16A 108.9(8) . . . . ?
C13 N1 C15 C16 -79.94(18) . . . . ?
C13 N1 C15 C16A -131.3(8) . . . . ?
C49 N4 C48 C47 69.9(3) . . . . ?
C18 N2 C16 C15 168.19(16) . . . . ?
C17 N2 C16 C15 -71.7(2) . . . . ?
C27 O1 C25 C26 178.5(4) . . . . ?
C50 N4 C48 C47 -168.69(17) . . . . ?
C32 C31 O2 C29 -174.7(6) . . . . ?
C32 C31 O2 Li3 -22.0(9) . . . . ?
C25 O1 C27 C28 -179.4(4) . . . . ?
Li2 C20 C21 C22 179.51(12) . . . . ?
Li2 O1 C27 C28 -1.2(7) . . . . ?
Li2 O1 C25 C26 0.3(4) . . . . ?
Li2 C1 C2 C3 -110.66(14) . . . . ?
Li2 C1 C6 C5 97.45(18) . . . . ?
Li2 C39 C44 C43 108.43(15) . . . . ?
Li2 C39 C40 C41 -105.55(15) . . . . ?
Li2 O1A C25A C26A -137.5(19) . . . . ?
Li1 N1 C15 C16 35.73(17) . . . . ?
Li1 N1 C15 C16A -15.6(8) . . . . ?
Li1 N2 C16 C15 44.00(17) . . . . ?
Li1 N2 C16A C15 -47.6(14) . . . . ?
Li1 C7 C8 C9 -106.56(15) . . . . ?
Li1 C7 C12 C11 108.74(15) . . . . ?
Li1 C1 C2 C3 113.68(15) . . . . ?
Li1 C1 C6 C5 -108.63(18) . . . . ?
Li4 N3 C47 C48 -25.1(2) . . . . ?
Li4 N3 C47 C48A 23.8(5) . . . . ?
Li4 N4 C48 C47 -46.2(2) . . . . ?
Li4 N4 C48A C47 38.6(7) . . . . ?
Li4 C33 C38 C37 -105.51(16) . . . . ?
Li4 C33 C34 C35 104.11(16) . . . . ?
Li4 C39 C44 C43 -115.53(15) . . . . ?
Li4 C39 C40 C41 105.24(16) . . . . ?
Li3 O2A C29A C30A 2.6(15) . . . . ?
Li3 O2A C31A C32A -1.0(14) . . . . ?
Li3 C19 C20 Ni1 -51.78(10) . . . . ?
Li3 C19 C20 Ni2 51.44(10) . . . . ?
Li3 C19 C20 C21 -178.51(11) . . . . ?
Li3 C19 C20 Li2 0.76(17) . . . . ?
Li3 C19 C24 C23 179.24(11) . . . . ?
Li3 C7 C8 C9 114.63(15) . . . . ?
Li3 C7 C12 C11 -104.73(15) . . . . ?
Li3 C33 C38 C37 100.51(16) . . . . ?
Li3 C33 C34 C35 -118.41(16) . . . . ?
C29A O2A C31A C32A -178.4(9) . . . . ?
C30 C29 O2 C31 -71.2(8) . . . . ?
C30 C29 O2 Li3 135.7(6) . . . . ?
C31A O2A C29A C30A 179.6(9) . . . . ?
C49A N4 C48A C47 153.3(8) . . . . ?
C50A N4 C48A C47 -88.3(8) . . . . ?
C28A C27A O1A Li2 23.9(18) . . . . ?
C28A C27A O1A C25A 172.4(18) . . . . ?
C27A O1A C25A C26A 74(3) . . . . ?
C18A N2 C16A C15 76(2) . . . . ?
C17A N2 C16A C15 -163.5(16) . . . . ?

_shelx_res_file                  
;
TITL 23eh117_amb-1068_a.res in P2(1)/n
    23eh117_amb-1068.res
    created by SHELXL-2018/3 at 09:49:25 on 22-Oct-2023
REM Old TITL 23EH117_AMB-1068_G1 in P2(1)/n
REM SHELXT solution in P2(1)/n: R1 0.107, Rweak 0.006, Alpha 0.065
REM <I/s> 0.481 for 306 systematic absences, Orientation as input
REM Formula found by SHELXT: C44 Li4 N12 Ni2
CELL 0.71073 10.9424 20.8208 22.7 90 95.733 90
ZERR 4 0.0001 0.0002 0.0002 0 0.001 0
LATT 1
SYMM 0.5-X,0.5+Y,0.5-Z
SFAC C H Li N Ni O
UNIT 200 304 16 16 8 8
ISOR 0.01 0.01 C30A C30 C29 C29A O2 O2A C31 C31A C32 C32A
DELU C30A C29 O2 C31 C32
DELU C30 C29A O2A C31A C32A
SADI 0.01 C29 C30A C29A C30
SADI 0.01 O2A C29A O2 C29
SADI 0.01 O2A Li3 O2 Li3
SADI 0.01 N4 C49 N4 C49A
SADI 0.01 O2A C31A O2 C31
SADI 0.01 C31 C32 C31A C32A
SADI 0.01 N4 C50 N4 C50A
ISOR 0.01 0.01 C50 C50A C49A C49
SADI 0.01 N4 C48 N4 C48A
SADI 0.01 C48A C47 C48 C47
ISOR 0.01 0.01 C47 C48A C48
ISOR 0.01 0.01 C28 C28A C27 C27A O1 O1A C25 C25A C26 C26A
SADI 0.01 O1A Li2 O1 Li2
SADI 0.01 O1A C25A O1 C25
SADI 0.01 O1 C27 O1A C27A
SADI 0.01 C26 C25 C26A C25A
SADI 0.01 C28 C27 C28A C27A
DELU C28A C27A O1A C25A C26A
DELU O1 C25 C26 C27 C28
SADI 0.01 N2 C18A N2 C18
SADI 0.01 N2 C17A N2 C17
ISOR 0.01 0.01 C17 C17A C18 C18A
SADI 0.01 N2 C16A N2 C16
SADI 0.01 C16A C15 C16 C15
ISOR 0.01 0.01 C15 C16A C16

L.S. 4 0 0
PLAN  40
SIZE 0.05 0.123 0.16
TEMP -100
CONF
CONN 2 C16A
CONN 2 C25A
CONN 1 C18A
CONN 2 C48
CONN 2 C29
CONN 2 C29A
CONN 1 C30A
BOND
list 4
MORE -1
BOND $H
fmap 2 53
acta
SHEL 0.71 1000
REM <olex2.extras>
REM <HklSrc "%.\\23EH117_AMB-1068.hkl">
REM </olex2.extras>

WGHT    0.043100    0.916700
FVAR       0.32179   0.59124   0.74473   0.78239   0.82176   0.91005   0.91592
NI1   5    0.365434    0.405451    0.236420    11.00000    0.02165    0.02639 =
         0.02295   -0.00095    0.00368    0.00050
NI2   5    0.414737    0.347380    0.350192    11.00000    0.02668    0.02546 =
         0.02477    0.00158    0.00331    0.00037
PART 2
O2A   6    0.499309    0.221452    0.215357   -21.00000    0.05255    0.03740 =
         0.03826   -0.00469    0.00173    0.00980
PART 0
C19   1    0.501236    0.402629    0.298609    11.00000    0.02527    0.02638 =
         0.02465   -0.00053    0.00185    0.00018
N3    4    0.645503    0.367577    0.494081    11.00000    0.04041    0.04395 =
         0.03292   -0.00224   -0.00059    0.00188
C20   1    0.398422    0.434756    0.318808    11.00000    0.02631    0.02731 =
         0.02344    0.00046    0.00322    0.00064
N1    4    0.436584    0.562571    0.155014    11.00000    0.04950    0.03643 =
         0.04562    0.00753    0.01069   -0.00538
PART 1
O1    6    0.032848    0.396600    0.327401    51.00000    0.02693    0.05578 =
         0.06988    0.02229    0.01499    0.00573
PART 0
N4    4    0.499208    0.259860    0.529421    11.00000    0.05224    0.04216 =
         0.03486    0.00900    0.00096    0.00530
N2    4    0.270235    0.504369    0.061756    11.00000    0.04711    0.04485 =
         0.03881    0.00859    0.00832    0.00467
C7    1    0.441590    0.375339    0.165699    11.00000    0.02974    0.02774 =
         0.02643   -0.00007    0.00534    0.00322
C1    1    0.197711    0.435155    0.209396    11.00000    0.02558    0.03711 =
         0.02638    0.00146    0.00471    0.00067
C33   1    0.513564    0.268067    0.359153    11.00000    0.03839    0.02747 =
         0.02565   -0.00116    0.00256    0.00171
C39   1    0.295154    0.341878    0.409443    11.00000    0.03141    0.03787 =
         0.03424    0.01183    0.00679    0.00526
C2    1    0.148103    0.494565    0.225764    11.00000    0.03772    0.03562 =
         0.03665    0.00320    0.00208    0.00434
AFIX  43
H2    2    0.200299    0.523213    0.249116    11.00000   -1.20000
AFIX   0
C24   1    0.619077    0.432532    0.305370    11.00000    0.02541    0.03548 =
         0.03271    0.00093    0.00230    0.00015
AFIX  43
H24   2    0.688382    0.411055    0.292631    11.00000   -1.20000
AFIX   0
C22   1    0.529162    0.525477    0.349287    11.00000    0.04743    0.02998 =
         0.03919   -0.00772    0.00202   -0.00637
AFIX  43
H22   2    0.539420    0.567291    0.365792    11.00000   -1.20000
AFIX   0
C21   1    0.414461    0.497418    0.343946    11.00000    0.03915    0.02993 =
         0.02942   -0.00403    0.00609    0.00319
AFIX  43
H21   2    0.346316    0.519706    0.356950    11.00000   -1.20000
AFIX   0
C8    1    0.563453    0.392249    0.156894    11.00000    0.03425    0.04277 =
         0.03439   -0.00709    0.00887   -0.00493
AFIX  43
H8    2    0.608334    0.417554    0.186430    11.00000   -1.20000
AFIX   0
C12   1    0.384707    0.337810    0.118815    11.00000    0.03446    0.04520 =
         0.03073   -0.00568    0.00572   -0.00447
AFIX  43
H12   2    0.301736    0.325216    0.120678    11.00000   -1.20000
AFIX   0
C38   1    0.464719    0.206505    0.368843    11.00000    0.05211    0.03213 =
         0.04297   -0.00089    0.01143   -0.00210
AFIX  43
H38   2    0.378461    0.202660    0.369918    11.00000   -1.20000
AFIX   0
C23   1    0.631928    0.492741    0.330474    11.00000    0.03277    0.03768 =
         0.04339   -0.00141   -0.00135   -0.01000
AFIX  43
H23   2    0.710549    0.512502    0.335214    11.00000   -1.20000
AFIX   0
C34   1    0.642324    0.267726    0.359337    11.00000    0.03863    0.03332 =
         0.04873   -0.00043    0.00569    0.00610
AFIX  43
H34   2    0.682287    0.307267    0.352971    11.00000   -1.20000
AFIX   0
C11   1    0.443142    0.318137    0.069929    11.00000    0.05005    0.04817 =
         0.03303   -0.01235    0.00873   -0.00523
AFIX  43
H11   2    0.400422    0.291848    0.040483    11.00000   -1.20000
AFIX   0
C10   1    0.562192    0.336536    0.064060    11.00000    0.05191    0.04736 =
         0.03587   -0.00782    0.01914    0.00269
AFIX  43
H10   2    0.602088    0.323562    0.030716    11.00000   -1.20000
AFIX   0
C44   1    0.287587    0.390511    0.452383    11.00000    0.04487    0.04820 =
         0.03890    0.00702    0.01289    0.01335
AFIX  43
H44   2    0.342722    0.425761    0.452433    11.00000   -1.20000
AFIX   0
C40   1    0.207386    0.292014    0.413377    11.00000    0.03876    0.04705 =
         0.05605    0.01971    0.00917    0.00132
AFIX  43
H40   2    0.208904    0.256640    0.387026    11.00000   -1.20000
AFIX   0
C9    1    0.622081    0.374279    0.107806    11.00000    0.03694    0.05852 =
         0.04401   -0.00691    0.01737   -0.00451
AFIX  43
H9    2    0.703825    0.388082    0.104396    11.00000   -1.20000
AFIX   0
C3    1    0.027507    0.513498    0.209699    11.00000    0.04839    0.05076 =
         0.05317    0.00271    0.00198    0.02171
AFIX  43
H3    2    0.000253    0.554277    0.221861    11.00000   -1.20000
AFIX   0
C6    1    0.111023    0.397168    0.175024    11.00000    0.02956    0.05254 =
         0.04994   -0.01462   -0.00106    0.00414
AFIX  43
H6    2    0.136814    0.356493    0.161894    11.00000   -1.20000
AFIX   0
C37   1    0.535836    0.151380    0.376872    11.00000    0.08742    0.02776 =
         0.06353    0.00243    0.03050    0.00511
AFIX  43
H37   2    0.497250    0.111211    0.382190    11.00000   -1.20000
AFIX   0
C4    1   -0.052844    0.473809    0.176363    11.00000    0.03481    0.07726 =
         0.05783   -0.00151   -0.00573    0.01852
AFIX  43
H4    2   -0.135521    0.486385    0.165606    11.00000   -1.20000
AFIX   0
C5    1   -0.009876    0.415566    0.159162    11.00000    0.03059    0.07568 =
         0.06630   -0.01746   -0.00978    0.00388
AFIX  43
H5    2   -0.063541    0.387384    0.136066    11.00000   -1.20000
AFIX   0
C15   1    0.418283    0.589598    0.094989    11.00000    0.06467    0.04740 =
         0.05446    0.01770    0.01453   -0.00818
PART 1
AFIX  23
H15A  2    0.481369    0.572108    0.071025    71.00000   -1.20000
H15B  2    0.428726    0.636799    0.097109    71.00000   -1.20000
AFIX  23
PART 2
H15C  2    0.497272    0.608046    0.085361   -71.00000   -1.20000
H15D  2    0.358789    0.625398    0.095222   -71.00000   -1.20000
AFIX   0
PART 0
C45   1    0.599697    0.432923    0.498315    11.00000    0.07348    0.05018 =
         0.05558   -0.00725   -0.00539    0.01048
AFIX 137
H45A  2    0.663442    0.459844    0.519254    11.00000   -1.50000
H45B  2    0.526747    0.432773    0.520092    11.00000   -1.50000
H45C  2    0.578079    0.450123    0.458449    11.00000   -1.50000
AFIX   0
C35   1    0.714620    0.212719    0.368321    11.00000    0.04835    0.05124 =
         0.07517    0.00543    0.01461    0.02012
AFIX  43
H35   2    0.801259    0.215619    0.368304    11.00000   -1.20000
AFIX   0
C43   1    0.203324    0.389506    0.494768    11.00000    0.07260    0.07485 =
         0.04766    0.01271    0.02792    0.03283
AFIX  43
H43   2    0.204425    0.422665    0.523564    11.00000   -1.20000
AFIX   0
C36   1    0.660613    0.154216    0.377216    11.00000    0.08275    0.03945 =
         0.07350    0.01178    0.03119    0.02900
AFIX  43
H36   2    0.709220    0.116564    0.383469    11.00000   -1.20000
AFIX   0
C46   1    0.760785    0.370103    0.466795    11.00000    0.04367    0.08724 =
         0.06910   -0.02092    0.00945   -0.00914
AFIX 137
H46A  2    0.746397    0.389941    0.427565    11.00000   -1.50000
H46B  2    0.792389    0.326442    0.462815    11.00000   -1.50000
H46C  2    0.820909    0.395621    0.491698    11.00000   -1.50000
AFIX   0
C47   1    0.663901    0.338581    0.553402    11.00000    0.07347    0.06846 =
         0.04075    0.00461   -0.02067   -0.00999
PART 1
AFIX  23
H47A  2    0.689883    0.372582    0.582477    41.00000   -1.20000
H47B  2    0.731450    0.306878    0.554040    41.00000   -1.20000
AFIX  23
PART 2
H47C  2    0.752663    0.340679    0.566942   -41.00000   -1.20000
H47D  2    0.620793    0.365694    0.580585   -41.00000   -1.20000
AFIX   0
PART 0
C14   1    0.568116    0.558306    0.174645    11.00000    0.05657    0.05910 =
         0.07643    0.01162    0.00079   -0.01580
AFIX 137
H14A  2    0.608822    0.531820    0.146732    11.00000   -1.50000
H14B  2    0.579422    0.538779    0.214095    11.00000   -1.50000
H14C  2    0.604016    0.601468    0.176230    11.00000   -1.50000
AFIX   0
C41   1    0.119868    0.292139    0.453455    11.00000    0.04221    0.07203 =
         0.08368    0.04095    0.02216    0.00519
AFIX  43
H41   2    0.060546    0.258732    0.452319    11.00000   -1.20000
AFIX   0
C42   1    0.118189    0.340256    0.494882    11.00000    0.06033    0.09432 =
         0.07340    0.04315    0.04221    0.02753
AFIX  43
H42   2    0.059653    0.339731    0.523095    11.00000   -1.20000
AFIX   0
C13   1    0.378216    0.603339    0.196616    11.00000    0.09316    0.04603 =
         0.06751   -0.00484    0.03235   -0.00937
AFIX 137
H13A  2    0.413865    0.646520    0.196650    11.00000   -1.50000
H13B  2    0.391883    0.584968    0.236478    11.00000   -1.50000
H13C  2    0.289806    0.605836    0.184586    11.00000   -1.50000
AFIX   0
PART 1
C16   1    0.292458    0.574061    0.065233    71.00000    0.06116    0.04562 =
         0.05414    0.01874    0.00719    0.00612
AFIX  23
H16A  2    0.229571    0.594378    0.087601    71.00000   -1.20000
H16B  2    0.284103    0.592311    0.024759    71.00000   -1.20000
AFIX   0
C26   1    0.059318    0.499124    0.376404    51.00000    0.06851    0.06681 =
         0.06476    0.00922    0.01622    0.02225
AFIX  33
H26A  2    0.015163    0.532312    0.396383    51.00000   -1.50000
H26B  2    0.126312    0.482070    0.403850    51.00000   -1.50000
H26C  2    0.093195    0.517809    0.341896    51.00000   -1.50000
AFIX   0
C49   1    0.574257    0.203194    0.525041    31.00000    0.05664    0.04554 =
         0.04928    0.00540   -0.00409    0.01248
AFIX  33
H49A  2    0.533143    0.173627    0.495868    31.00000   -1.50000
H49B  2    0.654140    0.215622    0.512582    31.00000   -1.50000
H49C  2    0.586332    0.181945    0.563706    31.00000   -1.50000
AFIX   0
C18   1    0.138528    0.494316    0.044045    61.00000    0.05082    0.06813 =
         0.06471    0.00691   -0.00263    0.00240
AFIX  33
H18A  2    0.090281    0.515005    0.072838    61.00000   -1.50000
H18B  2    0.116826    0.513077    0.004799    61.00000   -1.50000
H18C  2    0.120791    0.448174    0.042708    61.00000   -1.50000
AFIX   0
C17   1    0.341343    0.473502    0.018776    61.00000    0.06846    0.06982 =
         0.04643    0.00611    0.01929    0.01377
AFIX  33
H17A  2    0.429138    0.480063    0.030380    61.00000   -1.50000
H17B  2    0.323348    0.427386    0.017472    61.00000   -1.50000
H17C  2    0.319383    0.492289   -0.020438    61.00000   -1.50000
AFIX   0
C27   1   -0.047380    0.345589    0.309967    51.00000    0.03581    0.08533 =
         0.13077   -0.00118    0.01873   -0.01518
AFIX  23
H27A  2   -0.116710    0.362280    0.282924    51.00000   -1.20000
H27B  2   -0.081473    0.327917    0.345365    51.00000   -1.20000
AFIX   0
C48   1    0.554322    0.306406    0.572128    41.00000    0.08939    0.04909 =
         0.02867    0.00306    0.00386    0.00321
AFIX  23
H48A  2    0.577230    0.284204    0.610199    41.00000   -1.20000
H48B  2    0.492203    0.339403    0.579054    41.00000   -1.20000
AFIX   0
C31   1    0.438848    0.186401    0.186712    21.00000    0.11002    0.04226 =
         0.04728   -0.00891   -0.00719   -0.01344
AFIX  23
H31A  2    0.462430    0.140671    0.191687    21.00000   -1.20000
H31B  2    0.426807    0.195834    0.143778    21.00000   -1.20000
AFIX   0
C50   1    0.376685    0.239697    0.546045    31.00000    0.05575    0.06325 =
         0.06267    0.02764    0.01199    0.00753
AFIX  33
H50A  2    0.324830    0.277678    0.549170    31.00000   -1.50000
H50B  2    0.337832    0.210763    0.515674    31.00000   -1.50000
H50C  2    0.386753    0.217379    0.584232    31.00000   -1.50000
AFIX   0
C32   1    0.323667    0.197881    0.213132    21.00000    0.08097    0.08859 =
         0.05372    0.00436   -0.01083   -0.03580
AFIX 137
H32A  2    0.260973    0.167587    0.196419    21.00000   -1.50000
H32B  2    0.295813    0.241930    0.204516    21.00000   -1.50000
H32C  2    0.337348    0.191785    0.256093    21.00000   -1.50000
AFIX   0
C28   1    0.013786    0.293612    0.280012    51.00000    0.06517    0.05943 =
         0.10327    0.01274   -0.00928   -0.01056
AFIX  33
H28A  2   -0.045579    0.259422    0.268805    51.00000   -1.50000
H28B  2    0.046181    0.310610    0.244434    51.00000   -1.50000
H28C  2    0.081423    0.276243    0.306882    51.00000   -1.50000
AFIX   0
C29   1    0.647987    0.223230    0.188638    21.00000    0.08350    0.06469 =
         0.06466    0.00490    0.02228    0.03139
AFIX  23
H29B  2    0.701815    0.258705    0.204523    21.00000   -1.20000
H29A  2    0.632079    0.229226    0.145285    21.00000   -1.20000
AFIX   0
C25   1   -0.026114    0.446676    0.356948    51.00000    0.05133    0.09191 =
         0.13281   -0.00180    0.04782    0.01559
AFIX  23
H25A  2   -0.061376    0.428559    0.391854    51.00000   -1.20000
H25B  2   -0.094499    0.464303    0.329890    51.00000   -1.20000
AFIX   0
PART 0
LI2   3    0.208686    0.398928    0.315215    11.00000    0.02860    0.04036 =
         0.04769    0.00368    0.01069    0.00180
LI1   3    0.339572    0.473061    0.147520    11.00000    0.03991    0.03473 =
         0.03767    0.00685    0.00924    0.00064
LI4   3    0.497098    0.312376    0.450319    11.00000    0.04042    0.03966 =
         0.03061    0.00210   -0.00040    0.00305
LI3   3    0.494726    0.305372    0.256006    11.00000    0.04068    0.03276 =
         0.03863   -0.00641    0.00645    0.00245
PART 2
C30A  1    0.714480    0.227811    0.206324   -21.00000    0.08122    0.11397 =
         0.09213   -0.00365    0.02657    0.01704
AFIX 137
H30B  2    0.709746    0.267084    0.182409   -21.00000   -1.50000
H30A  2    0.784935    0.202100    0.196843   -21.00000   -1.50000
H30C  2    0.724378    0.239176    0.248425   -21.00000   -1.50000
AFIX   0
C29A  1    0.600587    0.190268    0.193213   -21.00000    0.09565    0.07599 =
         0.10362   -0.02547    0.01444    0.02694
AFIX  23
H29D  2    0.583791    0.184625    0.149856   -21.00000   -1.20000
H29C  2    0.611428    0.147162    0.211392   -21.00000   -1.20000
AFIX   0
PART 1
C30   1    0.712778    0.160573    0.200965    21.00000    0.13483    0.09836 =
         0.10801    0.00243    0.02518    0.07289
AFIX 137
H30D  2    0.666269    0.126073    0.179624    21.00000   -1.50000
H30E  2    0.719216    0.151769    0.243572    21.00000   -1.50000
H30F  2    0.795244    0.162879    0.187764    21.00000   -1.50000
AFIX   0
O2    6    0.535121    0.226224    0.214276    21.00000    0.06517    0.03940 =
         0.04292   -0.00872    0.00532    0.01456
PART 2
C31A  1    0.389242    0.184597    0.201954   -21.00000    0.06850    0.05072 =
         0.07899   -0.01857   -0.01499   -0.00653
AFIX  23
H31C  2    0.398897    0.141863    0.220973   -21.00000   -1.20000
H31D  2    0.373970    0.178199    0.158628   -21.00000   -1.20000
AFIX   0
C32A  1    0.284033    0.218639    0.223774   -21.00000    0.05692    0.06428 =
         0.06463    0.01914   -0.00959   -0.01314
AFIX 137
H32D  2    0.281219    0.262849    0.208884   -21.00000   -1.50000
H32E  2    0.293565    0.219131    0.267160   -21.00000   -1.50000
H32F  2    0.207594    0.196497    0.209739   -21.00000   -1.50000
AFIX   0
C49A  1    0.519122    0.190707    0.520240   -31.00000    0.10050    0.07392 =
         0.05259    0.01694    0.00768    0.01921
AFIX  33
H49D  2    0.582056    0.184899    0.492868   -31.00000   -1.50000
H49E  2    0.546389    0.170397    0.558237   -31.00000   -1.50000
H49F  2    0.442161    0.170853    0.503511   -31.00000   -1.50000
AFIX   0
C50A  1    0.408369    0.273187    0.568968   -31.00000    0.07268    0.07950 =
         0.04946    0.01334    0.01304    0.00625
AFIX  33
H50D  2    0.399589    0.319762    0.573140   -31.00000   -1.50000
H50E  2    0.329551    0.254690    0.553056   -31.00000   -1.50000
H50F  2    0.433779    0.254233    0.607782   -31.00000   -1.50000
AFIX   0
C48A  1    0.625688    0.275734    0.559732   -41.00000    0.07387    0.04954 =
         0.04746    0.00705   -0.01147    0.01855
AFIX  23
H48C  2    0.626097    0.266363    0.602508   -41.00000   -1.20000
H48D  2    0.686313    0.246836    0.543836   -41.00000   -1.20000
AFIX   0
C28A  1   -0.047960    0.337610    0.299601   -51.00000    0.07790    0.06169 =
         0.08316    0.00484   -0.01402   -0.03162
AFIX  33
H28D  2   -0.131632    0.323614    0.286168   -51.00000   -1.50000
H28E  2    0.001371    0.338563    0.265877   -51.00000   -1.50000
H28F  2   -0.011065    0.307580    0.329520   -51.00000   -1.50000
AFIX   0
C27A  1   -0.051829    0.402818    0.325701   -51.00000    0.04201    0.06798 =
         0.07541    0.00341    0.01310   -0.00400
AFIX  23
H27C  2   -0.091866    0.432137    0.295310   -51.00000   -1.20000
H27D  2   -0.104268    0.401240    0.358776   -51.00000   -1.20000
AFIX   0
O1A   6    0.062056    0.429215    0.346967   -51.00000    0.02838    0.05525 =
         0.04664   -0.00509    0.00836    0.00009
C25A  1    0.054259    0.494769    0.364467   -51.00000    0.06805    0.07531 =
         0.08076   -0.03173    0.01369    0.00497
AFIX  23
H25C  2    0.004441    0.518312    0.332661   -51.00000   -1.20000
H25D  2    0.137938    0.513357    0.367770   -51.00000   -1.20000
AFIX   0
C26A  1    0.000880    0.506192    0.420714   -51.00000    0.07632    0.07436 =
         0.07303   -0.01568    0.01337    0.02123
AFIX  33
H26D  2   -0.000393    0.552424    0.428735   -51.00000   -1.50000
H26E  2   -0.083141    0.489355    0.417780   -51.00000   -1.50000
H26F  2    0.050721    0.484386    0.452985   -51.00000   -1.50000
AFIX   0
C18A  1    0.154142    0.539108    0.058180   -61.00000    0.08979    0.09493 =
         0.09160    0.00614    0.01688   -0.00272
AFIX  33
H18F  2    0.155574    0.569764    0.091001   -61.00000   -1.50000
H18E  2    0.142146    0.562310    0.020484   -61.00000   -1.50000
H18D  2    0.086620    0.508615    0.060650   -61.00000   -1.50000
AFIX   0
C17A  1    0.280595    0.456589    0.014962   -61.00000    0.07066    0.08008 =
         0.06088    0.01481    0.01198   -0.00826
AFIX  33
H17D  2    0.361203    0.435768    0.020924   -61.00000   -1.50000
H17E  2    0.215986    0.424203    0.016444   -61.00000   -1.50000
H17F  2    0.271512    0.477898   -0.023722   -61.00000   -1.50000
AFIX   0
C16A  1    0.374119    0.544877    0.047240   -71.00000    0.06647    0.05195 =
         0.04551    0.01354    0.01520   -0.00751
AFIX  23
H16C  2    0.442851    0.516687    0.038435   -71.00000   -1.20000
H16D  2    0.348303    0.569910    0.011046   -71.00000   -1.20000
AFIX   0
HKLF 4


REM  23eh117_amb-1068_a.res in P2(1)/n
REM wR2 = 0.0809, GooF = S = 1.027, Restrained GooF = 1.042 for all data
REM R1 = 0.0307 for 12332 Fo > 4sig(Fo) and 0.0419 for all 15039 data
REM 717 parameters refined using 245 restraints

END

WGHT      0.0431      0.9170

REM Highest difference peak  0.303,  deepest hole -0.236,  1-sigma level  0.045
Q1    1   0.4466  0.4240  0.3075  11.00000  0.05    0.30
Q2    1   0.3588  0.3621  0.3628  11.00000  0.05    0.30
Q3    1   0.1466  0.3177  0.4824  11.00000  0.05    0.29
Q4    1   0.4017  0.4245  0.2647  11.00000  0.05    0.28
Q5    1   0.6185  0.4590  0.3185  11.00000  0.05    0.27
Q6    1   0.1445  0.4186  0.1956  11.00000  0.05    0.27
Q7    1   0.4440  0.3609  0.3796  11.00000  0.05    0.27
Q8    1   0.3653  0.3487  0.3222  11.00000  0.05    0.26
Q9    1   0.4201  0.3331  0.0952  11.00000  0.05    0.26
Q10   1   0.4907  0.2384  0.3625  11.00000  0.05    0.26
Q11   1   0.4582  0.3121  0.3450  11.00000  0.05    0.26
Q12   1   0.4408  0.3793  0.3471  11.00000  0.05    0.26
Q13   1   0.6577  0.3558  0.5182  11.00000  0.05    0.26
Q14   1   0.3822  0.4019  0.3437  11.00000  0.05    0.26
Q15   1   0.4158  0.3554  0.1393  11.00000  0.05    0.26
Q16   1  -0.1037  0.4387  0.3613  11.00000  0.05    0.26
Q17   1   0.3396  0.4414  0.2206  11.00000  0.05    0.25
Q18   1   0.5806  0.2653  0.3626  11.00000  0.05    0.25
Q19   1   0.5535  0.4170  0.3013  11.00000  0.05    0.25
Q20   1   0.5027  0.1773  0.3634  11.00000  0.05    0.25
Q21   1   0.4156  0.3190  0.3775  11.00000  0.05    0.25
Q22   1   0.1663  0.3633  0.5164  11.00000  0.05    0.25
Q23   1   0.3066  0.3622  0.4347  11.00000  0.05    0.24
Q24   1   0.4206  0.3925  0.1998  11.00000  0.05    0.24
Q25   1   0.4673  0.5178  0.3350  11.00000  0.05    0.24
Q26   1   0.5011  0.3790  0.1574  11.00000  0.05    0.24
Q27   1  -0.0357  0.4416  0.3400  11.00000  0.05    0.24
Q28   1   0.1717  0.4595  0.2170  11.00000  0.05    0.24
Q29   1   0.3428  0.3421  0.3872  11.00000  0.05    0.24
Q30   1   0.5955  0.3392  0.1007  11.00000  0.05    0.24
Q31   1   0.5977  0.1588  0.3784  11.00000  0.05    0.23
Q32   1  -0.0284  0.4003  0.3599  11.00000  0.05    0.23
Q33   1   0.3908  0.3011  0.3430  11.00000  0.05    0.23
Q34   1   0.3157  0.4070  0.2012  11.00000  0.05    0.23
Q35   1   0.7330  0.3620  0.5766  11.00000  0.05    0.22
Q36   1   0.4649  0.3990  0.2560  11.00000  0.05    0.22
Q37   1  -0.0373  0.4397  0.1775  11.00000  0.05    0.22
Q38   1   0.5970  0.3759  0.1367  11.00000  0.05    0.22
Q39   1   0.2359  0.3049  0.4397  11.00000  0.05    0.22
Q40   1   0.3400  0.3620  0.2260  11.00000  0.05    0.22
;
_shelx_res_checksum              3047
_olex2_submission_special_instructions 'No special instructions were received'
_oxdiff_exptl_absorpt_empirical_details 
;
Empirical correction (ABSPACK) includes:
- Absorption correction using spherical harmonics
- Frame scaling
;
_oxdiff_exptl_absorpt_empirical_full_max 1.083
_oxdiff_exptl_absorpt_empirical_full_min 0.934
####################################################################### 
# 
# This file contains crystal structure data downloaded from the 
# Cambridge Structural Database (CSD) hosted by the Cambridge 
# Crystallographic Data Centre (CCDC).
# 
# Full information about CCDC data access policies and citation 
# guidelines are available at http://www.ccdc.cam.ac.uk/access/V1 
# 
# Audit and citation data items may have been added by the CCDC. 
# Please retain this information to preserve the provenance of 
# this file and to allow appropriate attribution of the data. 
# 
#######################################################################

data_23EH179_AMB-1147
_database_code_depnum_ccdc_archive 'CCDC 2326093'
loop_
_audit_author_name
_audit_author_address
'Lorraine A. Malaspina'
;University of Bern
Switzerland
;
_audit_update_record             
;
2024-01-17 deposited with the CCDC.	2024-04-03 downloaded from the CCDC.
;

_audit_creation_date             2023-09-21T11:38:34-00:00

#----------------------------------------------------------------------------#
#                   CHEMICAL INFORMATION                                     #
#----------------------------------------------------------------------------#

_chemical_formula_moiety         'C30 H28 K2 Ni O'
_chemical_formula_sum            'C30 H28 K2 Ni O'
_chemical_formula_weight         541.43

#----------------------------------------------------------------------------#
#                   UNIT CELL INFORMATION                                    #
#----------------------------------------------------------------------------#

_symmetry_cell_setting           monoclinic
_symmetry_space_group_name_H-M   'P 1 21/c 1'
_symmetry_space_group_name_Hall  '-P 2ybc'
_symmetry_Int_Tables_number      14
loop_
_symmetry_equiv_pos_as_xyz
'x, y, z'
'-x, y+1/2, -z+1/2'
'-x, -y, -z'
'x, -y-1/2, z-1/2'

_cell_length_a                   12.46834(19)
_cell_length_b                   9.88563(16)
_cell_length_c                   20.5241(3)
_cell_angle_alpha                90
_cell_angle_beta                 93.8253(14)
_cell_angle_gamma                90
_cell_volume                     2524.11(7)
_cell_formula_units_Z            4
_cell_measurement_temperature    173.01(10)
_cell_measurement_reflns_used    38808
_cell_measurement_theta_min      2.274
_cell_measurement_theta_max      32.257

#----------------------------------------------------------------------------#
#                   CRYSTAL INFORMATION                                      #
#----------------------------------------------------------------------------#

_exptl_crystal_description       block
_exptl_crystal_colour            blue
_exptl_crystal_size_max          0.178
_exptl_crystal_size_mid          0.144
_exptl_crystal_size_min          0.11
_exptl_crystal_density_diffrn    1.425
_exptl_crystal_F_000             1128
loop_
_exptl_crystal_face_index_h
_exptl_crystal_face_index_k
_exptl_crystal_face_index_l
_exptl_crystal_face_perp_dist
1 -1 1 0.0522
-1 1 -1 0.0675
-1 0 1 0.0868
1 0 -1 0.0578
0 1 -1 0.0596
-1 1 0 0.0699
1 -1 0 0.0469
0 -1 1 0.0512
-1 1 1 0.0701
1 -1 -1 0.0469
0 -1 0 0.0559
0 1 0 0.0578
1 1 -1 0.0528
-1 -1 1 0.0772
0 1 1 0.059
0 -1 -1 0.0514
-1 -1 0 0.0594
1 1 0 0.054
1 1 1 0.0587
-1 -1 -1 0.0604
0 0 1 0.1013
0 0 -1 0.0766
1 0 1 0.0629
-1 0 -1 0.0774
1 0 0 0.0612
-1 0 0 0.087

loop_
_exptl_oxdiff_crystal_face_indexfrac_h
_exptl_oxdiff_crystal_face_indexfrac_k
_exptl_oxdiff_crystal_face_indexfrac_l
_exptl_oxdiff_crystal_face_x
_exptl_oxdiff_crystal_face_y
_exptl_oxdiff_crystal_face_z
1.0012 -1.0002 1.0018 -0.0968 -0.0159 0.016
-1.0012 1.0002 -1.0018 0.0968 0.0159 -0.016
-1.0001 0.0001 1 0.0096 0.0069 -0.0636
1.0001 -0.0001 -1 -0.0096 -0.0069 0.0636
-0.0011 1.0006 -1.0008 0.0669 0.0311 0.0301
-1.0012 1.0007 -0.0008 0.0765 0.038 -0.0335
1.0012 -1.0007 0.0008 -0.0765 -0.038 0.0335
0.0011 -1.0006 1.0008 -0.0669 -0.0311 -0.0301
-1.0013 1.0012 1.0003 0.0562 0.06 -0.051
1.0013 -1.0012 -1.0003 -0.0562 -0.06 0.051
0.0012 -1.0011 -0.0002 -0.0466 -0.0531 -0.0126
-0.0012 1.0011 0.0002 0.0466 0.0531 0.0126
0.9989 1.001 -0.9998 0.0371 0.0462 0.0763
-0.9989 -1.001 0.9998 -0.0371 -0.0462 -0.0763
-0.0013 1.0016 1.0013 0.0263 0.0752 -0.0048
0.0013 -1.0016 -1.0013 -0.0263 -0.0752 0.0048
-0.9988 -1.0015 -0.0013 -0.0168 -0.0683 -0.0588
0.9988 1.0015 0.0013 0.0168 0.0683 0.0588
0.9988 1.002 1.0023 -0.0035 0.0903 0.0413
-0.9988 -1.002 -1.0023 0.0035 -0.0903 -0.0413
-0.0001 0.0005 1.001 -0.0203 0.022 -0.0175
0.0001 -0.0005 -1.001 0.0203 -0.022 0.0175
1 0.0009 1.0021 -0.0502 0.0372 0.0287
-1 -0.0009 -1.0021 0.0502 -0.0372 -0.0287
1 0.0004 0.001 -0.0299 0.0151 0.0461
-1 -0.0004 -0.001 0.0299 -0.0151 -0.0461


#----------------------------------------------------------------------------#
#                   ABSORPTION CORRECTION                                    #
#----------------------------------------------------------------------------#

_exptl_absorpt_coefficient_mu    1.12
_exptl_absorpt_correction_type   gaussian
_exptl_absorpt_process_details   
;
        CrysAlisPro 1.171.42.89a (Rigaku Oxford Diffraction, 2023)
        Numerical absorption correction based on gaussian integration over
        a multifaceted crystal model
        Empirical absorption correction using spherical harmonics,
        implemented in SCALE3 ABSPACK scaling algorithm.
;
_exptl_absorpt_correction_T_min  0.866
_exptl_absorpt_correction_T_max  0.918
_shelx_estimated_absorpt_T_min   0.826
_shelx_estimated_absorpt_T_max   0.887
_oxdiff_exptl_absorpt_empirical_details 
;
        Empirical correction (ABSPACK) includes:
        - Absorption correction using spherical harmonics
        - Frame scaling
;
_oxdiff_exptl_absorpt_empirical_full_max 2.698
_oxdiff_exptl_absorpt_empirical_full_min 0.586

#----------------------------------------------------------------------------#
#                   DATA COLLECTION                                          #
#----------------------------------------------------------------------------#

_diffrn_source                   'micro-focus sealed X-ray tube'
_diffrn_source_type              'Mova (Mo) X-ray Source'
_diffrn_ambient_temperature      173.01(10)
_diffrn_ambient_environment      N~2~
_diffrn_radiation_wavelength     0.71073
_diffrn_radiation_type           'Mo K\a'
_diffrn_radiation_monochromator  mirror
_diffrn_radiation_probe          x-ray
_diffrn_detector                 'Hybrid Pixel Array Detector'
_diffrn_detector_type            'HyPix-Arc 100'
_diffrn_detector_area_resol_mean 10
_diffrn_orient_matrix_type       
'CrysAlisPro convention (1999,Acta A55,543-557)'
_diffrn_orient_matrix_ub_11      -0.0298506
_diffrn_orient_matrix_ub_12      0.046551
_diffrn_orient_matrix_ub_13      -0.0203056
_diffrn_orient_matrix_ub_21      0.0151028
_diffrn_orient_matrix_ub_22      0.0530937
_diffrn_orient_matrix_ub_23      0.0219963
_diffrn_orient_matrix_ub_31      0.0461597
_diffrn_orient_matrix_ub_32      0.0126897
_diffrn_orient_matrix_ub_33      -0.0174489
_diffrn_measurement_device       'four-circle diffractometer'
_diffrn_measurement_device_type  'XtaLAB Synergy R, HyPix-Arc 100'
_diffrn_measurement_method       '\w scans'
_diffrn_reflns_av_R_equivalents  0.0562
_diffrn_reflns_av_unetI/netI     0.0617
_diffrn_reflns_number            23178
_diffrn_reflns_limit_h_min       -17
_diffrn_reflns_limit_h_max       17
_diffrn_reflns_limit_k_min       -14
_diffrn_reflns_limit_k_max       14
_diffrn_reflns_limit_l_min       -29
_diffrn_reflns_limit_l_max       29
_diffrn_reflns_theta_min         2.288
_diffrn_reflns_theta_max         30.522
_diffrn_reflns_theta_full        25.242
_diffrn_measured_fraction_theta_full 1
_diffrn_measured_fraction_theta_max 0.995
_diffrn_reflns_Laue_measured_fraction_full 1
_diffrn_reflns_Laue_measured_fraction_max 0.995
_diffrn_reflns_point_group_measured_fraction_full 1
_diffrn_reflns_point_group_measured_fraction_max 0.995
_reflns_Friedel_coverage         0
_reflns_number_total             23178
_reflns_number_gt                15762
_reflns_threshold_expression     'I > 2\s(I)'
_diffrn_measurement_details      
;
        List of Runs (angles in degrees, time in seconds):
  # Type    Start    End  Width  t~exp~   \w     \q     \k     \f   Frames
        --------------------------------------------------------------------------
  1  \w    -37.00  30.00   0.50    3.00    --  -21.50 -81.00  71.00  134
  2  \w    -73.00  41.00   0.50    3.00    --  -21.50  81.00-166.00  228
  3  \w    -24.00  40.00   0.50    3.00    --   27.11  81.00-166.00  128
  4  \w    -38.00  79.00   0.50    3.00    --   27.11 -81.00  71.00  234
  5  \w   -122.00 -42.00   0.50    3.00    --  -21.50-178.00  60.00  160
  6  \w   -122.00 -42.00   0.50    3.00    --  -21.50-178.00-120.00  160
  7  \w    -71.00  28.00   0.50    3.00    --   27.11 -19.00 150.00  198
  8  \w    -71.00  28.00   0.50    3.00    --   27.11 -19.00 -30.00  198
  9  \w    -71.00  28.00   0.50    3.00    --   27.11 -19.00-180.00  198
 10  \w    -60.00  67.00   0.50    3.00    --   27.11 -57.00 150.00  254
 11  \w    -18.00  89.00   0.50    3.00    --   27.11 -99.00 -60.00  214
 12  \w    -18.00  89.00   0.50    3.00    --   27.11 -99.00   0.00  214
 13  \w    -66.00  45.00   0.50    3.00    --   27.11 -38.00 -90.00  222
 14  \w    -18.00  40.00   0.50    3.00    --  -21.50 -99.00 -30.00  116
 15  \w    -13.00 113.00   0.50    3.00    --   27.11  57.00 -60.00  252
;

#----------------------------------------------------------------------------#
#                   COMPUTER PROGRAMS USED                                   #
#----------------------------------------------------------------------------#

_computing_data_collection       'CrysAlisPro 1.171.42.89a (Rigaku OD, 2023)'
_computing_cell_refinement       'CrysAlisPro 1.171.42.89a (Rigaku OD, 2023)'
_computing_data_reduction        'CrysAlisPro 1.171.42.89a (Rigaku OD, 2023)'
_computing_structure_solution    'SHELXT  (Sheldrick, 2015)'
_computing_structure_refinement  'SHELXL 2018/3 (Sheldrick, 2015)'
_computing_molecular_graphics    'Olex2 1.3 (Dolomanov et al., 2009)'
_computing_publication_material  'Olex2 1.3 (Dolomanov et al., 2009)'

#----------------------------------------------------------------------------#
#                   TWINNING                                                 #
#----------------------------------------------------------------------------#

_oxdiff_twin_integration_method  simultaneous
_oxdiff_twin_items               3
loop_
_twin_individual_id
_twin_individual_mass_fraction_refined
_oxdiff_twin_reflns_isolated
_oxdiff_twin_reflns_overlapped
_twin_individual_twin_lattice_type
_twin_individual_twin_matrix_11
_twin_individual_twin_matrix_12
_twin_individual_twin_matrix_13
_twin_individual_twin_matrix_21
_twin_individual_twin_matrix_22
_twin_individual_twin_matrix_23
_twin_individual_twin_matrix_31
_twin_individual_twin_matrix_32
_twin_individual_twin_matrix_33
1 0.4890(9) 18291 54284 0 1 0 0 0 1 0 0 0 1
2 0.4870(9) 18598 53917 0 -1.0004 0.0016 -0.0014 -0.001 -1.0002 0.0002 0.2169
0.001 1.0003
3 0.02401(17) 65726 7148 0 -0.9126 0.3745 -0.2122 -0.2261 -0.956 -0.05 -0.3931
-0.0302 0.9584

_twin_special_details            
;
        Component 2 rotated by -179.9272\%
        around [-0.00 -0.00 1.00] (reciprocal) or [0.11 0.00 0.99] (direct)
        Component 3 rotated by -162.9797\%
        around [-0.11 -0.01 0.99] (reciprocal) or [-0.20 -0.05 0.98] (direct)
;

#----------------------------------------------------------------------------#
#                   STRUCTURE SOLUTION                                       #
#----------------------------------------------------------------------------#

_atom_sites_solution_primary     dual
_atom_sites_solution_hydrogens   geom

#----------------------------------------------------------------------------#
#                   REFINEMENT INFORMATION                                   #
#----------------------------------------------------------------------------#

_shelx_SHELXL_version_number     2018/3
_refine_special_details          
;
 Refined as a 3-component twin.
;
_refine_ls_structure_factor_coef Fsqd
_refine_ls_matrix_type           full
_refine_ls_weighting_scheme      calc
_refine_ls_weighting_details     
'w=1/[\s^2^(Fo^2^)+(0.0503P)^2^+0.9907P] where P=(Fo^2^+2Fc^2^)/3'
_refine_ls_hydrogen_treatment    constr
_refine_ls_extinction_method     none
_refine_ls_number_reflns         23178
_refine_ls_number_parameters     309
_refine_ls_number_restraints     0
_refine_ls_R_factor_all          0.0631
_refine_ls_R_factor_gt           0.0398
_refine_ls_wR_factor_ref         0.1279
_refine_ls_wR_factor_gt          0.1211
_refine_ls_goodness_of_fit_ref   1.163
_refine_ls_restrained_S_all      1.163
_refine_ls_shift/su_max          0.001
_refine_ls_shift/su_mean         0
_refine_diff_density_max         1.212
_refine_diff_density_min         -1.416
_refine_diff_density_rms         0.19

#----------------------------------------------------------------------------#
#                   CONSTRAINTS AND RESTRAINTS                               #
#----------------------------------------------------------------------------#

_olex2_refinement_description    
;
        1. Twinned data refinement
 Scales: 0.4890(9)
 0.4870(9) 0.02401(17)
        2. Fixed Uiso
 At 1.2 times of:
  All C(H) groups, All C(H,H) groups
        3.a Ternary CH refined with riding coordinates:
 C2(H2), C1(H1)
        3.b Secondary CH2 refined with riding coordinates:
 C30(H30A,H30B), C29(H29A,H29B), C27(H27A,H27B), C28(H28A,H28B)
        3.c Aromatic/amide H refined with riding coordinates:
 C20(H20), C19(H19), C6(H6), C7(H7), C16(H16), C22(H22), C26(H26), C10(H10),
 C25(H25), C17(H17), C5(H5), C11(H11), C4(H4), C24(H24), C23(H23), C12(H12),
 C18(H18), C13(H13)
;

#----------------------------------------------------------------------------#
#                   ATOMIC TYPES, COORDINATES AND THERMAL PARAMETERS         #
#----------------------------------------------------------------------------#

loop_
_atom_type_symbol
_atom_type_description
_atom_type_scat_dispersion_real
_atom_type_scat_dispersion_imag
_atom_type_scat_source
C C 0.0033 0.0016 'International Tables Vol C Tables 4.2.6.8 and 6.1.1.4'
H H 0 0 'International Tables Vol C Tables 4.2.6.8 and 6.1.1.4'
K K 0.2009 0.2494 'International Tables Vol C Tables 4.2.6.8 and 6.1.1.4'
Ni Ni 0.3393 1.1124 'International Tables Vol C Tables 4.2.6.8 and 6.1.1.4'
O O 0.0106 0.006 'International Tables Vol C Tables 4.2.6.8 and 6.1.1.4'

loop_
_atom_site_label
_atom_site_type_symbol
_atom_site_fract_x
_atom_site_fract_y
_atom_site_fract_z
_atom_site_U_iso_or_equiv
_atom_site_adp_type
_atom_site_occupancy
_atom_site_site_symmetry_order
_atom_site_calc_flag
_atom_site_refinement_flags_posn
_atom_site_refinement_flags_adp
_atom_site_refinement_flags_occupancy
_atom_site_disorder_assembly
_atom_site_disorder_group
Ni1 Ni 0.41276(3) 0.31462(4) 0.75927(2) 0.01633(9) Uani 1 1 d . . . . .
K1 K 0.47517(5) 0.60288(6) 0.82368(3) 0.02044(13) Uani 1 1 d . . . . .
K2 K 0.22128(5) 0.57481(7) 0.65418(3) 0.02198(14) Uani 1 1 d . . . . .
O1 O 0.05101(19) 0.6469(3) 0.56971(12) 0.0311(5) Uani 1 1 d . . . . .
C20 C 0.6473(2) 0.3512(3) 0.73971(15) 0.0184(5) Uani 1 1 d . . . . .
H20 H 0.625781 0.343409 0.694589 0.022 Uiso 1 1 calc R U . . .
C3 C 0.1799(2) 0.3404(3) 0.75889(15) 0.0172(5) Uani 1 1 d . . . . .
C19 C 0.7562(2) 0.3739(3) 0.75702(16) 0.0211(6) Uani 1 1 d . . . . .
H19 H 0.805936 0.378605 0.723971 0.025 Uiso 1 1 calc R U . . .
C15 C 0.5671(2) 0.3391(3) 0.78494(15) 0.0187(5) Uani 1 1 d . . . . .
C2 C 0.2680(2) 0.2484(3) 0.77580(16) 0.0200(6) Uani 1 1 d . . . . .
H2 H 0.253889 0.152198 0.762872 0.024 Uiso 1 1 calc R U . . .
C21 C 0.3996(2) 0.3593(3) 0.66675(15) 0.0188(5) Uani 1 1 d . . . . .
C1 C 0.3308(2) 0.2655(3) 0.83711(16) 0.0204(6) Uani 1 1 d . . . . .
H1 H 0.353314 0.181767 0.861736 0.025 Uiso 1 1 calc R U . . .
C9 C 0.2434(2) 0.4908(3) 0.85110(14) 0.0169(5) Uani 1 1 d . . . . .
C6 C 0.0079(2) 0.5194(3) 0.72483(15) 0.0207(6) Uani 1 1 d . . . . .
H6 H -0.049943 0.579439 0.71379 0.025 Uiso 1 1 calc R U . . .
C7 C 0.0806(2) 0.5476(3) 0.77697(15) 0.0188(5) Uani 1 1 d . . . . .
H7 H 0.071282 0.627647 0.801606 0.023 Uiso 1 1 calc R U . . .
C16 C 0.6100(2) 0.3501(3) 0.85076(15) 0.0208(6) Uani 1 1 d . . . . .
H16 H 0.562254 0.337852 0.884437 0.025 Uiso 1 1 calc R U . . .
C8 C 0.1675(2) 0.4621(3) 0.79470(14) 0.0167(5) Uani 1 1 d . . . . .
C22 C 0.4490(2) 0.4758(3) 0.64120(15) 0.0202(6) Uani 1 1 d . . . . .
H22 H 0.498295 0.525226 0.669322 0.024 Uiso 1 1 calc R U . . .
C26 C 0.3303(2) 0.2906(3) 0.61968(16) 0.0218(6) Uani 1 1 d . . . . .
H26 H 0.295198 0.210885 0.63289 0.026 Uiso 1 1 calc R U . . .
C10 C 0.2445(2) 0.6157(3) 0.88376(15) 0.0213(6) Uani 1 1 d . . . . .
H10 H 0.199854 0.686811 0.8665 0.026 Uiso 1 1 calc R U . . .
C25 C 0.3113(3) 0.3339(4) 0.55519(17) 0.0279(7) Uani 1 1 d . . . . .
H25 H 0.264983 0.283019 0.525851 0.033 Uiso 1 1 calc R U . . .
C14 C 0.3156(2) 0.3866(3) 0.87450(15) 0.0193(6) Uani 1 1 d . . . . .
C17 C 0.7179(2) 0.3778(3) 0.86922(16) 0.0231(6) Uani 1 1 d . . . . .
H17 H 0.7404 0.388548 0.914068 0.028 Uiso 1 1 calc R U . . .
C5 C 0.0207(2) 0.4014(3) 0.68857(16) 0.0222(6) Uani 1 1 d . . . . .
H5 H -0.027993 0.381675 0.652216 0.027 Uiso 1 1 calc R U . . .
C11 C 0.3088(3) 0.6383(4) 0.94042(16) 0.0277(7) Uani 1 1 d . . . . .
H11 H 0.311098 0.724941 0.960507 0.033 Uiso 1 1 calc R U . . .
C4 C 0.1044(2) 0.3132(3) 0.70568(15) 0.0202(6) Uani 1 1 d . . . . .
H4 H 0.111399 0.232504 0.681152 0.024 Uiso 1 1 calc R U . . .
C24 C 0.3596(3) 0.4510(4) 0.53359(17) 0.0291(7) Uani 1 1 d . . . . .
H24 H 0.345379 0.482099 0.490065 0.035 Uiso 1 1 calc R U . . .
C23 C 0.4292(2) 0.5217(3) 0.57720(16) 0.0256(6) Uani 1 1 d . . . . .
H23 H 0.463414 0.601508 0.563321 0.031 Uiso 1 1 calc R U . . .
C12 C 0.3701(2) 0.5315(4) 0.96750(16) 0.0289(7) Uani 1 1 d . . . . .
H12 H 0.410252 0.543648 1.008067 0.035 Uiso 1 1 calc R U . . .
C30 C -0.0410(3) 0.7263(4) 0.58483(17) 0.0290(7) Uani 1 1 d . . . . .
H30A H -0.032401 0.761318 0.630072 0.035 Uiso 1 1 calc R U . . .
H30B H -0.107552 0.671524 0.580022 0.035 Uiso 1 1 calc R U . . .
C18 C 0.7923(2) 0.3895(3) 0.82191(16) 0.0225(6) Uani 1 1 d . . . . .
H18 H 0.865816 0.40765 0.83378 0.027 Uiso 1 1 calc R U . . .
C13 C 0.3728(2) 0.4091(3) 0.93596(15) 0.0240(6) Uani 1 1 d . . . . .
H13 H 0.414051 0.337437 0.955696 0.029 Uiso 1 1 calc R U . . .
C29 C -0.0452(3) 0.8412(4) 0.53615(18) 0.0322(7) Uani 1 1 d . . . . .
H29A H 0.004239 0.915369 0.550628 0.039 Uiso 1 1 calc R U . . .
H29B H -0.118926 0.877656 0.528751 0.039 Uiso 1 1 calc R U . . .
C27 C 0.0718(3) 0.6683(4) 0.50261(18) 0.0367(8) Uani 1 1 d . . . . .
H27A H 0.063669 0.582393 0.477988 0.044 Uiso 1 1 calc R U . . .
H27B H 0.145988 0.701915 0.499309 0.044 Uiso 1 1 calc R U . . .
C28 C -0.0082(3) 0.7714(4) 0.47491(18) 0.0366(8) Uani 1 1 d . . . . .
H28A H -0.069223 0.727167 0.449941 0.044 Uiso 1 1 calc R U . . .
H28B H 0.026168 0.836566 0.446183 0.044 Uiso 1 1 calc R U . . .

loop_
_atom_site_aniso_label
_atom_site_aniso_U_11
_atom_site_aniso_U_22
_atom_site_aniso_U_33
_atom_site_aniso_U_23
_atom_site_aniso_U_13
_atom_site_aniso_U_12
Ni1 0.01305(15) 0.01322(16) 0.02324(18) -0.00034(15) 0.00518(13) -0.00020(13)
K1 0.0183(3) 0.0142(3) 0.0292(3) 0.0012(2) 0.0048(2) -0.0008(2)
K2 0.0181(3) 0.0194(3) 0.0290(3) 0.0026(2) 0.0067(2) 0.0017(2)
O1 0.0270(11) 0.0364(13) 0.0300(13) 0.0003(11) 0.0023(9) 0.0048(10)
C20 0.0166(12) 0.0157(12) 0.0232(14) -0.0029(11) 0.0032(11) -0.0009(10)
C3 0.0125(11) 0.0144(12) 0.0254(14) 0.0000(11) 0.0062(10) -0.0027(9)
C19 0.0162(12) 0.0171(13) 0.0307(16) 0.0005(12) 0.0056(11) -0.0016(10)
C15 0.0180(12) 0.0128(12) 0.0258(14) -0.0004(10) 0.0049(10) 0.0003(10)
C2 0.0159(12) 0.0126(12) 0.0321(16) -0.0002(11) 0.0069(11) -0.0002(10)
C21 0.0142(11) 0.0167(12) 0.0260(14) -0.0027(11) 0.0057(11) 0.0018(10)
C1 0.0167(12) 0.0156(13) 0.0296(16) 0.0062(11) 0.0065(11) 0.0023(10)
C9 0.0131(11) 0.0179(13) 0.0203(13) 0.0024(10) 0.0055(10) 0.0004(10)
C6 0.0144(12) 0.0211(14) 0.0270(15) 0.0025(12) 0.0039(10) 0.0007(10)
C7 0.0157(12) 0.0166(13) 0.0248(14) 0.0004(11) 0.0058(10) 0.0007(10)
C16 0.0194(13) 0.0196(13) 0.0240(14) 0.0020(11) 0.0056(11) 0.0039(11)
C8 0.0129(11) 0.0163(13) 0.0213(13) 0.0021(10) 0.0046(10) -0.0008(9)
C22 0.0171(12) 0.0200(14) 0.0241(14) -0.0006(11) 0.0061(11) 0.0000(11)
C26 0.0165(12) 0.0189(14) 0.0307(16) -0.0045(12) 0.0057(11) 0.0012(10)
C10 0.0163(12) 0.0234(15) 0.0247(15) -0.0007(12) 0.0041(11) 0.0040(11)
C25 0.0205(13) 0.0349(18) 0.0284(16) -0.0101(14) 0.0016(12) 0.0023(13)
C14 0.0145(11) 0.0220(14) 0.0221(14) 0.0048(11) 0.0068(10) 0.0015(10)
C17 0.0230(14) 0.0231(15) 0.0228(15) 0.0010(12) -0.0010(11) 0.0047(12)
C5 0.0143(12) 0.0242(14) 0.0286(15) -0.0019(12) 0.0038(11) -0.0055(11)
C11 0.0234(14) 0.0340(17) 0.0260(16) -0.0093(13) 0.0035(12) 0.0054(13)
C4 0.0147(12) 0.0185(13) 0.0279(15) -0.0030(12) 0.0052(10) -0.0040(11)
C24 0.0277(15) 0.0367(18) 0.0236(15) 0.0001(14) 0.0071(12) 0.0062(14)
C23 0.0242(14) 0.0255(15) 0.0282(16) 0.0034(13) 0.0109(12) 0.0010(12)
C12 0.0206(14) 0.046(2) 0.0201(14) -0.0037(14) 0.0025(11) 0.0073(14)
C30 0.0275(15) 0.0309(17) 0.0293(17) 0.0007(13) 0.0068(13) 0.0014(13)
C18 0.0162(12) 0.0188(14) 0.0327(16) 0.0009(12) 0.0015(11) 0.0010(11)
C13 0.0196(13) 0.0336(17) 0.0194(13) 0.0064(12) 0.0057(11) 0.0064(12)
C29 0.0355(17) 0.0311(18) 0.0305(17) 0.0025(14) 0.0054(14) 0.0034(14)
C27 0.0374(18) 0.040(2) 0.0340(19) 0.0009(16) 0.0121(15) 0.0032(16)
C28 0.0360(18) 0.048(2) 0.0265(17) 0.0009(16) 0.0056(15) 0.0044(17)


#----------------------------------------------------------------------------#
#                   MOLECULAR GEOMETRY                                       #
#----------------------------------------------------------------------------#

_geom_special_details            
;
 All esds (except the esd in the dihedral angle between two l.s. planes)
 are estimated using the full covariance matrix.  The cell esds are taken
 into account individually in the estimation of esds in distances, angles
 and torsion angles; correlations between esds in cell parameters are only
 used when they are defined by crystal symmetry.  An approximate (isotropic)
 treatment of cell esds is used for estimating esds involving l.s. planes.
;
loop_
_geom_bond_atom_site_label_1
_geom_bond_atom_site_label_2
_geom_bond_distance
_geom_bond_site_symmetry_2
_geom_bond_publ_flag
Ni1 K1 3.0903(7) 2_646 ?
Ni1 K1 3.2149(7) . ?
Ni1 C15 1.976(3) . ?
Ni1 C2 1.971(3) . ?
Ni1 C21 1.946(3) . ?
Ni1 C1 2.013(3) . ?
K1 C20 3.128(3) 2_656 ?
K1 C15 3.247(3) 2_656 ?
K1 C15 2.977(3) . ?
K1 C21 2.977(3) 2_656 ?
K1 C9 3.180(3) . ?
K1 C16 3.042(3) . ?
K1 C26 3.209(3) 2_656 ?
K1 C10 3.207(3) . ?
K1 C14 3.145(3) . ?
K1 C11 3.291(3) . ?
K2 O1 2.744(3) . ?
K2 C21 3.077(3) . ?
K2 C6 3.161(3) . ?
K2 C7 3.177(3) . ?
K2 C8 3.204(3) . ?
K2 C22 3.032(3) . ?
K2 C26 3.221(3) . ?
K2 C17 3.134(3) 2_656 ?
K2 C5 3.151(3) . ?
K2 C4 3.184(3) . ?
K2 C23 3.168(3) . ?
K2 C18 3.155(3) 2_656 ?
O1 C30 1.442(4) . ?
O1 C27 1.434(4) . ?
C20 H20 0.95 . ?
C20 C19 1.399(4) . ?
C20 C15 1.414(4) . ?
C3 C2 1.449(4) . ?
C3 C8 1.424(4) . ?
C3 C4 1.419(4) . ?
C19 H19 0.95 . ?
C19 C18 1.386(5) . ?
C15 C16 1.424(4) . ?
C2 H2 1 . ?
C2 C1 1.447(4) . ?
C21 C22 1.422(4) . ?
C21 C26 1.424(4) . ?
C1 H1 1 . ?
C1 C14 1.442(4) . ?
C9 C8 1.473(4) . ?
C9 C10 1.405(4) . ?
C9 C14 1.429(4) . ?
C6 H6 0.95 . ?
C6 C7 1.384(4) . ?
C6 C5 1.398(4) . ?
C7 H7 0.95 . ?
C7 C8 1.403(4) . ?
C16 H16 0.95 . ?
C16 C17 1.400(4) . ?
C22 H22 0.95 . ?
C22 C23 1.396(4) . ?
C26 H26 0.95 . ?
C26 C25 1.396(5) . ?
C10 H10 0.95 . ?
C10 C11 1.386(4) . ?
C25 H25 0.95 . ?
C25 C24 1.391(5) . ?
C14 C13 1.425(4) . ?
C17 H17 0.95 . ?
C17 C18 1.391(4) . ?
C5 H5 0.95 . ?
C5 C4 1.388(4) . ?
C11 H11 0.95 . ?
C11 C12 1.397(5) . ?
C4 H4 0.95 . ?
C24 H24 0.95 . ?
C24 C23 1.392(5) . ?
C23 H23 0.95 . ?
C12 H12 0.95 . ?
C12 C13 1.374(5) . ?
C30 H30A 0.99 . ?
C30 H30B 0.99 . ?
C30 C29 1.511(5) . ?
C18 H18 0.95 . ?
C13 H13 0.95 . ?
C29 H29A 0.99 . ?
C29 H29B 0.99 . ?
C29 C28 1.531(5) . ?
C27 H27A 0.99 . ?
C27 H27B 0.99 . ?
C27 C28 1.510(5) . ?
C28 H28A 0.99 . ?
C28 H28B 0.99 . ?

loop_
_geom_angle_atom_site_label_1
_geom_angle_atom_site_label_2
_geom_angle_atom_site_label_3
_geom_angle
_geom_angle_site_symmetry_1
_geom_angle_site_symmetry_3
_geom_angle_publ_flag
K1 Ni1 K1 136.133(14) 2_646 . ?
C15 Ni1 K1 64.97(8) . . ?
C15 Ni1 K1 76.22(9) . 2_646 ?
C15 Ni1 C1 110.80(13) . . ?
C2 Ni1 K1 108.84(9) . 2_646 ?
C2 Ni1 K1 115.02(9) . . ?
C2 Ni1 C15 151.87(13) . . ?
C2 Ni1 C1 42.59(13) . . ?
C21 Ni1 K1 68.17(8) . 2_646 ?
C21 Ni1 K1 101.67(9) . . ?
C21 Ni1 C15 104.46(12) . . ?
C21 Ni1 C2 102.98(12) . . ?
C21 Ni1 C1 144.60(12) . . ?
C1 Ni1 K1 123.09(9) . 2_646 ?
C1 Ni1 K1 90.54(9) . . ?
Ni1 K1 Ni1 118.67(2) 2_656 . ?
Ni1 K1 C20 57.69(5) 2_656 2_656 ?
Ni1 K1 C15 109.36(6) . 2_656 ?
Ni1 K1 C15 36.22(5) 2_656 2_656 ?
Ni1 K1 C9 141.55(6) 2_656 . ?
Ni1 K1 C26 56.59(6) 2_656 2_656 ?
Ni1 K1 C10 129.43(6) 2_656 . ?
Ni1 K1 C14 164.22(6) 2_656 . ?
Ni1 K1 C11 104.28(7) . . ?
Ni1 K1 C11 131.24(7) 2_656 . ?
C20 K1 Ni1 115.25(6) 2_656 . ?
C20 K1 C15 25.54(7) 2_656 2_656 ?
C20 K1 C9 85.58(7) 2_656 . ?
C20 K1 C26 91.89(8) 2_656 2_656 ?
C20 K1 C10 72.74(8) 2_656 . ?
C20 K1 C14 111.67(7) 2_656 . ?
C20 K1 C11 84.57(8) 2_656 . ?
C15 K1 Ni1 36.96(6) . . ?
C15 K1 Ni1 104.46(6) . 2_656 ?
C15 K1 C20 139.64(9) . 2_656 ?
C15 K1 C15 119.62(3) . 2_656 ?
C15 K1 C9 96.47(8) . . ?
C15 K1 C16 27.34(8) . . ?
C15 K1 C26 107.95(8) . 2_656 ?
C15 K1 C10 120.57(8) . . ?
C15 K1 C14 75.92(8) . . ?
C15 K1 C11 124.07(9) . . ?
C15 K1 C11 109.99(8) 2_656 . ?
C21 K1 Ni1 37.36(6) 2_656 2_656 ?
C21 K1 Ni1 153.31(6) 2_656 . ?
C21 K1 C20 66.34(8) 2_656 2_656 ?
C21 K1 C15 59.55(8) 2_656 2_656 ?
C21 K1 C15 123.62(8) 2_656 . ?
C21 K1 C9 139.81(8) 2_656 . ?
C21 K1 C16 113.96(8) 2_656 . ?
C21 K1 C26 26.27(8) 2_656 2_656 ?
C21 K1 C10 114.89(8) 2_656 . ?
C21 K1 C14 153.83(8) 2_656 . ?
C21 K1 C11 102.40(9) 2_656 . ?
C9 K1 Ni1 64.28(5) . . ?
C9 K1 C15 105.33(7) . 2_656 ?
C9 K1 C26 144.19(8) . 2_656 ?
C9 K1 C10 25.41(7) . . ?
C9 K1 C11 44.26(8) . . ?
C16 K1 Ni1 113.09(6) . 2_656 ?
C16 K1 Ni1 57.51(6) . . ?
C16 K1 C20 165.71(8) . 2_656 ?
C16 K1 C15 141.13(8) . 2_656 ?
C16 K1 C9 100.33(8) . . ?
C16 K1 C26 90.78(8) . 2_656 ?
C16 K1 C10 117.48(8) . . ?
C16 K1 C14 74.66(8) . . ?
C16 K1 C11 108.79(9) . . ?
C26 K1 Ni1 144.87(6) 2_656 . ?
C26 K1 C15 85.23(8) 2_656 2_656 ?
C26 K1 C11 99.93(8) 2_656 . ?
C10 K1 Ni1 89.69(6) . . ?
C10 K1 C15 97.29(8) . 2_656 ?
C10 K1 C26 120.88(8) . 2_656 ?
C10 K1 C11 24.58(8) . . ?
C14 K1 Ni1 52.62(6) . . ?
C14 K1 C15 129.73(8) . 2_656 ?
C14 K1 C9 26.12(7) . . ?
C14 K1 C26 138.79(8) . 2_656 ?
C14 K1 C10 45.25(8) . . ?
C14 K1 C11 52.23(8) . . ?
O1 K2 C21 139.18(8) . . ?
O1 K2 C6 72.28(8) . . ?
O1 K2 C7 94.49(7) . . ?
O1 K2 C8 117.35(7) . . ?
O1 K2 C22 135.89(8) . . ?
O1 K2 C26 114.07(8) . . ?
O1 K2 C17 80.79(8) . 2_656 ?
O1 K2 C5 71.97(8) . . ?
O1 K2 C4 93.94(8) . . ?
O1 K2 C23 110.62(8) . . ?
O1 K2 C18 78.18(8) . 2_656 ?
C21 K2 C6 117.83(8) . . ?
C21 K2 C7 108.00(8) . . ?
C21 K2 C8 82.95(7) . . ?
C21 K2 C26 26.01(8) . . ?
C21 K2 C17 119.58(8) . 2_656 ?
C21 K2 C5 100.63(8) . . ?
C21 K2 C4 75.75(7) . . ?
C21 K2 C23 46.88(8) . . ?
C21 K2 C18 135.67(8) . 2_656 ?
C6 K2 C7 25.22(8) . . ?
C6 K2 C8 45.08(7) . . ?
C6 K2 C26 109.28(8) . . ?
C6 K2 C4 44.70(8) . . ?
C6 K2 C23 160.30(9) . . ?
C7 K2 C8 25.40(7) . . ?
C7 K2 C26 111.36(8) . . ?
C7 K2 C4 51.59(8) . . ?
C8 K2 C26 90.65(8) . . ?
C22 K2 C21 26.92(8) . . ?
C22 K2 C6 143.71(8) . . ?
C22 K2 C7 127.76(8) . . ?
C22 K2 C8 102.72(8) . . ?
C22 K2 C26 44.55(8) . . ?
C22 K2 C17 93.30(8) . 2_656 ?
C22 K2 C5 127.31(8) . . ?
C22 K2 C4 102.64(8) . . ?
C22 K2 C23 25.90(8) . . ?
C22 K2 C18 113.09(8) . 2_656 ?
C17 K2 C6 117.09(8) 2_656 . ?
C17 K2 C7 110.75(8) 2_656 . ?
C17 K2 C8 122.50(8) 2_656 . ?
C17 K2 C26 133.63(8) 2_656 . ?
C17 K2 C5 139.27(8) 2_656 . ?
C17 K2 C4 161.43(8) 2_656 . ?
C17 K2 C23 82.40(9) 2_656 . ?
C17 K2 C18 25.56(8) 2_656 2_656 ?
C5 K2 C6 25.59(8) . . ?
C5 K2 C7 44.57(8) . . ?
C5 K2 C8 52.58(8) . . ?
C5 K2 C26 85.86(8) . . ?
C5 K2 C4 25.30(8) . . ?
C5 K2 C23 135.20(9) . . ?
C5 K2 C18 116.74(8) . 2_656 ?
C4 K2 C8 44.83(8) . . ?
C4 K2 C26 64.76(8) . . ?
C23 K2 C7 153.52(8) . . ?
C23 K2 C8 128.21(8) . . ?
C23 K2 C26 51.26(8) . . ?
C23 K2 C4 116.01(8) . . ?
C18 K2 C6 92.52(8) 2_656 . ?
C18 K2 C7 85.51(8) 2_656 . ?
C18 K2 C8 100.72(8) 2_656 . ?
C18 K2 C26 157.21(8) 2_656 . ?
C18 K2 C4 135.96(8) 2_656 . ?
C18 K2 C23 107.17(8) 2_656 . ?
C30 O1 K2 126.8(2) . . ?
C27 O1 K2 117.6(2) . . ?
C27 O1 C30 108.9(3) . . ?
C19 C20 H20 117.8 . . ?
C19 C20 C15 124.3(3) . . ?
C15 C20 H20 117.8 . . ?
C2 C3 K2 117.26(18) . . ?
C8 C3 K2 76.38(16) . . ?
C8 C3 C2 120.9(3) . . ?
C4 C3 K2 75.57(17) . . ?
C4 C3 C2 121.2(3) . . ?
C4 C3 C8 117.9(3) . . ?
K2 C19 H19 112.5 2_646 . ?
C20 C19 K2 92.29(18) . 2_646 ?
C20 C19 H19 119.7 . . ?
C18 C19 K2 65.21(17) . 2_646 ?
C18 C19 C20 120.6(3) . . ?
C18 C19 H19 119.7 . . ?
Ni1 C15 K1 78.07(9) . . ?
Ni1 C15 K1 67.55(8) . 2_646 ?
K1 C15 K1 139.95(10) . 2_646 ?
C20 C15 Ni1 123.7(2) . . ?
C20 C15 K1 113.77(18) . . ?
C20 C15 K1 72.52(16) . 2_646 ?
C20 C15 C16 112.2(3) . . ?
C16 C15 Ni1 124.1(2) . . ?
C16 C15 K1 137.7(2) . 2_646 ?
C16 C15 K1 78.87(17) . . ?
Ni1 C2 H2 114.6 . . ?
C3 C2 Ni1 116.0(2) . . ?
C3 C2 H2 114.6 . . ?
C1 C2 Ni1 70.24(16) . . ?
C1 C2 C3 119.5(3) . . ?
C1 C2 H2 114.6 . . ?
Ni1 C21 K1 74.48(9) . 2_646 ?
Ni1 C21 K2 104.63(11) . . ?
K1 C21 K2 165.43(11) 2_646 . ?
C22 C21 Ni1 122.2(2) . . ?
C22 C21 K1 118.38(18) . 2_646 ?
C22 C21 K2 74.75(16) . . ?
C22 C21 C26 113.2(3) . . ?
C26 C21 Ni1 124.2(2) . . ?
C26 C21 K1 85.99(17) . 2_646 ?
C26 C21 K2 82.63(17) . . ?
Ni1 C1 H1 117.4 . . ?
C2 C1 Ni1 67.17(16) . . ?
C2 C1 H1 117.4 . . ?
C14 C1 Ni1 108.28(19) . . ?
C14 C1 C2 118.5(3) . . ?
C14 C1 H1 117.4 . . ?
C8 C9 K1 118.15(17) . . ?
C10 C9 K1 78.36(16) . . ?
C10 C9 C8 122.0(3) . . ?
C10 C9 C14 119.2(3) . . ?
C14 C9 K1 75.60(15) . . ?
C14 C9 C8 118.9(3) . . ?
K2 C6 H6 115.5 . . ?
C7 C6 K2 78.01(16) . . ?
C7 C6 H6 120.4 . . ?
C7 C6 C5 119.2(3) . . ?
C5 C6 K2 76.78(16) . . ?
C5 C6 H6 120.4 . . ?
K2 C7 H7 116.4 . . ?
C6 C7 K2 76.77(17) . . ?
C6 C7 H7 118.9 . . ?
C6 C7 C8 122.2(3) . . ?
C8 C7 K2 78.39(16) . . ?
C8 C7 H7 118.9 . . ?
K1 C16 K2 167.04(11) . 2_646 ?
K1 C16 H16 82.6 . . ?
K2 C16 H16 109.5 2_646 . ?
C15 C16 K1 73.79(16) . . ?
C15 C16 K2 95.95(18) . 2_646 ?
C15 C16 H16 117.8 . . ?
C17 C16 K1 113.5(2) . . ?
C17 C16 K2 65.46(17) . 2_646 ?
C17 C16 C15 124.4(3) . . ?
C17 C16 H16 117.8 . . ?
C3 C8 K2 78.04(16) . . ?
C3 C8 C9 118.8(2) . . ?
C9 C8 K2 118.58(17) . . ?
C7 C8 K2 76.20(16) . . ?
C7 C8 C3 118.9(3) . . ?
C7 C8 C9 122.2(3) . . ?
K2 C22 H22 110.6 . . ?
C21 C22 K2 78.33(16) . . ?
C21 C22 H22 118.1 . . ?
C23 C22 K2 82.53(17) . . ?
C23 C22 C21 123.8(3) . . ?
C23 C22 H22 118.1 . . ?
K1 C26 K2 138.13(11) 2_646 . ?
K1 C26 H26 76.6 2_646 . ?
K2 C26 H26 116.8 . . ?
C21 C26 K1 67.73(16) . 2_646 ?
C21 C26 K2 71.36(16) . . ?
C21 C26 H26 118.2 . . ?
C25 C26 K1 126.7(2) . 2_646 ?
C25 C26 K2 83.87(19) . . ?
C25 C26 C21 123.6(3) . . ?
C25 C26 H26 118.2 . . ?
K1 C10 H10 113.8 . . ?
C9 C10 K1 76.23(15) . . ?
C9 C10 H10 119 . . ?
C11 C10 K1 81.12(17) . . ?
C11 C10 C9 121.9(3) . . ?
C11 C10 H10 119 . . ?
K2 C25 H25 122.9 . . ?
C26 C25 K2 71.80(17) . . ?
C26 C25 H25 119.8 . . ?
C24 C25 K2 76.86(19) . . ?
C24 C25 C26 120.5(3) . . ?
C24 C25 H25 119.8 . . ?
C1 C14 K1 106.23(17) . . ?
C9 C14 K1 78.29(16) . . ?
C9 C14 C1 121.4(3) . . ?
C13 C14 K1 84.09(18) . . ?
C13 C14 C1 121.7(3) . . ?
C13 C14 C9 116.9(3) . . ?
K2 C17 H17 101.4 2_646 . ?
C16 C17 K2 90.56(19) . 2_646 ?
C16 C17 H17 120 . . ?
C18 C17 K2 78.07(18) . 2_646 ?
C18 C17 C16 120.0(3) . . ?
C18 C17 H17 120 . . ?
K2 C5 H5 114.3 . . ?
C6 C5 K2 77.62(16) . . ?
C6 C5 H5 120 . . ?
C4 C5 K2 78.67(16) . . ?
C4 C5 C6 120.0(3) . . ?
C4 C5 H5 120 . . ?
K1 C11 H11 114.2 . . ?
C10 C11 K1 74.29(17) . . ?
C10 C11 H11 120.6 . . ?
C10 C11 C12 118.9(3) . . ?
C12 C11 K1 81.62(18) . . ?
C12 C11 H11 120.6 . . ?
K2 C4 H4 116.5 . . ?
C3 C4 K2 78.85(16) . . ?
C3 C4 H4 119.2 . . ?
C5 C4 K2 76.03(17) . . ?
C5 C4 C3 121.6(3) . . ?
C5 C4 H4 119.2 . . ?
K2 C24 H24 120.3 . . ?
C25 C24 K2 79.22(19) . . ?
C25 C24 H24 120.8 . . ?
C25 C24 C23 118.5(3) . . ?
C23 C24 K2 70.77(18) . . ?
C23 C24 H24 120.8 . . ?
K2 C23 H23 114.2 . . ?
C22 C23 K2 71.56(16) . . ?
C22 C23 H23 119.8 . . ?
C24 C23 K2 84.72(18) . . ?
C24 C23 C22 120.4(3) . . ?
C24 C23 H23 119.8 . . ?
K1 C12 H12 121.8 . . ?
C11 C12 K1 74.26(19) . . ?
C11 C12 H12 119.7 . . ?
C13 C12 K1 75.48(18) . . ?
C13 C12 C11 120.5(3) . . ?
C13 C12 H12 119.7 . . ?
O1 C30 H30A 110.7 . . ?
O1 C30 H30B 110.7 . . ?
O1 C30 C29 105.0(3) . . ?
H30A C30 H30B 108.8 . . ?
C29 C30 H30A 110.7 . . ?
C29 C30 H30B 110.7 . . ?
K2 C18 H18 102 2_646 . ?
C19 C18 K2 91.29(19) . 2_646 ?
C19 C18 C17 118.2(3) . . ?
C19 C18 H18 120.9 . . ?
C17 C18 K2 76.38(18) . 2_646 ?
C17 C18 H18 120.9 . . ?
K1 C13 H13 120.3 . . ?
C14 C13 K1 70.62(16) . . ?
C14 C13 H13 119.1 . . ?
C12 C13 K1 80.9(2) . . ?
C12 C13 C14 121.9(3) . . ?
C12 C13 H13 119.1 . . ?
C30 C29 H29A 111.4 . . ?
C30 C29 H29B 111.4 . . ?
C30 C29 C28 101.8(3) . . ?
H29A C29 H29B 109.3 . . ?
C28 C29 H29A 111.4 . . ?
C28 C29 H29B 111.4 . . ?
O1 C27 H27A 110.2 . . ?
O1 C27 H27B 110.2 . . ?
O1 C27 C28 107.7(3) . . ?
H27A C27 H27B 108.5 . . ?
C28 C27 H27A 110.2 . . ?
C28 C27 H27B 110.2 . . ?
C29 C28 H28A 111.2 . . ?
C29 C28 H28B 111.2 . . ?
C27 C28 C29 102.8(3) . . ?
C27 C28 H28A 111.2 . . ?
C27 C28 H28B 111.2 . . ?
H28A C28 H28B 109.1 . . ?

loop_
_geom_torsion_atom_site_label_1
_geom_torsion_atom_site_label_2
_geom_torsion_atom_site_label_3
_geom_torsion_atom_site_label_4
_geom_torsion
_geom_torsion_site_symmetry_1
_geom_torsion_site_symmetry_2
_geom_torsion_site_symmetry_3
_geom_torsion_site_symmetry_4
_geom_torsion_publ_flag
Ni1 C15 C16 K1 -67.20(19) . . . . ?
Ni1 C15 C16 K2 120.87(19) . . . 2_646 ?
Ni1 C15 C16 C17 -174.9(2) . . . . ?
Ni1 C2 C1 C14 99.1(2) . . . . ?
Ni1 C21 C22 K2 -97.92(18) . . . . ?
Ni1 C21 C22 C23 -170.6(2) . . . . ?
Ni1 C21 C26 K1 -68.17(18) . . . 2_646 ?
Ni1 C21 C26 K2 102.7(2) . . . . ?
Ni1 C21 C26 C25 171.6(2) . . . . ?
Ni1 C1 C14 K1 -14.9(2) . . . . ?
Ni1 C1 C14 C9 71.1(3) . . . . ?
Ni1 C1 C14 C13 -108.0(3) . . . . ?
K1 C15 C16 K1 -160.6(2) 2_646 . . . ?
K1 C15 C16 K2 27.5(3) 2_646 . . 2_646 ?
K1 C15 C16 K2 -171.92(9) . . . 2_646 ?
K1 C15 C16 C17 -107.7(3) . . . . ?
K1 C15 C16 C17 91.7(4) 2_646 . . . ?
K1 C21 C22 K2 173.18(16) 2_646 . . . ?
K1 C21 C22 C23 100.5(3) 2_646 . . . ?
K1 C21 C26 K2 170.88(9) 2_646 . . . ?
K1 C21 C26 C25 -120.2(3) 2_646 . . . ?
K1 C9 C8 K2 -13.4(2) . . . . ?
K1 C9 C8 C3 78.4(3) . . . . ?
K1 C9 C8 C7 -104.6(3) . . . . ?
K1 C9 C10 C11 -70.1(3) . . . . ?
K1 C9 C14 C1 -102.0(2) . . . . ?
K1 C9 C14 C13 77.1(2) . . . . ?
K1 C16 C17 K2 -165.85(12) . . . 2_646 ?
K1 C16 C17 C18 -89.3(3) . . . . ?
K1 C26 C25 K2 -148.7(2) 2_646 . . . ?
K1 C26 C25 C24 -86.8(4) 2_646 . . . ?
K1 C10 C11 C12 -70.9(3) . . . . ?
K1 C14 C13 C12 65.4(3) . . . . ?
K1 C11 C12 C13 -62.0(3) . . . . ?
K1 C12 C13 C14 -60.3(3) . . . . ?
K2 O1 C30 C29 125.4(3) . . . . ?
K2 O1 C27 C28 -150.6(2) . . . . ?
K2 C3 C2 Ni1 21.6(3) . . . . ?
K2 C3 C2 C1 102.6(3) . . . . ?
K2 C3 C8 C9 -116.2(2) . . . . ?
K2 C3 C8 C7 66.7(2) . . . . ?
K2 C3 C4 C5 -65.8(3) . . . . ?
K2 C19 C18 C17 -75.2(3) 2_646 . . . ?
K2 C21 C22 C23 -72.7(3) . . . . ?
K2 C21 C26 K1 -170.88(9) . . . 2_646 ?
K2 C21 C26 C25 68.9(3) . . . . ?
K2 C6 C7 C8 -66.9(3) . . . . ?
K2 C6 C5 C4 69.0(3) . . . . ?
K2 C7 C8 C3 -67.7(2) . . . . ?
K2 C7 C8 C9 115.3(2) . . . . ?
K2 C16 C17 C18 76.5(3) 2_646 . . . ?
K2 C22 C23 C24 -72.1(3) . . . . ?
K2 C26 C25 C24 61.9(3) . . . . ?
K2 C25 C24 C23 61.0(3) . . . . ?
K2 C17 C18 C19 84.0(3) 2_646 . . . ?
K2 C5 C4 C3 67.2(3) . . . . ?
K2 C24 C23 C22 65.0(3) . . . . ?
O1 C30 C29 C28 36.2(4) . . . . ?
O1 C27 C28 C29 20.0(4) . . . . ?
C20 C19 C18 K2 77.2(3) . . . 2_646 ?
C20 C19 C18 C17 2.0(5) . . . . ?
C20 C15 C16 K1 111.3(2) . . . . ?
C20 C15 C16 K2 -60.6(2) . . . 2_646 ?
C20 C15 C16 C17 3.6(4) . . . . ?
C3 C2 C1 Ni1 -109.4(3) . . . . ?
C3 C2 C1 C14 -10.2(4) . . . . ?
C19 C20 C15 Ni1 177.4(2) . . . . ?
C19 C20 C15 K1 -136.3(3) . . . 2_646 ?
C19 C20 C15 K1 86.1(3) . . . . ?
C19 C20 C15 C16 -1.1(4) . . . . ?
C15 C20 C19 K2 60.8(3) . . . 2_646 ?
C15 C20 C19 C18 -1.6(5) . . . . ?
C15 C16 C17 K2 -79.9(3) . . . 2_646 ?
C15 C16 C17 C18 -3.4(5) . . . . ?
C2 C3 C8 K2 113.8(2) . . . . ?
C2 C3 C8 C9 -2.4(4) . . . . ?
C2 C3 C8 C7 -179.5(3) . . . . ?
C2 C3 C4 K2 -113.4(3) . . . . ?
C2 C3 C4 C5 -179.2(3) . . . . ?
C2 C1 C14 K1 -88.3(3) . . . . ?
C2 C1 C14 C9 -2.3(4) . . . . ?
C2 C1 C14 C13 178.6(3) . . . . ?
C21 C22 C23 K2 70.5(3) . . . . ?
C21 C22 C23 C24 -1.5(5) . . . . ?
C21 C26 C25 K2 -62.8(3) . . . . ?
C21 C26 C25 C24 -0.9(5) . . . . ?
C1 C14 C13 K1 105.4(3) . . . . ?
C1 C14 C13 C12 170.8(3) . . . . ?
C9 C10 C11 K1 67.6(3) . . . . ?
C9 C10 C11 C12 -3.3(5) . . . . ?
C9 C14 C13 K1 -73.7(2) . . . . ?
C9 C14 C13 C12 -8.3(4) . . . . ?
C6 C7 C8 K2 66.1(3) . . . . ?
C6 C7 C8 C3 -1.6(4) . . . . ?
C6 C7 C8 C9 -178.6(3) . . . . ?
C6 C5 C4 K2 -68.4(3) . . . . ?
C6 C5 C4 C3 -1.2(4) . . . . ?
C7 C6 C5 K2 -67.9(2) . . . . ?
C7 C6 C5 C4 1.0(4) . . . . ?
C16 C17 C18 K2 -83.7(3) . . . 2_646 ?
C16 C17 C18 C19 0.4(5) . . . . ?
C8 C3 C2 Ni1 -68.4(3) . . . . ?
C8 C3 C2 C1 12.6(4) . . . . ?
C8 C3 C4 K2 65.7(2) . . . . ?
C8 C3 C4 C5 -0.1(4) . . . . ?
C8 C9 C10 K1 -116.1(2) . . . . ?
C8 C9 C10 C11 173.8(3) . . . . ?
C8 C9 C14 K1 114.5(2) . . . . ?
C8 C9 C14 C1 12.5(4) . . . . ?
C8 C9 C14 C13 -168.4(2) . . . . ?
C22 C21 C26 K1 119.2(2) . . . 2_646 ?
C22 C21 C26 K2 -69.9(2) . . . . ?
C22 C21 C26 C25 -1.0(4) . . . . ?
C26 C21 C22 K2 74.8(2) . . . . ?
C26 C21 C22 C23 2.2(4) . . . . ?
C26 C25 C24 K2 -59.4(3) . . . . ?
C26 C25 C24 C23 1.6(5) . . . . ?
C10 C9 C8 K2 80.3(3) . . . . ?
C10 C9 C8 C3 172.0(3) . . . . ?
C10 C9 C8 C7 -10.9(4) . . . . ?
C10 C9 C14 K1 -67.6(2) . . . . ?
C10 C9 C14 C1 -169.5(3) . . . . ?
C10 C9 C14 C13 9.6(4) . . . . ?
C10 C11 C12 K1 66.8(3) . . . . ?
C10 C11 C12 C13 4.8(5) . . . . ?
C25 C24 C23 K2 -65.5(3) . . . . ?
C25 C24 C23 C22 -0.5(5) . . . . ?
C14 C9 C8 K2 -101.8(2) . . . . ?
C14 C9 C8 C3 -10.1(4) . . . . ?
C14 C9 C8 C7 167.0(3) . . . . ?
C14 C9 C10 K1 66.1(2) . . . . ?
C14 C9 C10 C11 -4.1(4) . . . . ?
C5 C6 C7 K2 67.3(2) . . . . ?
C5 C6 C7 C8 0.4(4) . . . . ?
C11 C12 C13 K1 61.4(3) . . . . ?
C11 C12 C13 C14 1.1(5) . . . . ?
C4 C3 C2 Ni1 110.7(3) . . . . ?
C4 C3 C2 C1 -168.3(3) . . . . ?
C4 C3 C8 K2 -65.3(2) . . . . ?
C4 C3 C8 C9 178.5(2) . . . . ?
C4 C3 C8 C7 1.4(4) . . . . ?
C30 O1 C27 C28 2.7(4) . . . . ?
C30 C29 C28 C27 -33.7(4) . . . . ?
C27 O1 C30 C29 -24.8(4) . . . . ?


#----------------------------------------------------------------------------#
#                   VALIDATION REPLY FORM                                    #
#----------------------------------------------------------------------------#


#----------------------------------------------------------------------------#
#                   SHELX RES FILE                                           #
#----------------------------------------------------------------------------#

_shelx_res_file                  
;
TITL 23eh179_amb-1147_twin1_hklf4_a.res in P2(1)/c
    23eh179_amb-1147.res
    created by SHELXL-2018/3 at 11:36:49 on 21-Sep-2023
REM Old TITL 23EH179_AMB-1147_twin1_hklf4 in P2(1)/c
REM SHELXT solution in P2(1)/c: R1 0.109, Rweak 0.008, Alpha 0.047
REM <I/s> 0.000 for 0 systematic absences, Orientation as input
REM Formula found by SHELXT: C29 O2 K2 Ni
CELL 0.71073 12.46834 9.885627 20.52413 90 93.8253 90
ZERR 4 0.000185 0.000164 0.000347 0 0.0014 0
LATT 1
SYMM -X,0.5+Y,0.5-Z
SFAC C H K Ni O
UNIT 120 112 8 4 4

L.S. 4 0 0
PLAN  4
SIZE 0.11 0.144 0.178
TEMP -100
CONF
CONN 2 C20
list 4
MORE -1
BOND $H
fmap 2 53
acta
MERG 0
REM <olex2.extras>
REM <HklSrc "%.\\23EH179_AMB-1147.hkl">
REM </olex2.extras>

WGHT    0.050300    0.990700
BASF   0.48703   0.02401
FVAR       1.04000
NI1   4    0.412756    0.314623    0.759274    11.00000    0.01305    0.01322 =
         0.02324   -0.00034    0.00518   -0.00020
K1    3    0.475173    0.602877    0.823678    11.00000    0.01833    0.01424 =
         0.02919    0.00119    0.00482   -0.00081
K2    3    0.221276    0.574806    0.654178    11.00000    0.01813    0.01944 =
         0.02905    0.00259    0.00667    0.00172
O1    5    0.051013    0.646866    0.569705    11.00000    0.02699    0.03642 =
         0.02998    0.00028    0.00227    0.00478
C20   1    0.647303    0.351211    0.739713    11.00000    0.01658    0.01570 =
         0.02324   -0.00291    0.00318   -0.00092
AFIX  43
H20   2    0.625781    0.343409    0.694589    11.00000   -1.20000
AFIX   0
C3    1    0.179925    0.340395    0.758895    11.00000    0.01250    0.01439 =
         0.02536   -0.00002    0.00624   -0.00267
C19   1    0.756220    0.373865    0.757015    11.00000    0.01621    0.01711 =
         0.03066    0.00050    0.00563   -0.00155
AFIX  43
H19   2    0.805936    0.378605    0.723971    11.00000   -1.20000
AFIX   0
C15   1    0.567087    0.339148    0.784936    11.00000    0.01803    0.01279 =
         0.02577   -0.00039    0.00486    0.00027
C2    1    0.267953    0.248433    0.775800    11.00000    0.01589    0.01260 =
         0.03212   -0.00016    0.00686   -0.00023
AFIX  13
H2    2    0.253889    0.152198    0.762872    11.00000   -1.20000
AFIX   0
C21   1    0.399560    0.359324    0.666746    11.00000    0.01419    0.01668 =
         0.02598   -0.00271    0.00571    0.00175
C1    1    0.330797    0.265467    0.837108    11.00000    0.01673    0.01557 =
         0.02964    0.00616    0.00651    0.00232
AFIX  13
H1    2    0.353314    0.181767    0.861736    11.00000   -1.20000
AFIX   0
C9    1    0.243415    0.490797    0.851105    11.00000    0.01309    0.01792 =
         0.02030    0.00241    0.00552    0.00043
C6    1    0.007923    0.519385    0.724826    11.00000    0.01442    0.02106 =
         0.02697    0.00254    0.00388    0.00070
AFIX  43
H6    2   -0.049943    0.579439    0.713790    11.00000   -1.20000
AFIX   0
C7    1    0.080570    0.547636    0.776970    11.00000    0.01569    0.01658 =
         0.02482    0.00044    0.00581    0.00073
AFIX  43
H7    2    0.071282    0.627647    0.801606    11.00000   -1.20000
AFIX   0
C16   1    0.610048    0.350123    0.850761    11.00000    0.01945    0.01960 =
         0.02405    0.00203    0.00560    0.00393
AFIX  43
H16   2    0.562254    0.337852    0.884437    11.00000   -1.20000
AFIX   0
C8    1    0.167498    0.462127    0.794704    11.00000    0.01286    0.01632 =
         0.02127    0.00212    0.00463   -0.00077
C22   1    0.448981    0.475798    0.641205    11.00000    0.01706    0.01996 =
         0.02414   -0.00060    0.00610   -0.00005
AFIX  43
H22   2    0.498295    0.525226    0.669322    11.00000   -1.20000
AFIX   0
C26   1    0.330345    0.290605    0.619679    11.00000    0.01648    0.01889 =
         0.03069   -0.00450    0.00574    0.00121
AFIX  43
H26   2    0.295198    0.210885    0.632890    11.00000   -1.20000
AFIX   0
C10   1    0.244489    0.615744    0.883762    11.00000    0.01625    0.02336 =
         0.02474   -0.00074    0.00409    0.00399
AFIX  43
H10   2    0.199854    0.686811    0.866500    11.00000   -1.20000
AFIX   0
C25   1    0.311278    0.333909    0.555190    11.00000    0.02051    0.03489 =
         0.02836   -0.01007    0.00162    0.00229
AFIX  43
H25   2    0.264983    0.283019    0.525851    11.00000   -1.20000
AFIX   0
C14   1    0.315596    0.386628    0.874504    11.00000    0.01450    0.02196 =
         0.02209    0.00480    0.00681    0.00147
C17   1    0.717944    0.377769    0.869224    11.00000    0.02300    0.02315 =
         0.02279    0.00095   -0.00103    0.00467
AFIX  43
H17   2    0.740400    0.388548    0.914068    11.00000   -1.20000
AFIX   0
C5    1    0.020675    0.401417    0.688566    11.00000    0.01425    0.02417 =
         0.02857   -0.00190    0.00384   -0.00554
AFIX  43
H5    2   -0.027993    0.381675    0.652216    11.00000   -1.20000
AFIX   0
C11   1    0.308773    0.638316    0.940422    11.00000    0.02338    0.03405 =
         0.02598   -0.00933    0.00347    0.00537
AFIX  43
H11   2    0.311098    0.724941    0.960507    11.00000   -1.20000
AFIX   0
C4    1    0.104427    0.313162    0.705675    11.00000    0.01472    0.01850 =
         0.02791   -0.00302    0.00520   -0.00404
AFIX  43
H4    2    0.111399    0.232504    0.681152    11.00000   -1.20000
AFIX   0
C24   1    0.359575    0.451023    0.533587    11.00000    0.02769    0.03665 =
         0.02365    0.00008    0.00706    0.00617
AFIX  43
H24   2    0.345379    0.482099    0.490065    11.00000   -1.20000
AFIX   0
C23   1    0.429190    0.521659    0.577197    11.00000    0.02421    0.02550 =
         0.02824    0.00343    0.01090    0.00099
AFIX  43
H23   2    0.463414    0.601508    0.563321    11.00000   -1.20000
AFIX   0
C12   1    0.370100    0.531526    0.967503    11.00000    0.02057    0.04634 =
         0.02006   -0.00370    0.00248    0.00730
AFIX  43
H12   2    0.410252    0.543648    1.008067    11.00000   -1.20000
AFIX   0
C30   1   -0.041035    0.726322    0.584831    11.00000    0.02749    0.03087 =
         0.02934    0.00072    0.00677    0.00139
AFIX  23
H30A  2   -0.032401    0.761318    0.630072    11.00000   -1.20000
H30B  2   -0.107552    0.671524    0.580022    11.00000   -1.20000
AFIX   0
C18   1    0.792282    0.389459    0.821911    11.00000    0.01616    0.01878 =
         0.03269    0.00087    0.00154    0.00100
AFIX  43
H18   2    0.865816    0.407650    0.833780    11.00000   -1.20000
AFIX   0
C13   1    0.372830    0.409116    0.935964    11.00000    0.01960    0.03357 =
         0.01938    0.00641    0.00574    0.00636
AFIX  43
H13   2    0.414051    0.337437    0.955696    11.00000   -1.20000
AFIX   0
C29   1   -0.045152    0.841241    0.536152    11.00000    0.03553    0.03111 =
         0.03050    0.00253    0.00537    0.00342
AFIX  23
H29A  2    0.004239    0.915369    0.550628    11.00000   -1.20000
H29B  2   -0.118926    0.877656    0.528751    11.00000   -1.20000
AFIX   0
C27   1    0.071751    0.668309    0.502610    11.00000    0.03736    0.04020 =
         0.03398    0.00085    0.01214    0.00323
AFIX  23
H27A  2    0.063669    0.582393    0.477988    11.00000   -1.20000
H27B  2    0.145988    0.701915    0.499309    11.00000   -1.20000
AFIX   0
C28   1   -0.008245    0.771428    0.474908    11.00000    0.03603    0.04785 =
         0.02648    0.00086    0.00558    0.00436
AFIX  23
H28A  2   -0.069223    0.727167    0.449941    11.00000   -1.20000
H28B  2    0.026168    0.836566    0.446183    11.00000   -1.20000
AFIX   0
HKLF 5


REM  23eh179_amb-1147_twin1_hklf4_a.res in P2(1)/c
REM wR2 = 0.1279, GooF = S = 1.163, Restrained GooF = 1.163 for all data
REM R1 = 0.0398 for 15762 Fo > 4sig(Fo) and 0.0631 for all 23178 data
REM 309 parameters refined using 0 restraints

END

WGHT      0.0503      0.9906

REM Highest difference peak  1.212,  deepest hole -1.416,  1-sigma level  0.190
Q1    1   0.4155  0.3754  0.7582  11.00000  0.05    1.21
Q2    1   0.3544  0.3213  0.7586  11.00000  0.05    0.90
Q3    1   0.1823  0.6379  0.6596  11.00000  0.05    0.89
Q4    1   0.0647  0.3823  0.6988  11.00000  0.05    0.84
;
_shelx_res_checksum              28059
####################################################################### 
# 
# This file contains crystal structure data downloaded from the 
# Cambridge Structural Database (CSD) hosted by the Cambridge 
# Crystallographic Data Centre (CCDC).
# 
# Full information about CCDC data access policies and citation 
# guidelines are available at http://www.ccdc.cam.ac.uk/access/V1 
# 
# Audit and citation data items may have been added by the CCDC. 
# Please retain this information to preserve the provenance of 
# this file and to allow appropriate attribution of the data. 
# 
#######################################################################

data_23eh196_amb-1137-2
_database_code_depnum_ccdc_archive 'CCDC 2326089'
loop_
_audit_author_name
_audit_author_address
'Lorraine A. Malaspina'
;University of Bern
Switzerland
;
_audit_update_record             
;
2024-01-17 deposited with the CCDC.	2024-04-03 downloaded from the CCDC.
;
_audit_creation_date             2023-09-28
_audit_creation_method           
;
Olex2 1.5
(compiled 2023.03.06 svn.rbb2c1857 for OlexSys, GUI svn.r6748)
;
_shelx_SHELXL_version_number     2018/3
_chemical_name_common            ?
_chemical_name_systematic        ?
_chemical_formula_moiety         'C38 H52 N4 Na2 Ni'
_chemical_formula_sum            'C38 H52 N4 Na2 Ni'
_chemical_formula_weight         669.52
_chemical_melting_point          ?
_chemical_oxdiff_formula         'C152  H204  N16  Na8  Ni4  Mn1  '
_chemical_oxdiff_usercomment     AMB-1137-2
loop_
_atom_type_symbol
_atom_type_description
_atom_type_scat_dispersion_real
_atom_type_scat_dispersion_imag
_atom_type_scat_source
C C 0.0033 0.0016 'International Tables Vol C Tables 4.2.6.8 and 6.1.1.4'
H H 0.0000 0.0000 'International Tables Vol C Tables 4.2.6.8 and 6.1.1.4'
N N 0.0061 0.0033 'International Tables Vol C Tables 4.2.6.8 and 6.1.1.4'
Na Na 0.0362 0.0249 'International Tables Vol C Tables 4.2.6.8 and 6.1.1.4'
Ni Ni 0.3393 1.1124 'International Tables Vol C Tables 4.2.6.8 and 6.1.1.4'

_shelx_space_group_comment       
;
The symmetry employed for this shelxl refinement is uniquely defined
by the following loop, which should always be used as a source of
symmetry information in preference to the above space-group names.
They are only intended as comments.
;
_space_group_crystal_system      monoclinic
_space_group_IT_number           14
_space_group_name_H-M_alt        'P 1 21/n 1'
_space_group_name_Hall           '-P 2yn'
loop_
_space_group_symop_operation_xyz
'x, y, z'
'-x+1/2, y+1/2, -z+1/2'
'-x, -y, -z'
'x-1/2, -y-1/2, z-1/2'

_cell_length_a                   10.5871(2)
_cell_length_b                   22.0003(3)
_cell_length_c                   16.2275(2)
_cell_angle_alpha                90
_cell_angle_beta                 94.8440(10)
_cell_angle_gamma                90
_cell_volume                     3766.20(10)
_cell_formula_units_Z            4
_cell_measurement_reflns_used    37271
_cell_measurement_temperature    100.00(10)
_cell_measurement_theta_max      30.7360
_cell_measurement_theta_min      2.2290
_shelx_estimated_absorpt_T_max   0.962
_shelx_estimated_absorpt_T_min   0.864
_exptl_absorpt_coefficient_mu    0.568
_exptl_absorpt_correction_T_max  0.964
_exptl_absorpt_correction_T_min  0.910
_exptl_absorpt_correction_type   analytical
_exptl_absorpt_process_details   
;
CrysAlisPro 1.171.42.89a (Rigaku Oxford Diffraction, 2023)
Analytical numeric absorption correction using a multifaceted crystal
model based on expressions derived by R.C. Clark & J.S. Reid.
(Clark, R. C. & Reid, J. S. (1995). Acta Cryst. A51, 887-897)
Empirical absorption correction using spherical harmonics,
implemented in SCALE3 ABSPACK scaling algorithm.
;
_exptl_absorpt_special_details   ?
_exptl_crystal_colour            purple
_exptl_crystal_density_diffrn    1.181
_exptl_crystal_density_meas      ?
_exptl_crystal_density_method    ?
_exptl_crystal_description       block
_exptl_crystal_F_000             1432
loop_
_exptl_crystal_face_index_h
_exptl_crystal_face_index_k
_exptl_crystal_face_index_l
_exptl_crystal_face_perp_dist
0 1 1 0.1140
0 -1 -1 0.1045
0 0 1 0.1331
-1 1 1 0.0664
1 -1 -1 0.0749
1 -1 0 0.0441
1 -1 1 0.0802
1 0 0 0.0460
-1 0 -1 0.0674
-1 0 0 0.0231
-1 0 1 0.0620
1 1 -1 0.0859
-1 -1 1 0.0714
1 1 0 0.0441
1 1 1 0.0775
-1 -1 -1 0.0654
0 1 0 0.0418
0 -1 0 0.0513
0 -1 1 0.1091
0 1 -1 0.1091
3 -28 9 0.0629
-2 30 4 0.0441

_exptl_crystal_size_max          0.266
_exptl_crystal_size_mid          0.093
_exptl_crystal_size_min          0.069
loop_
_exptl_oxdiff_crystal_face_indexfrac_h
_exptl_oxdiff_crystal_face_indexfrac_k
_exptl_oxdiff_crystal_face_indexfrac_l
_exptl_oxdiff_crystal_face_x
_exptl_oxdiff_crystal_face_y
_exptl_oxdiff_crystal_face_z
0.0000 0.9994 0.9994 -0.0317 0.0089 0.0433
-0.0000 -0.9994 -0.9994 0.0317 -0.0089 -0.0433
-0.0001 0.0000 0.9994 -0.0014 -0.0022 0.0437
-0.9994 1.0002 0.9996 -0.0545 -0.0536 0.0338
0.9994 -1.0002 -0.9996 0.0545 0.0536 -0.0338
0.9993 -1.0002 -0.0002 0.0531 0.0513 0.0100
0.9993 -1.0002 0.9992 0.0517 0.0491 0.0537
0.9994 -0.0008 -0.0001 0.0229 0.0625 0.0096
-0.9994 0.0008 -0.9993 -0.0214 -0.0602 -0.0533
-0.9994 0.0008 0.0001 -0.0229 -0.0625 -0.0096
-0.9995 0.0008 0.9995 -0.0243 -0.0647 0.0342
0.9996 0.9986 -0.9995 -0.0060 0.0758 -0.0346
-0.9996 -0.9986 0.9995 0.0060 -0.0758 0.0346
0.9995 0.9986 -0.0001 -0.0074 0.0736 0.0092
0.9995 0.9986 0.9993 -0.0088 0.0714 0.0529
-0.9995 -0.9986 -0.9993 0.0088 -0.0714 -0.0529
0.0001 0.9994 0.0000 -0.0302 0.0111 -0.0004
-0.0001 -0.9994 -0.0000 0.0302 -0.0111 0.0004
-0.0001 -0.9994 0.9994 0.0288 -0.0134 0.0442
0.0001 0.9994 -0.9994 -0.0288 0.0134 -0.0442
2.9951 -27.9853 8.9933 0.9026 -0.1444 0.4339
-1.9962 29.9834 3.9988 -0.9587 0.2002 0.1435

_exptl_transmission_factor_max   ?
_exptl_transmission_factor_min   ?
_diffrn_reflns_av_R_equivalents  0.0436
_diffrn_reflns_av_unetI/netI     0.0275
_diffrn_reflns_Laue_measured_fraction_full 0.998
_diffrn_reflns_Laue_measured_fraction_max 0.999
_diffrn_reflns_limit_h_max       15
_diffrn_reflns_limit_h_min       -15
_diffrn_reflns_limit_k_max       31
_diffrn_reflns_limit_k_min       -31
_diffrn_reflns_limit_l_max       23
_diffrn_reflns_limit_l_min       -23
_diffrn_reflns_number            114953
_diffrn_reflns_point_group_measured_fraction_full 0.998
_diffrn_reflns_point_group_measured_fraction_max 0.999
_diffrn_reflns_theta_full        25.242
_diffrn_reflns_theta_max         30.508
_diffrn_reflns_theta_min         2.141
_diffrn_ambient_environment      N~2~
_diffrn_ambient_temperature      100.00(10)
_diffrn_detector                 'Hybrid Pixel Array Detector'
_diffrn_detector_area_resol_mean 10.0000
_diffrn_detector_type            'HyPix-Arc 100'
_diffrn_measured_fraction_theta_full 0.998
_diffrn_measured_fraction_theta_max 0.999
_diffrn_measurement_details      
;
List of Runs (angles in degrees, time in seconds):

  # Type    Start    End  Width  t~exp~   \w     \q     \k     \f   Frames
#--------------------------------------------------------------------------
  1  \w    -78.00 -20.00   0.50   10.00    --  -13.54 137.00  11.00  116
  2  \w    -75.00 -18.00   0.50   10.00    --  -13.54 133.00-166.00  114
  3  \w    -18.00  54.00   0.50   10.00    --   13.07 -99.00-120.00  144
  4  \w    -64.00  35.00   0.50   10.00    --   13.07 -57.00   0.00  198
  5  \w     -7.00  94.00   0.50   10.00    --   13.07  38.00 150.00  202
  6  \w    -19.00  29.00   0.50   10.00    --  -13.54 -99.00 120.00   96
  7  \w    -87.00 -42.00   0.50   10.00    --  -13.54-178.00-180.00   90
  8  \w    -19.00  29.00   0.50   10.00    --  -13.54 -99.00-120.00   96
  9  \w     -8.00  90.00   0.50   10.00    --   13.07  57.00  30.00  196
 10  \w    -18.00   7.00   0.50   10.00    --   13.07 -99.00   0.00   50
 11  \w    -18.00  54.00   0.50   10.00    --   13.07 -99.00 150.00  144
 12  \w    -87.00 -42.00   0.50   10.00    --  -13.54-178.00  30.00   90
 13  \w    -94.00   7.00   0.50   10.00    --  -13.54 -38.00-150.00  202
;
_diffrn_measurement_device       'four-circle diffractometer'
_diffrn_measurement_device_type  'XtaLAB Synergy R, HyPix-Arc 100'
_diffrn_measurement_method       '\w scans'
_diffrn_orient_matrix_type       
'CrysAlisPro convention (1999,Acta A55,543-557)'
_diffrn_orient_matrix_UB_11      0.0228440000
_diffrn_orient_matrix_UB_12      -0.0302633000
_diffrn_orient_matrix_UB_13      -0.0014196000
_diffrn_orient_matrix_UB_21      0.0625124000
_diffrn_orient_matrix_UB_22      0.0111358000
_diffrn_orient_matrix_UB_23      -0.0022213000
_diffrn_orient_matrix_UB_31      0.0095762000
_diffrn_orient_matrix_UB_32      -0.0004145000
_diffrn_orient_matrix_UB_33      0.0437702000
_diffrn_radiation_monochromator  mirror
_diffrn_radiation_probe          x-ray
_diffrn_radiation_type           'Mo K\a'
_diffrn_radiation_wavelength     0.71073
_diffrn_source                   'micro-focus sealed X-ray tube'
_diffrn_source_type              'Mova (Mo) X-ray Source'
_reflns_Friedel_coverage         0.000
_reflns_Friedel_fraction_full    .
_reflns_Friedel_fraction_max     .
_reflns_number_gt                8371
_reflns_number_total             11482
_reflns_special_details          
;
 Reflections were merged by SHELXL according to the crystal
 class for the calculation of statistics and refinement.
 
 _reflns_Friedel_fraction is defined as the number of unique
 Friedel pairs measured divided by the number that would be
 possible theoretically, ignoring centric projections and
 systematic absences.
;
_reflns_threshold_expression     'I > 2\s(I)'
_computing_cell_refinement       'CrysAlisPro 1.171.42.89a (Rigaku OD, 2023)'
_computing_data_collection       'CrysAlisPro 1.171.42.89a (Rigaku OD, 2023)'
_computing_data_reduction        'CrysAlisPro 1.171.42.89a (Rigaku OD, 2023)'
_computing_molecular_graphics    'Olex2 1.5 (Dolomanov et al., 2009)'
_computing_publication_material  'Olex2 1.5 (Dolomanov et al., 2009)'
_computing_structure_refinement  'SHELXL 2018/3 (Sheldrick, 2015)'
_computing_structure_solution    'SHELXT 2018/2 (Sheldrick, 2018)'
_refine_diff_density_max         0.441
_refine_diff_density_min         -0.311
_refine_diff_density_rms         0.050
_refine_ls_extinction_coef       .
_refine_ls_extinction_method     none
_refine_ls_goodness_of_fit_ref   1.023
_refine_ls_hydrogen_treatment    constr
_refine_ls_matrix_type           full
_refine_ls_number_parameters     486
_refine_ls_number_reflns         11482
_refine_ls_number_restraints     100
_refine_ls_R_factor_all          0.0672
_refine_ls_R_factor_gt           0.0429
_refine_ls_restrained_S_all      1.029
_refine_ls_shift/su_max          0.001
_refine_ls_shift/su_mean         0.000
_refine_ls_structure_factor_coef Fsqd
_refine_ls_weighting_details     
'w=1/[\s^2^(Fo^2^)+(0.0492P)^2^+0.9235P] where P=(Fo^2^+2Fc^2^)/3'
_refine_ls_weighting_scheme      calc
_refine_ls_wR_factor_gt          0.0962
_refine_ls_wR_factor_ref         0.1051
_refine_special_details          ?
_olex2_refinement_description    
;
1. Fixed Uiso
 At 1.2 times of:
  All C(H) groups, All C(H,H) groups
 At 1.5 times of:
  All C(H,H,H) groups
2. Restrained distances
 N2-C18A \\sim N2-C18
 with sigma of 0.02
 N4-C24 \\sim N4-C24A
 with sigma of 0.02
 N4-C23A \\sim N4-C23
 with sigma of 0.02
 N1-C14A \\sim N1-C14
 with sigma of 0.02
3. Uiso/Uaniso restraints and constraints
Uanis(C15) \\sim Ueq, Uanis(C15A) \\sim Ueq, Uanis(C16) \\sim Ueq, Uanis(C16A)
\\sim Ueq: with sigma of 0.01 and sigma for terminal atoms of 0.02
Uanis(C22) \\sim Ueq, Uanis(C22A) \\sim Ueq, Uanis(C21) \\sim Ueq, Uanis(C21A)
\\sim Ueq: with sigma of 0.01 and sigma for terminal atoms of 0.02
Uanis(C18A) \\sim Ueq, Uanis(C18) \\sim Ueq: with sigma of 0.01 and sigma for
terminal atoms of 0.02
Uanis(C23A) \\sim Ueq, Uanis(C23) \\sim Ueq, Uanis(C24A) \\sim Ueq, Uanis(C24)
\\sim Ueq: with sigma of 0.01 and sigma for terminal atoms of 0.02
Uanis(C14A) \\sim Ueq, Uanis(C14) \\sim Ueq: with sigma of 0.01 and sigma for
terminal atoms of 0.02
4. Others
 Sof(C15A)=Sof(H15C)=Sof(H15D)=Sof(C16A)=Sof(H16C)=Sof(H16D)=1-FVAR(1)
 Sof(C15)=Sof(H15A)=Sof(H15B)=Sof(C16)=Sof(H16A)=Sof(H16B)=FVAR(1)
 Sof(C22A)=Sof(H22C)=Sof(H22D)=Sof(C21A)=Sof(H21C)=Sof(H21D)=1-FVAR(2)
 Sof(C21)=Sof(H21A)=Sof(H21B)=Sof(C22)=Sof(H22B)=Sof(H22A)=FVAR(2)
 Sof(C18A)=Sof(H18D)=Sof(H18E)=Sof(H18F)=1-FVAR(3)
 Sof(C18)=Sof(H18A)=Sof(H18B)=Sof(H18C)=FVAR(3)
 Sof(C24A)=Sof(H24D)=Sof(H24E)=Sof(H24F)=Sof(C23A)=Sof(H23D)=Sof(H23E)=
 Sof(H23F)=1-FVAR(4)
 Sof(C24)=Sof(H24A)=Sof(H24B)=Sof(H24C)=Sof(C23)=Sof(H23A)=Sof(H23B)=Sof(H23C)=
 FVAR(4)
 Sof(C14A)=Sof(H14D)=Sof(H14E)=Sof(H14F)=1-FVAR(5)
 Sof(C14)=Sof(H14A)=Sof(H14B)=Sof(H14C)=FVAR(5)
5.a Ternary CH refined with riding coordinates:
 C25(H25), C26(H26), C27(H27)
5.b Secondary CH2 refined with riding coordinates:
 C15(H15A,H15B), C21(H21A,H21B), C22(H22B,H22A), C16(H16A,H16B), C15A(H15C,
 H15D), C16A(H16C,H16D), C22A(H22C,H22D), C21A(H21C,H21D)
5.c Me refined with riding coordinates:
 C14(H14A,H14B,H14C), C13(H13B,H13C,H13A), C24(H24A,H24B,H24C), C23(H23A,H23B,
 H23C), C18(H18A,H18B,H18C), C18A(H18D,H18E,H18F), C24A(H24D,H24E,H24F),
 C23A(H23D,H23E,H23F), C14A(H14D,H14E,H14F)
5.d Aromatic/amide H refined with riding coordinates:
 C8(H8), C9(H9), C37(H37), C12(H12), C10(H10), C11(H11), C2(H2), C30(H30),
 C35(H35), C28(H28), C6(H6), C32(H32), C34(H34), C4(H4), C5(H5), C3(H3),
 C33(H33)
5.e Idealised Me refined as rotating group:
 C17(H17A,H17B,H17C), C20(H20A,H20B,H20C), C19(H19A,H19B,H19C)
;
_atom_sites_solution_hydrogens   geom
_atom_sites_solution_primary     dual
_atom_sites_solution_secondary   ?
loop_
_atom_site_label
_atom_site_type_symbol
_atom_site_fract_x
_atom_site_fract_y
_atom_site_fract_z
_atom_site_U_iso_or_equiv
_atom_site_adp_type
_atom_site_occupancy
_atom_site_site_symmetry_order
_atom_site_calc_flag
_atom_site_refinement_flags_posn
_atom_site_refinement_flags_adp
_atom_site_refinement_flags_occupancy
_atom_site_disorder_assembly
_atom_site_disorder_group
Ni1 Ni 0.60102(2) 0.53963(2) 0.30023(2) 0.03314(6) Uani 1 1 d . . . . .
Na1 Na 0.64307(6) 0.66247(3) 0.23129(4) 0.03644(14) Uani 1 1 d . . . . .
Na2 Na 0.35389(6) 0.47783(3) 0.25062(4) 0.04013(15) Uani 1 1 d . . . . .
N1 N 0.63947(13) 0.76798(5) 0.18475(8) 0.0382(3) Uani 1 1 d D . . . .
N4 N 0.17094(13) 0.45834(6) 0.14927(9) 0.0435(3) Uani 1 1 d D . . . .
N2 N 0.83776(14) 0.67327(7) 0.16375(9) 0.0478(3) Uani 1 1 d D . . . .
N3 N 0.16282(15) 0.49494(7) 0.32822(9) 0.0507(4) Uani 1 1 d . . . . .
C7 C 0.49825(14) 0.56773(6) 0.20230(8) 0.0299(3) Uani 1 1 d . . . . .
C8 C 0.39803(14) 0.61092(6) 0.20122(9) 0.0325(3) Uani 1 1 d . . . . .
H8 H 0.368450 0.622410 0.252647 0.039 Uiso 1 1 calc R U . . .
C38 C 0.57529(15) 0.40935(7) 0.26233(9) 0.0346(3) Uani 1 1 d . . . . .
C9 C 0.34042(15) 0.63749(6) 0.12956(9) 0.0351(3) Uani 1 1 d . . . . .
H9 H 0.273430 0.665838 0.133219 0.042 Uiso 1 1 calc R U . . .
C36 C 0.45174(15) 0.33037(7) 0.18359(9) 0.0360(3) Uani 1 1 d . . . . .
C37 C 0.54705(14) 0.37583(6) 0.19051(9) 0.0334(3) Uani 1 1 d . . . . .
H37 H 0.593568 0.383699 0.144091 0.040 Uiso 1 1 calc R U . . .
C12 C 0.53095(15) 0.55283(7) 0.12172(9) 0.0344(3) Uani 1 1 d . . . . .
H12 H 0.593988 0.522646 0.116592 0.041 Uiso 1 1 calc R U . . .
C25 C 0.67166(16) 0.45614(7) 0.27020(10) 0.0419(4) Uani 1 1 d . . . . .
H25 H 0.734298 0.456068 0.227398 0.050 Uiso 1 1 calc R U . . .
C10 C 0.38056(15) 0.62268(7) 0.05339(9) 0.0376(3) Uani 1 1 d . . . . .
H10 H 0.343521 0.641436 0.004439 0.045 Uiso 1 1 calc R U . . .
C29 C 0.50260(17) 0.39806(8) 0.33280(9) 0.0427(4) Uani 1 1 d . . . . .
C1 C 0.63135(16) 0.61149(7) 0.37090(9) 0.0396(3) Uani 1 1 d . . . . .
C11 C 0.47619(16) 0.57979(7) 0.04969(9) 0.0392(3) Uani 1 1 d . . . . .
H11 H 0.504426 0.568774 -0.002299 0.047 Uiso 1 1 calc R U . . .
C31 C 0.38059(16) 0.31979(7) 0.25357(10) 0.0435(4) Uani 1 1 d . . . . .
C2 C 0.53634(19) 0.64768(8) 0.40112(9) 0.0447(4) Uani 1 1 d . . . . .
H2 H 0.450451 0.636257 0.388014 0.054 Uiso 1 1 calc R U . . .
C30 C 0.40837(18) 0.35448(8) 0.32584(10) 0.0469(4) Uani 1 1 d . . . . .
H30 H 0.360202 0.347600 0.371766 0.056 Uiso 1 1 calc R U . . .
C35 C 0.42647(18) 0.29429(7) 0.11231(10) 0.0446(4) Uani 1 1 d . . . . .
H35 H 0.473110 0.300944 0.065617 0.054 Uiso 1 1 calc R U . . .
C26 C 0.7171(2) 0.47874(9) 0.35118(12) 0.0553(5) Uani 1 1 d . . . . .
H26 H 0.808891 0.488448 0.364318 0.066 Uiso 1 1 calc R U . . .
C28 C 0.5319(2) 0.43403(10) 0.40616(11) 0.0587(5) Uani 1 1 d . . . . .
H28 H 0.476750 0.432649 0.449367 0.070 Uiso 1 1 calc R U . . .
C6 C 0.7558(2) 0.63227(9) 0.39497(11) 0.0537(5) Uani 1 1 d . . . . .
H6 H 0.825370 0.609617 0.377845 0.064 Uiso 1 1 calc R U . . .
C32 C 0.28666(19) 0.27406(9) 0.24722(13) 0.0576(5) Uani 1 1 d . . . . .
H32 H 0.238072 0.266796 0.292842 0.069 Uiso 1 1 calc R U . . .
C34 C 0.3352(2) 0.24951(8) 0.10930(12) 0.0584(5) Uani 1 1 d . . . . .
H34 H 0.320358 0.225036 0.061224 0.070 Uiso 1 1 calc R U . . .
C4 C 0.6838(3) 0.71804(10) 0.46941(11) 0.0716(7) Uani 1 1 d . . . . .
H4 H 0.701004 0.753691 0.501449 0.086 Uiso 1 1 calc R U . . .
C17 C 0.94899(18) 0.66701(10) 0.22078(13) 0.0572(5) Uani 1 1 d . . . . .
H17A H 0.947181 0.697707 0.264424 0.086 Uiso 1 1 calc R U . . .
H17B H 1.025037 0.672718 0.191150 0.086 Uiso 1 1 calc R U . . .
H17C H 0.950385 0.626357 0.245517 0.086 Uiso 1 1 calc R U . . .
C5 C 0.7811(3) 0.68425(11) 0.44245(12) 0.0683(7) Uani 1 1 d . . . . .
H5 H 0.866349 0.696404 0.456273 0.082 Uiso 1 1 calc R U . . .
C3 C 0.5611(3) 0.69954(9) 0.44938(10) 0.0622(6) Uani 1 1 d . . . . .
H3 H 0.492835 0.722123 0.468441 0.075 Uiso 1 1 calc R U . . .
C20 C 0.1507(2) 0.45168(9) 0.39544(14) 0.0647(5) Uani 1 1 d . . . . .
H20A H 0.141871 0.410477 0.372726 0.097 Uiso 1 1 calc R U . . .
H20B H 0.075629 0.461776 0.424162 0.097 Uiso 1 1 calc R U . . .
H20C H 0.226377 0.453775 0.434495 0.097 Uiso 1 1 calc R U . . .
C27 C 0.6369(2) 0.46997(10) 0.41490(12) 0.0627(6) Uani 1 1 d . . . . .
H27 H 0.663426 0.486972 0.470847 0.075 Uiso 1 1 calc R U . . .
C14 C 0.5454(8) 0.7799(5) 0.1171(4) 0.0488(15) Uani 0.66(4) 1 d D U P A 1
H14A H 0.558347 0.752356 0.071200 0.073 Uiso 0.66(4) 1 calc R U P A 1
H14B H 0.460572 0.773489 0.135560 0.073 Uiso 0.66(4) 1 calc R U P A 1
H14C H 0.553211 0.822095 0.098756 0.073 Uiso 0.66(4) 1 calc R U P A 1
C33 C 0.2640(2) 0.24013(9) 0.17743(14) 0.0658(6) Uani 1 1 d . . . . .
H33 H 0.199649 0.209916 0.174761 0.079 Uiso 1 1 calc R U . . .
C13 C 0.6291(2) 0.80642(9) 0.25649(13) 0.0597(5) Uani 1 1 d . . . . .
H13B H 0.695856 0.795675 0.299585 0.090 Uiso 1 1 calc R U . . .
H13C H 0.638609 0.849086 0.240779 0.090 Uiso 1 1 calc R U . . .
H13A H 0.545970 0.800480 0.277583 0.090 Uiso 1 1 calc R U . . .
C19 C 0.1705(2) 0.55630(9) 0.36219(14) 0.0631(5) Uani 1 1 d . . . . .
H19A H 0.249795 0.560854 0.397448 0.095 Uiso 1 1 calc R U . . .
H19B H 0.098469 0.563455 0.395074 0.095 Uiso 1 1 calc R U . . .
H19C H 0.168530 0.585832 0.316892 0.095 Uiso 1 1 calc R U . . .
C15 C 0.7727(3) 0.77818(12) 0.1634(2) 0.0365(7) Uani 0.648(6) 1 d . U P A 1
H15A H 0.828587 0.783103 0.215030 0.044 Uiso 0.648(6) 1 calc R U P A 1
H15B H 0.776296 0.816266 0.131201 0.044 Uiso 0.648(6) 1 calc R U P A 1
C24 C 0.1319(4) 0.39602(16) 0.1361(3) 0.0534(10) Uani 0.784(13) 1 d D U P B 1
H24A H 0.201718 0.372688 0.115658 0.080 Uiso 0.784(13) 1 calc R U P B 1
H24B H 0.109251 0.378493 0.188347 0.080 Uiso 0.784(13) 1 calc R U P B 1
H24C H 0.058311 0.394536 0.095231 0.080 Uiso 0.784(13) 1 calc R U P B 1
C21 C 0.0491(4) 0.4835(2) 0.2686(3) 0.0481(9) Uani 0.698(7) 1 d . U P B 1
H21A H -0.022960 0.508277 0.284771 0.058 Uiso 0.698(7) 1 calc R U P B 1
H21B H 0.024696 0.440182 0.271202 0.058 Uiso 0.698(7) 1 calc R U P B 1
C23 C 0.2013(5) 0.48459(18) 0.0688(2) 0.0539(10) Uani 0.784(13) 1 d D U P B 1
H23A H 0.227994 0.526983 0.076942 0.081 Uiso 0.784(13) 1 calc R U P B 1
H23B H 0.270003 0.461216 0.047163 0.081 Uiso 0.784(13) 1 calc R U P B 1
H23C H 0.125977 0.482889 0.029444 0.081 Uiso 0.784(13) 1 calc R U P B 1
C22 C 0.0763(2) 0.49957(14) 0.18008(16) 0.0441(8) Uani 0.698(7) 1 d . U P B 1
H22B H -0.003284 0.497024 0.143534 0.053 Uiso 0.698(7) 1 calc R U P B 1
H22A H 0.107727 0.541899 0.178506 0.053 Uiso 0.698(7) 1 calc R U P B 1
C16 C 0.8212(2) 0.72603(13) 0.11358(17) 0.0401(8) Uani 0.648(6) 1 d . U P A 1
H16A H 0.759881 0.717403 0.065500 0.048 Uiso 0.648(6) 1 calc R U P A 1
H16B H 0.902978 0.737494 0.092560 0.048 Uiso 0.648(6) 1 calc R U P A 1
C18 C 0.8444(3) 0.6189(4) 0.1047(3) 0.0675(16) Uani 0.696(14) 1 d D U P A 1
H18A H 0.855855 0.581364 0.136861 0.101 Uiso 0.696(14) 1 calc R U P A 1
H18B H 0.765468 0.616505 0.068610 0.101 Uiso 0.696(14) 1 calc R U P A 1
H18C H 0.916004 0.624320 0.070855 0.101 Uiso 0.696(14) 1 calc R U P A 1
C15A C 0.7373(7) 0.7779(3) 0.1261(4) 0.0441(14) Uani 0.352(6) 1 d . U P A 2
H15C H 0.751368 0.822016 0.118851 0.053 Uiso 0.352(6) 1 calc R U P A 2
H15D H 0.709016 0.760266 0.071538 0.053 Uiso 0.352(6) 1 calc R U P A 2
C16A C 0.8573(5) 0.7481(2) 0.1602(3) 0.0391(14) Uani 0.352(6) 1 d . U P A 2
H16C H 0.881699 0.763760 0.216495 0.047 Uiso 0.352(6) 1 calc R U P A 2
H16D H 0.926319 0.757904 0.124832 0.047 Uiso 0.352(6) 1 calc R U P A 2
C22A C 0.0545(6) 0.4592(5) 0.2017(5) 0.060(2) Uani 0.302(7) 1 d . U P B 2
H22C H -0.024273 0.463958 0.164836 0.072 Uiso 0.302(7) 1 calc R U P B 2
H22D H 0.049435 0.420151 0.231659 0.072 Uiso 0.302(7) 1 calc R U P B 2
C21A C 0.0658(12) 0.5093(6) 0.2610(8) 0.064(3) Uani 0.302(7) 1 d . U P B 2
H21C H -0.016735 0.516086 0.283993 0.077 Uiso 0.302(7) 1 calc R U P B 2
H21D H 0.089279 0.546967 0.232708 0.077 Uiso 0.302(7) 1 calc R U P B 2
C18A C 0.8378(8) 0.6525(6) 0.0882(4) 0.051(2) Uani 0.304(14) 1 d D U P A 2
H18D H 0.755321 0.660451 0.058135 0.076 Uiso 0.304(14) 1 calc R U P A 2
H18E H 0.904531 0.672760 0.060168 0.076 Uiso 0.304(14) 1 calc R U P A 2
H18F H 0.853636 0.608566 0.089869 0.076 Uiso 0.304(14) 1 calc R U P A 2
C24A C 0.168(2) 0.3975(6) 0.1087(12) 0.069(5) Uani 0.216(13) 1 d D U P B 2
H24D H 0.178490 0.365756 0.151066 0.104 Uiso 0.216(13) 1 calc R U P B 2
H24E H 0.086797 0.392043 0.075998 0.104 Uiso 0.216(13) 1 calc R U P B 2
H24F H 0.237273 0.394768 0.072340 0.104 Uiso 0.216(13) 1 calc R U P B 2
C23A C 0.1569(16) 0.5052(8) 0.0934(12) 0.066(4) Uani 0.216(13) 1 d D U P B 2
H23D H 0.159375 0.544066 0.123031 0.098 Uiso 0.216(13) 1 calc R U P B 2
H23E H 0.225865 0.503903 0.056748 0.098 Uiso 0.216(13) 1 calc R U P B 2
H23F H 0.075389 0.501178 0.060405 0.098 Uiso 0.216(13) 1 calc R U P B 2
C14A C 0.521(3) 0.7875(12) 0.134(2) 0.076(5) Uani 0.34(4) 1 d D U P A 2
H14D H 0.512769 0.765114 0.081871 0.114 Uiso 0.34(4) 1 calc R U P A 2
H14E H 0.446784 0.778977 0.165025 0.114 Uiso 0.34(4) 1 calc R U P A 2
H14F H 0.524657 0.831211 0.122971 0.114 Uiso 0.34(4) 1 calc R U P A 2

loop_
_atom_site_aniso_label
_atom_site_aniso_U_11
_atom_site_aniso_U_22
_atom_site_aniso_U_33
_atom_site_aniso_U_23
_atom_site_aniso_U_13
_atom_site_aniso_U_12
Ni1 0.03702(11) 0.03009(10) 0.03127(10) -0.00076(7) -0.00328(7) -0.00012(8)
Na1 0.0416(3) 0.0289(3) 0.0384(3) 0.0026(2) 0.0008(2) -0.0052(2)
Na2 0.0345(3) 0.0308(3) 0.0532(4) 0.0096(3) -0.0073(3) -0.0018(2)
N1 0.0384(7) 0.0273(6) 0.0496(7) -0.0024(5) 0.0072(6) -0.0022(5)
N4 0.0379(7) 0.0423(7) 0.0489(8) -0.0066(6) -0.0039(6) 0.0035(6)
N2 0.0413(8) 0.0523(9) 0.0506(8) 0.0047(7) 0.0075(6) 0.0119(7)
N3 0.0502(9) 0.0545(9) 0.0465(8) 0.0018(7) -0.0014(7) -0.0009(7)
C7 0.0347(7) 0.0230(6) 0.0316(7) -0.0025(5) 0.0009(5) -0.0046(5)
C8 0.0394(8) 0.0263(6) 0.0319(7) -0.0039(5) 0.0042(6) -0.0012(6)
C38 0.0395(8) 0.0308(7) 0.0330(7) 0.0069(5) 0.0005(6) 0.0123(6)
C9 0.0370(8) 0.0253(7) 0.0426(8) -0.0016(6) 0.0012(6) 0.0031(6)
C36 0.0417(8) 0.0301(7) 0.0364(7) 0.0106(6) 0.0043(6) 0.0058(6)
C37 0.0397(8) 0.0303(7) 0.0309(7) 0.0080(5) 0.0071(6) 0.0074(6)
C12 0.0366(8) 0.0316(7) 0.0350(7) -0.0009(5) 0.0029(6) 0.0043(6)
C25 0.0445(9) 0.0368(8) 0.0433(8) 0.0016(6) -0.0029(7) 0.0109(7)
C10 0.0425(8) 0.0357(8) 0.0340(7) 0.0053(6) 0.0005(6) 0.0029(6)
C29 0.0547(10) 0.0420(8) 0.0317(7) 0.0091(6) 0.0061(7) 0.0217(8)
C1 0.0530(10) 0.0371(8) 0.0274(7) 0.0030(6) -0.0038(6) -0.0095(7)
C11 0.0454(9) 0.0430(8) 0.0298(7) -0.0004(6) 0.0064(6) 0.0059(7)
C31 0.0469(9) 0.0381(8) 0.0466(9) 0.0204(7) 0.0100(7) 0.0079(7)
C2 0.0645(11) 0.0404(8) 0.0293(7) -0.0038(6) 0.0033(7) -0.0097(8)
C30 0.0585(11) 0.0469(9) 0.0379(8) 0.0178(7) 0.0191(7) 0.0192(8)
C35 0.0608(11) 0.0328(8) 0.0396(8) 0.0106(6) 0.0003(7) -0.0024(7)
C26 0.0606(12) 0.0471(10) 0.0535(11) -0.0029(8) -0.0228(9) 0.0142(9)
C28 0.0789(14) 0.0643(12) 0.0331(8) 0.0023(8) 0.0056(9) 0.0315(11)
C6 0.0605(11) 0.0595(11) 0.0389(9) 0.0034(8) -0.0097(8) -0.0170(9)
C32 0.0549(11) 0.0509(10) 0.0682(13) 0.0302(10) 0.0127(9) -0.0014(9)
C34 0.0801(14) 0.0359(9) 0.0562(11) 0.0132(8) -0.0120(10) -0.0105(9)
C4 0.131(2) 0.0485(11) 0.0331(9) -0.0037(8) -0.0081(11) -0.0361(13)
C17 0.0461(10) 0.0628(12) 0.0617(11) -0.0061(9) -0.0005(9) 0.0013(9)
C5 0.0914(17) 0.0683(13) 0.0413(10) 0.0073(9) -0.0166(10) -0.0437(13)
C3 0.1067(18) 0.0466(10) 0.0339(8) -0.0095(7) 0.0095(10) -0.0085(11)
C20 0.0719(14) 0.0503(11) 0.0731(14) 0.0050(10) 0.0121(11) -0.0123(10)
C27 0.0840(15) 0.0603(12) 0.0394(9) -0.0064(8) -0.0204(10) 0.0270(11)
C14 0.046(3) 0.053(3) 0.047(2) 0.0030(17) 0.0015(18) -0.0081(17)
C33 0.0669(13) 0.0453(10) 0.0829(15) 0.0295(10) -0.0067(11) -0.0168(9)
C13 0.0742(14) 0.0436(10) 0.0616(12) -0.0127(9) 0.0071(10) -0.0072(9)
C19 0.0716(14) 0.0506(11) 0.0670(13) 0.0078(9) 0.0059(11) -0.0074(10)
C15 0.0335(15) 0.0279(12) 0.0476(18) 0.0043(12) 0.0008(12) -0.0057(11)
C24 0.0480(19) 0.0436(15) 0.067(2) 0.0060(14) -0.0055(15) -0.0089(12)
C21 0.0318(14) 0.055(2) 0.0572(19) -0.0042(18) 0.0005(12) -0.0048(16)
C23 0.060(2) 0.0443(16) 0.0557(17) 0.0012(12) -0.0039(15) -0.0109(14)
C22 0.0381(13) 0.0423(16) 0.0502(15) -0.0074(11) -0.0055(10) 0.0073(11)
C16 0.0342(13) 0.0529(16) 0.0338(14) 0.0009(12) 0.0059(10) 0.0011(11)
C18 0.0550(18) 0.071(4) 0.077(2) -0.034(2) 0.0085(16) 0.0076(19)
C15A 0.052(3) 0.038(3) 0.041(3) 0.002(2) -0.003(2) -0.008(2)
C16A 0.042(3) 0.035(2) 0.041(3) -0.0046(19) 0.013(2) -0.008(2)
C22A 0.041(3) 0.071(5) 0.067(4) -0.009(4) 0.000(3) -0.008(3)
C21A 0.051(5) 0.078(6) 0.063(5) -0.007(5) 0.001(4) 0.012(5)
C18A 0.064(4) 0.036(5) 0.053(4) -0.007(3) 0.012(3) -0.006(3)
C24A 0.069(10) 0.070(7) 0.062(9) 0.018(6) -0.034(7) -0.010(7)
C23A 0.051(7) 0.078(9) 0.064(8) 0.013(6) -0.015(6) 0.002(6)
C14A 0.093(9) 0.054(6) 0.076(10) 0.018(7) -0.029(7) -0.011(6)

_geom_special_details            
;
 All esds (except the esd in the dihedral angle between two l.s. planes)
 are estimated using the full covariance matrix.  The cell esds are taken
 into account individually in the estimation of esds in distances, angles
 and torsion angles; correlations between esds in cell parameters are only
 used when they are defined by crystal symmetry.  An approximate (isotropic)
 treatment of cell esds is used for estimating esds involving l.s. planes.
;
loop_
_geom_bond_atom_site_label_1
_geom_bond_atom_site_label_2
_geom_bond_distance
_geom_bond_site_symmetry_2
_geom_bond_publ_flag
Ni1 Na1 2.9729(6) . ?
Ni1 Na2 2.9978(6) . ?
Ni1 C7 1.9492(14) . ?
Ni1 C25 2.0573(16) . ?
Ni1 C1 1.9635(15) . ?
Ni1 C26 1.9538(17) . ?
Ni1 C27 2.416(2) . ?
Na1 N1 2.4402(14) . ?
Na1 N2 2.4264(16) . ?
Na1 C7 2.6067(14) . ?
Na1 C8 2.8356(16) . ?
Na1 C1 2.5404(15) . ?
Na1 C2 3.0828(17) . ?
Na1 C6 2.8958(18) . ?
Na1 C16 3.125(3) . ?
Na2 N4 2.4703(15) . ?
Na2 N3 2.5000(17) . ?
Na2 C7 2.6580(15) . ?
Na2 C8 3.0820(15) . ?
Na2 C38 2.7794(15) . ?
Na2 C29 2.6424(16) . ?
Na2 C30 3.0112(17) . ?
Na2 C22 3.100(2) . ?
N1 C14 1.443(7) . ?
N1 C13 1.451(2) . ?
N1 C15 1.497(3) . ?
N1 C15A 1.480(6) . ?
N1 C14A 1.506(14) . ?
N4 C24 1.443(4) . ?
N4 C23 1.487(4) . ?
N4 C22 1.470(3) . ?
N4 C22A 1.557(7) . ?
N4 C24A 1.490(14) . ?
N4 C23A 1.374(10) . ?
N2 C17 1.442(2) . ?
N2 C16 1.420(3) . ?
N2 C18 1.538(5) . ?
N2 C16A 1.661(5) . ?
N2 C18A 1.308(7) . ?
N3 C20 1.461(3) . ?
N3 C19 1.458(3) . ?
N3 C21 1.500(5) . ?
N3 C21A 1.468(12) . ?
C7 C8 1.423(2) . ?
C7 C12 1.419(2) . ?
C8 H8 0.9500 . ?
C8 C9 1.395(2) . ?
C38 C37 1.390(2) . ?
C38 C25 1.447(2) . ?
C38 C29 1.453(2) . ?
C9 H9 0.9500 . ?
C9 C10 1.380(2) . ?
C36 C37 1.418(2) . ?
C36 C31 1.434(2) . ?
C36 C35 1.410(2) . ?
C37 H37 0.9500 . ?
C12 H12 0.9500 . ?
C12 C11 1.393(2) . ?
C25 H25 1.0000 . ?
C25 C26 1.449(2) . ?
C10 H10 0.9500 . ?
C10 C11 1.389(2) . ?
C29 C30 1.381(3) . ?
C29 C28 1.441(3) . ?
C1 C2 1.403(3) . ?
C1 C6 1.418(2) . ?
C11 H11 0.9500 . ?
C31 C30 1.409(3) . ?
C31 C32 1.412(3) . ?
C2 H2 0.9500 . ?
C2 C3 1.396(2) . ?
C30 H30 0.9500 . ?
C35 H35 0.9500 . ?
C35 C34 1.378(3) . ?
C26 H26 1.0000 . ?
C26 C27 1.406(3) . ?
C28 H28 0.9500 . ?
C28 C27 1.362(3) . ?
C6 H6 0.9500 . ?
C6 C5 1.392(3) . ?
C32 H32 0.9500 . ?
C32 C33 1.361(3) . ?
C34 H34 0.9500 . ?
C34 C33 1.405(3) . ?
C4 H4 0.9500 . ?
C4 C5 1.371(4) . ?
C4 C3 1.374(3) . ?
C17 H17A 0.9800 . ?
C17 H17B 0.9800 . ?
C17 H17C 0.9800 . ?
C5 H5 0.9500 . ?
C3 H3 0.9500 . ?
C20 H20A 0.9800 . ?
C20 H20B 0.9800 . ?
C20 H20C 0.9800 . ?
C27 H27 1.0000 . ?
C14 H14A 0.9800 . ?
C14 H14B 0.9800 . ?
C14 H14C 0.9800 . ?
C33 H33 0.9500 . ?
C13 H13B 0.9800 . ?
C13 H13C 0.9800 . ?
C13 H13A 0.9800 . ?
C19 H19A 0.9800 . ?
C19 H19B 0.9800 . ?
C19 H19C 0.9800 . ?
C15 H15A 0.9900 . ?
C15 H15B 0.9900 . ?
C15 C16 1.518(4) . ?
C24 H24A 0.9800 . ?
C24 H24B 0.9800 . ?
C24 H24C 0.9800 . ?
C21 H21A 0.9900 . ?
C21 H21B 0.9900 . ?
C21 C22 1.531(6) . ?
C23 H23A 0.9800 . ?
C23 H23B 0.9800 . ?
C23 H23C 0.9800 . ?
C22 H22B 0.9900 . ?
C22 H22A 0.9900 . ?
C16 H16A 0.9900 . ?
C16 H16B 0.9900 . ?
C18 H18A 0.9800 . ?
C18 H18B 0.9800 . ?
C18 H18C 0.9800 . ?
C15A H15C 0.9900 . ?
C15A H15D 0.9900 . ?
C15A C16A 1.494(9) . ?
C16A H16C 0.9900 . ?
C16A H16D 0.9900 . ?
C22A H22C 0.9900 . ?
C22A H22D 0.9900 . ?
C22A C21A 1.461(16) . ?
C21A H21C 0.9900 . ?
C21A H21D 0.9900 . ?
C18A H18D 0.9800 . ?
C18A H18E 0.9800 . ?
C18A H18F 0.9800 . ?
C24A H24D 0.9800 . ?
C24A H24E 0.9800 . ?
C24A H24F 0.9800 . ?
C23A H23D 0.9800 . ?
C23A H23E 0.9800 . ?
C23A H23F 0.9800 . ?
C14A H14D 0.9800 . ?
C14A H14E 0.9800 . ?
C14A H14F 0.9800 . ?

loop_
_geom_angle_atom_site_label_1
_geom_angle_atom_site_label_2
_geom_angle_atom_site_label_3
_geom_angle
_geom_angle_site_symmetry_1
_geom_angle_site_symmetry_3
_geom_angle_publ_flag
Na1 Ni1 Na2 117.794(17) . . ?
C7 Ni1 Na1 59.73(4) . . ?
C7 Ni1 Na2 60.69(4) . . ?
C7 Ni1 C25 106.21(6) . . ?
C7 Ni1 C1 105.86(6) . . ?
C7 Ni1 C26 148.25(7) . . ?
C7 Ni1 C27 150.44(7) . . ?
C25 Ni1 Na1 130.81(5) . . ?
C25 Ni1 Na2 81.83(5) . . ?
C25 Ni1 C27 65.12(7) . . ?
C1 Ni1 Na1 57.69(4) . . ?
C1 Ni1 Na2 128.17(5) . . ?
C1 Ni1 C25 144.33(7) . . ?
C1 Ni1 C27 93.07(6) . . ?
C26 Ni1 Na1 132.35(7) . . ?
C26 Ni1 Na2 107.84(6) . . ?
C26 Ni1 C25 42.25(7) . . ?
C26 Ni1 C1 103.82(7) . . ?
C26 Ni1 C27 35.58(9) . . ?
C27 Ni1 Na1 147.97(5) . . ?
C27 Ni1 Na2 89.78(6) . . ?
Ni1 Na1 C2 59.32(3) . . ?
Ni1 Na1 C16 138.94(5) . . ?
N1 Na1 Ni1 169.20(4) . . ?
N1 Na1 C7 135.33(5) . . ?
N1 Na1 C8 109.70(5) . . ?
N1 Na1 C1 134.05(5) . . ?
N1 Na1 C2 112.32(5) . . ?
N1 Na1 C6 119.77(5) . . ?
N1 Na1 C16 51.66(6) . . ?
N2 Na1 Ni1 114.76(4) . . ?
N2 Na1 N1 76.04(5) . . ?
N2 Na1 C7 120.39(5) . . ?
N2 Na1 C8 139.57(5) . . ?
N2 Na1 C1 123.60(6) . . ?
N2 Na1 C2 143.47(6) . . ?
N2 Na1 C6 97.85(6) . . ?
N2 Na1 C16 25.95(6) . . ?
C7 Na1 Ni1 40.22(3) . . ?
C7 Na1 C8 29.95(4) . . ?
C7 Na1 C2 79.78(5) . . ?
C7 Na1 C6 99.94(5) . . ?
C7 Na1 C16 128.57(7) . . ?
C8 Na1 Ni1 62.44(3) . . ?
C8 Na1 C2 73.29(5) . . ?
C8 Na1 C6 111.49(5) . . ?
C8 Na1 C16 131.62(6) . . ?
C1 Na1 Ni1 40.79(4) . . ?
C1 Na1 C7 74.67(5) . . ?
C1 Na1 C8 82.18(5) . . ?
C1 Na1 C2 26.74(5) . . ?
C1 Na1 C6 29.32(5) . . ?
C1 Na1 C16 145.09(7) . . ?
C2 Na1 C16 151.55(7) . . ?
C6 Na1 Ni1 60.63(4) . . ?
C6 Na1 C2 46.34(6) . . ?
C6 Na1 C16 116.11(7) . . ?
Ni1 Na2 C8 59.39(3) . . ?
Ni1 Na2 C30 99.61(4) . . ?
Ni1 Na2 C22 143.90(7) . . ?
N4 Na2 Ni1 151.04(4) . . ?
N4 Na2 N3 74.88(5) . . ?
N4 Na2 C7 111.77(5) . . ?
N4 Na2 C8 96.85(5) . . ?
N4 Na2 C38 124.11(5) . . ?
N4 Na2 C29 128.39(6) . . ?
N4 Na2 C30 103.07(5) . . ?
N4 Na2 C22 27.78(6) . . ?
N3 Na2 Ni1 121.42(4) . . ?
N3 Na2 C7 123.12(5) . . ?
N3 Na2 C8 97.75(5) . . ?
N3 Na2 C38 139.54(5) . . ?
N3 Na2 C29 108.59(5) . . ?
N3 Na2 C30 93.84(5) . . ?
N3 Na2 C22 51.72(6) . . ?
C7 Na2 Ni1 39.75(3) . . ?
C7 Na2 C8 27.46(4) . . ?
C7 Na2 C38 85.46(5) . . ?
C7 Na2 C30 134.02(5) . . ?
C7 Na2 C22 109.09(7) . . ?
C8 Na2 C22 85.25(7) . . ?
C38 Na2 Ni1 61.03(3) . . ?
C38 Na2 C8 112.78(5) . . ?
C38 Na2 C30 49.63(5) . . ?
C38 Na2 C22 151.25(6) . . ?
C29 Na2 Ni1 72.32(4) . . ?
C29 Na2 C7 108.07(6) . . ?
C29 Na2 C8 131.70(5) . . ?
C29 Na2 C38 30.95(5) . . ?
C29 Na2 C30 27.30(5) . . ?
C29 Na2 C22 142.64(8) . . ?
C30 Na2 C8 159.00(5) . . ?
C30 Na2 C22 115.59(8) . . ?
C14 N1 Na1 113.6(4) . . ?
C14 N1 C13 114.2(4) . . ?
C14 N1 C15 113.6(4) . . ?
C13 N1 Na1 107.85(11) . . ?
C13 N1 C15 103.56(18) . . ?
C13 N1 C15A 122.3(3) . . ?
C13 N1 C14A 98.9(18) . . ?
C15 N1 Na1 102.94(13) . . ?
C15A N1 Na1 110.2(2) . . ?
C15A N1 C14A 101.9(17) . . ?
C14A N1 Na1 115.5(8) . . ?
C24 N4 Na2 117.5(2) . . ?
C24 N4 C23 108.6(2) . . ?
C24 N4 C22 116.2(3) . . ?
C23 N4 Na2 107.54(15) . . ?
C22 N4 Na2 100.67(12) . . ?
C22 N4 C23 105.2(3) . . ?
C22A N4 Na2 104.3(3) . . ?
C24A N4 Na2 115.8(7) . . ?
C24A N4 C22A 105.4(11) . . ?
C23A N4 Na2 110.2(5) . . ?
C23A N4 C22A 107.8(11) . . ?
C23A N4 C24A 112.7(9) . . ?
C17 N2 Na1 112.32(12) . . ?
C17 N2 C18 104.4(2) . . ?
C17 N2 C16A 91.1(2) . . ?
C16 N2 Na1 105.68(12) . . ?
C16 N2 C17 120.06(18) . . ?
C16 N2 C18 106.7(4) . . ?
C18 N2 Na1 106.9(2) . . ?
C16A N2 Na1 103.06(17) . . ?
C18A N2 Na1 117.2(4) . . ?
C18A N2 C17 120.2(5) . . ?
C18A N2 C16A 107.7(6) . . ?
C20 N3 Na2 113.81(13) . . ?
C20 N3 C21 104.8(2) . . ?
C20 N3 C21A 126.4(6) . . ?
C19 N3 Na2 107.94(12) . . ?
C19 N3 C20 109.06(16) . . ?
C19 N3 C21 114.5(2) . . ?
C19 N3 C21A 95.5(5) . . ?
C21 N3 Na2 106.8(2) . . ?
C21A N3 Na2 101.7(5) . . ?
Ni1 C7 Na1 80.05(5) . . ?
Ni1 C7 Na2 79.56(5) . . ?
Na1 C7 Na2 152.36(6) . . ?
C8 C7 Ni1 125.87(10) . . ?
C8 C7 Na1 83.96(8) . . ?
C8 C7 Na2 93.09(9) . . ?
C12 C7 Ni1 121.01(11) . . ?
C12 C7 Na1 99.52(9) . . ?
C12 C7 Na2 106.92(9) . . ?
C12 C7 C8 112.49(12) . . ?
Na1 C8 Na2 119.46(5) . . ?
Na1 C8 H8 96.2 . . ?
Na2 C8 H8 87.5 . . ?
C7 C8 Na1 66.09(8) . . ?
C7 C8 Na2 59.45(7) . . ?
C7 C8 H8 117.9 . . ?
C9 C8 Na1 107.77(10) . . ?
C9 C8 Na2 123.34(9) . . ?
C9 C8 C7 124.26(13) . . ?
C9 C8 H8 117.9 . . ?
C37 C38 Na2 96.30(9) . . ?
C37 C38 C25 123.46(14) . . ?
C37 C38 C29 118.59(15) . . ?
C25 C38 Na2 101.81(9) . . ?
C25 C38 C29 117.94(14) . . ?
C29 C38 Na2 69.31(8) . . ?
C8 C9 H9 119.9 . . ?
C10 C9 C8 120.12(14) . . ?
C10 C9 H9 119.9 . . ?
C37 C36 C31 118.02(14) . . ?
C35 C36 C37 123.12(14) . . ?
C35 C36 C31 118.84(15) . . ?
C38 C37 C36 122.79(14) . . ?
C38 C37 H37 118.6 . . ?
C36 C37 H37 118.6 . . ?
C7 C12 H12 118.0 . . ?
C11 C12 C7 123.94(14) . . ?
C11 C12 H12 118.0 . . ?
Ni1 C25 H25 116.2 . . ?
C38 C25 Ni1 112.85(11) . . ?
C38 C25 H25 116.2 . . ?
C38 C25 C26 120.12(16) . . ?
C26 C25 Ni1 65.05(9) . . ?
C26 C25 H25 116.2 . . ?
C9 C10 H10 120.7 . . ?
C9 C10 C11 118.69(14) . . ?
C11 C10 H10 120.7 . . ?
C38 C29 Na2 79.74(8) . . ?
C30 C29 Na2 91.39(10) . . ?
C30 C29 C38 118.77(15) . . ?
C30 C29 C28 123.51(16) . . ?
C28 C29 Na2 97.45(10) . . ?
C28 C29 C38 117.71(18) . . ?
Ni1 C1 Na1 81.52(5) . . ?
C2 C1 Ni1 125.04(12) . . ?
C2 C1 Na1 98.71(10) . . ?
C2 C1 C6 113.43(15) . . ?
C6 C1 Ni1 121.52(14) . . ?
C6 C1 Na1 89.37(10) . . ?
C12 C11 H11 119.8 . . ?
C10 C11 C12 120.42(14) . . ?
C10 C11 H11 119.8 . . ?
C30 C31 C36 118.97(16) . . ?
C30 C31 C32 122.87(16) . . ?
C32 C31 C36 118.15(17) . . ?
Na1 C2 H2 104.1 . . ?
C1 C2 Na1 54.54(8) . . ?
C1 C2 H2 118.2 . . ?
C3 C2 Na1 110.46(12) . . ?
C3 C2 C1 123.61(19) . . ?
C3 C2 H2 118.2 . . ?
Na2 C30 H30 111.4 . . ?
C29 C30 Na2 61.31(8) . . ?
C29 C30 C31 122.85(15) . . ?
C29 C30 H30 118.6 . . ?
C31 C30 Na2 97.55(9) . . ?
C31 C30 H30 118.6 . . ?
C36 C35 H35 119.5 . . ?
C34 C35 C36 121.03(17) . . ?
C34 C35 H35 119.5 . . ?
Ni1 C26 H26 120.6 . . ?
C25 C26 Ni1 72.70(9) . . ?
C25 C26 H26 120.6 . . ?
C27 C26 Ni1 90.45(13) . . ?
C27 C26 C25 116.42(19) . . ?
C27 C26 H26 120.6 . . ?
C29 C28 H28 119.3 . . ?
C27 C28 C29 121.44(18) . . ?
C27 C28 H28 119.3 . . ?
Na1 C6 H6 97.0 . . ?
C1 C6 Na1 61.31(8) . . ?
C1 C6 H6 118.4 . . ?
C5 C6 Na1 111.36(13) . . ?
C5 C6 C1 123.2(2) . . ?
C5 C6 H6 118.4 . . ?
C31 C32 H32 119.2 . . ?
C33 C32 C31 121.68(18) . . ?
C33 C32 H32 119.2 . . ?
C35 C34 H34 120.1 . . ?
C35 C34 C33 119.90(19) . . ?
C33 C34 H34 120.1 . . ?
C5 C4 H4 120.5 . . ?
C5 C4 C3 118.97(18) . . ?
C3 C4 H4 120.5 . . ?
N2 C17 H17A 109.5 . . ?
N2 C17 H17B 109.5 . . ?
N2 C17 H17C 109.5 . . ?
H17A C17 H17B 109.5 . . ?
H17A C17 H17C 109.5 . . ?
H17B C17 H17C 109.5 . . ?
C6 C5 H5 119.8 . . ?
C4 C5 C6 120.5(2) . . ?
C4 C5 H5 119.8 . . ?
C2 C3 H3 119.9 . . ?
C4 C3 C2 120.3(2) . . ?
C4 C3 H3 119.9 . . ?
N3 C20 H20A 109.5 . . ?
N3 C20 H20B 109.5 . . ?
N3 C20 H20C 109.5 . . ?
H20A C20 H20B 109.5 . . ?
H20A C20 H20C 109.5 . . ?
H20B C20 H20C 109.5 . . ?
Ni1 C27 H27 118.4 . . ?
C26 C27 Ni1 53.97(10) . . ?
C26 C27 H27 118.4 . . ?
C28 C27 Ni1 102.37(12) . . ?
C28 C27 C26 122.81(17) . . ?
C28 C27 H27 118.4 . . ?
N1 C14 H14A 109.5 . . ?
N1 C14 H14B 109.5 . . ?
N1 C14 H14C 109.5 . . ?
H14A C14 H14B 109.5 . . ?
H14A C14 H14C 109.5 . . ?
H14B C14 H14C 109.5 . . ?
C32 C33 C34 120.38(18) . . ?
C32 C33 H33 119.8 . . ?
C34 C33 H33 119.8 . . ?
N1 C13 H13B 109.5 . . ?
N1 C13 H13C 109.5 . . ?
N1 C13 H13A 109.5 . . ?
H13B C13 H13C 109.5 . . ?
H13B C13 H13A 109.5 . . ?
H13C C13 H13A 109.5 . . ?
N3 C19 H19A 109.5 . . ?
N3 C19 H19B 109.5 . . ?
N3 C19 H19C 109.5 . . ?
H19A C19 H19B 109.5 . . ?
H19A C19 H19C 109.5 . . ?
H19B C19 H19C 109.5 . . ?
N1 C15 H15A 109.2 . . ?
N1 C15 H15B 109.2 . . ?
N1 C15 C16 112.2(2) . . ?
H15A C15 H15B 107.9 . . ?
C16 C15 H15A 109.2 . . ?
C16 C15 H15B 109.2 . . ?
N4 C24 H24A 109.5 . . ?
N4 C24 H24B 109.5 . . ?
N4 C24 H24C 109.5 . . ?
H24A C24 H24B 109.5 . . ?
H24A C24 H24C 109.5 . . ?
H24B C24 H24C 109.5 . . ?
N3 C21 H21A 109.4 . . ?
N3 C21 H21B 109.4 . . ?
N3 C21 C22 111.2(3) . . ?
H21A C21 H21B 108.0 . . ?
C22 C21 H21A 109.4 . . ?
C22 C21 H21B 109.4 . . ?
N4 C23 H23A 109.5 . . ?
N4 C23 H23B 109.5 . . ?
N4 C23 H23C 109.5 . . ?
H23A C23 H23B 109.5 . . ?
H23A C23 H23C 109.5 . . ?
H23B C23 H23C 109.5 . . ?
N4 C22 C21 111.4(3) . . ?
N4 C22 H22B 109.3 . . ?
N4 C22 H22A 109.3 . . ?
C21 C22 H22B 109.3 . . ?
C21 C22 H22A 109.3 . . ?
H22B C22 H22A 108.0 . . ?
N2 C16 C15 110.1(2) . . ?
N2 C16 H16A 109.6 . . ?
N2 C16 H16B 109.6 . . ?
C15 C16 H16A 109.6 . . ?
C15 C16 H16B 109.6 . . ?
[truncated: 3,450,891 more chars]
